# Supplementary material for: The Streptococcus pyogenes Rgg2/Rgg3 quorum sensing system causes global suppression of macrophage inflammatory programs via an intranuclear mechanism
Source: mBio. 2025 Sep 25;16(11):e00373-25. doi: 10.1128/mbio.00373-25 (PMC12607563; doi:10.1128/mbio.00373-25)
Supplement: Data set S1 — Macrophage RNAseq and differential expression between uninfected, QS-OFF, QS-ON, and mixed ON/OFF. [file mbio.00373-25-s0001.csv]

symbol	baseMean	log2FoldChange	lfcSE	stat	pvalue	padj	Med_2A_1	Med_2B_1	Med_2C_1	Mix_2A_1	Mix_2B_1	Mix_2C_1	Mix_4A_1	Mix_4B_1	Mix_4C_1	Mix_8A_1	Mix_8B_1	Mix_8C_1	OFF_2A_1	OFF_2B_1	OFF_2C_1	OFF_4A_1	OFF_4B_1	OFF_4C_1	OFF_8A_1	OFF_8B_1	OFF_8C_1	ON_2A_1	ON_2B_1	ON_2C_1	ON_4A_1	ON_4B_1	ON_4C_1	ON_8A_1	ON_8B_1	ON_8C_1
Gm1070	19.43743601	-6.753370405	1.340606794	-5.037547502	4.72E-07	1.62E-05	2.562188737	0	2.145806909	0.998953137	0	0	23.69170807	41.74010088	31.5755252	38.6755253	92.06205588	49.54304624	0.816727025	0	0	1.003310185	0	0	0	0	0	0	0	0	22.8423062	29.34863432	32.70834852	84.54028839	69.34667898	59.52187628
Guca1b	6.42504048	-5.514747166	0.979063674	-5.632674677	1.77E-08	1.15E-06	0	0	1.072903455	0	1.014160293	0.550124389	18.54133675	10.43502522	25.26042016	29.51553246	11.25202905	14.29126334	0	0	0	0	0	0	0	0	0	1.097804151	1.95059352	2.784608261	13.32467862	9.782878106	6.132815347	19.14119737	16.37352142	10.23032249
Etv2	4.00933205	-5.453453563	0.897764338	-6.074482277	1.24E-09	1.33E-07	0	0	0	0	2.028320587	0.550124389	3.090222791	2.087005044	5.262587533	5.088884907	10.22911732	14.29126334	0	0	0	0	0	0	0	0	0	5.489020755	2.92589028	1.856405507	13.32467862	7.608905194	12.26563069	10.36814858	16.37352142	7.440234535
Colec11	6.799320857	-5.406765282	1.114009406	-4.853428753	1.21E-06	3.46E-05	0	0	0	0	0	0	10.30074264	7.304517653	9.47265756	12.21332378	27.61861676	18.1022669	0.816727025	0	1.006894988	0	0	0	0	0	0	0	0.97529676	0.928202754	10.46939034	11.95685102	18.39844604	32.69954551	23.11555966	18.60058634
Lhx3	9.111119471	-5.257038151	1.098563747	-4.785373781	1.71E-06	4.52E-05	0	0	0	0	0	1.100248779	12.36089117	10.43502522	11.57769257	26.46220152	26.59570503	14.29126334	0	0	0	0	2.427261912	0	1.336031294	0	0.927380505	0	0.97529676	0	24.74583172	23.91370204	25.55339728	45.46034376	15.41037311	29.76093814
L3mbtl1	6.036475118	-5.231011552	1.151170745	-4.544079647	5.52E-06	0.000115414	0.854062912	3.162631835	0	0	0	0	14.42103969	7.304517653	18.94531512	34.60441737	7.160382124	10.48025978	0	0	0	0	1.213630956	0	0	0	0	0	1.95059352	0	7.614102066	3.260959369	14.30990248	25.5215965	15.41037311	14.88046907
Zfp750	16.56996821	-5.178068603	1.188124925	-4.358185319	1.31E-05	0.000227238	0	2.108421224	0	0	2.028320587	0	12.36089117	24.000558	16.84028011	51.90662606	35.80191062	49.54304624	0	1.06500119	1.006894988	0	0	0	0	1.251892879	4.636902526	0	0	2.784608261	19.03525517	20.65274267	16.35417426	69.38684047	77.05186553	89.28281442
Skida1	6.398966481	-5.010911658	0.972608548	-5.152033333	2.58E-07	1.01E-05	7.686566211	4.216842447	3.218710364	0	0	4.951119504	0	9.391522697	1.052517507	6.106661889	33.75608716	7.622007114	0.816727025	1.06500119	0	1.003310185	0	0	0	0	0	9.88023736	6.82707732	1.856405507	18.08349241	7.608905194	2.044271782	27.91424617	17.33666974	19.53061565
Prph	8.094905611	-4.985066219	1.083666973	-4.600182847	4.22E-06	9.42E-05	0	4.216842447	3.218710364	0.998953137	0	0.550124389	11.3308169	18.78304539	5.262587533	34.60441737	24.54988157	26.6770249	0	0	1.006894988	0	0	0	1.336031294	1.251892879	0	0	0.97529676	0	6.662339308	8.69589165	8.17708713	38.28239474	20.2261147	26.04082087
Slc29a4	4.276768953	-4.93813608	1.189782559	-4.150452571	3.32E-05	0.000470108	0.854062912	0	1.072903455	0	0	0	2.060148528	2.087005044	10.52517507	8.142215852	5.11455866	29.53527757	0	0	0	0	1.213630956	0	0	0	0	0	0.97529676	0	1.903525517	5.434932281	6.132815347	17.54609759	10.59463151	25.11079155
Dpysl5	9.404542456	-4.937816136	1.39018769	-3.551906099	0.000382451	0.003206306	0	1.054210612	1.072903455	0.998953137	4.056641174	2.200497557	0	0	0	39.69330228	42.96229274	55.25955158	0.816727025	0	0	0	0	0	0	2.503785757	0.927380505	1.097804151	0	0	2.855288275	6.521918737	1.022135891	40.67504442	35.63648781	42.78134857
Ankrd7	5.248685239	-4.869364664	1.016819152	-4.788820758	1.68E-06	4.47E-05	0.854062912	0	0	0	0	1.100248779	10.30074264	7.304517653	3.15755252	16.2844317	18.41241118	17.14951601	0	0	0	1.003310185	1.213630956	0	0	0	0	0	0	6.497419275	8.565864824	10.86986456	13.28776659	15.95099781	11.55777983	13.95043975
Celf5	12.83289945	-4.687759185	0.958483768	-4.890807068	1.00E-06	2.96E-05	0	1.054210612	1.072903455	0	0	3.300746336	13.39096543	9.391522697	21.05035013	31.55108643	46.03102794	32.39353023	0.816727025	1.06500119	0	1.003310185	2.427261912	0	0	1.251892879	1.85476101	0	0	2.784608261	23.79406896	8.69589165	12.26563069	70.98194026	60.6783441	38.13120199
Phyhip	14.53408588	-4.681352922	1.346921016	-3.475595722	0.00050972	0.004004361	0	0	0	0	0	0.550124389	19.57141101	9.391522697	19.99783263	41.72885624	67.51217431	56.21230247	0	0	0	0	0	2.249666614	1.336031294	5.007571515	0	0	0	0	26.64935723	19.56575621	15.33203837	53.43584266	49.12056427	48.36152448
Btnl9	12.09758645	-4.646084582	1.152288526	-4.032049681	5.53E-05	0.000694436	1.708125825	0	1.072903455	0	3.04248088	0	6.180445583	5.21751261	13.68272759	60.04884191	31.71026369	35.2517829	0	0	0	1.003310185	2.427261912	0	0	3.755678636	0.927380505	0	0	6.497419275	1.903525517	14.13082393	13.28776659	47.85299343	47.19426764	66.0320815
Dab2ip	4.681226853	-4.641426292	1.24936234	-3.715036177	0.000203175	0.001948729	0.854062912	1.054210612	0	0	3.04248088	0	1.030074264	0	0	8.142215852	29.66444023	25.72427401	0	0	0	0	1.213630956	0	0	0	0.927380505	1.097804151	0.97529676	0	0.951762758	4.347945825	2.044271782	27.11669628	18.29981806	13.95043975
Mpo	11.94390981	-4.628885113	1.157064288	-4.000542718	6.32E-05	0.000773189	0.854062912	1.054210612	0	0	1.014160293	0.550124389	24.72178233	20.87005044	10.52517507	52.92440304	34.77899889	30.48802846	0	0	0	0	1.213630956	0	0	0	5.564283031	0	1.95059352	0	29.50464551	16.30479684	14.30990248	44.66279387	28.89444957	38.13120199
Zfp365	22.2063944	-4.618207106	0.968975235	-4.766073416	1.88E-06	4.91E-05	0	0	1.072903455	0.998953137	2.028320587	2.750621947	6.180445583	11.47852774	13.68272759	69.20883474	62.39761565	85.74758003	0	0	1.006894988	1.003310185	1.213630956	0	2.672062588	3.755678636	6.491663536	1.097804151	3.90118704	0.928202754	27.60111999	9.782878106	21.46485372	92.5157873	136.7670613	100.4431662
Sctr	10.83937555	-4.548899241	0.937518068	-4.852065679	1.22E-06	3.47E-05	1.708125825	3.162631835	0	3.99581255	0	3.300746336	2.060148528	11.47852774	9.47265756	36.63997133	47.05393967	26.6770249	1.633454051	1.06500119	0	2.00662037	0	0	2.672062588	0	0	0	0.97529676	4.641013768	19.98701792	9.782878106	8.17708713	39.87749453	40.4522294	48.36152448
Fam166a	4.08065781	-4.360334397	0.977489778	-4.460746796	8.17E-06	0.000155103	0	0	2.145806909	0	0	1.650373168	10.30074264	2.087005044	3.15755252	7.12443887	11.25202905	10.48025978	0	1.06500119	2.013789976	0	0	0	0	0	0	4.391216604	0	3.712811015	18.08349241	18.47876976	13.28776659	5.582849234	4.815741596	2.790087951
Mmel1	9.100692084	-4.310955236	1.08154999	-3.985904746	6.72E-05	0.000809188	0	0	0	0	0	1.650373168	2.060148528	10.43502522	4.210070027	43.7644102	20.45823464	34.29903201	0.816727025	0	0	0	3.640892867	0	0	1.251892879	1.85476101	3.293412453	0	0	15.22820413	11.95685102	4.088543565	41.47259431	26.96815293	45.57143653
Ces2g	17.1579419	-4.277665581	1.230781512	-3.475568603	0.000509772	0.004004361	0	1.054210612	1.072903455	1.997906275	1.014160293	0.550124389	8.24059411	0	0	41.72885624	81.83293856	96.22783981	0	0	0	4.01324074	1.213630956	0	2.672062588	1.251892879	4.636902526	0	3.90118704	0	11.4211531	4.347945825	16.35417426	72.57704004	69.34667898	89.28281442
Sytl1	13.79656621	-4.265455482	1.069893828	-3.986802589	6.70E-05	0.00080712	0	2.108421224	2.145806909	0	2.028320587	0.550124389	12.36089117	15.65253783	13.68272759	34.60441737	37.84773408	61.9288078	0	4.260004759	0	0	2.427261912	1.124833307	2.672062588	1.251892879	0	0	0.97529676	0	19.03525517	6.521918737	15.33203837	46.25789365	53.93630587	77.1924333
Robo3	47.58165433	-4.23975015	1.056539541	-4.012864625	6.00E-05	0.000742029	0	2.108421224	0	1.997906275	2.028320587	3.850870725	24.72178233	26.08756305	16.84028011	145.5421084	117.6348492	221.9909572	0	0	4.027579951	5.016550925	2.427261912	0	13.36031294	16.27460742	2.782141515	0	1.95059352	1.856405507	40.92579861	31.52260723	39.86329976	211.350721	254.2711562	239.0175344
Aifm3	4.206108536	-4.228343446	1.039747888	-4.066700682	4.77E-05	0.000621874	0.854062912	0	0	0	1.014160293	0	5.150371319	17.73954287	1.052517507	12.21332378	10.22911732	10.48025978	0.816727025	0	0	0	1.213630956	0	0	0	0.927380505	0	0	3.712811015	7.614102066	9.782878106	5.110679456	18.34364748	11.55777983	8.370263852
Tcfl5	4.490667416	-4.193158674	1.06581408	-3.934230887	8.35E-05	0.000958395	0.854062912	0	0	4.994765687	1.014160293	0	3.090222791	5.21751261	16.84028011	7.12443887	15.34367598	14.29126334	0	0	0	0	1.213630956	0	0	0	1.85476101	0	0	0	9.517627583	3.260959369	8.17708713	17.54609759	5.778889915	18.60058634
Nhlh1	4.103075953	-4.190435035	1.08720689	-3.854312433	0.000116055	0.001244136	0.854062912	0	1.072903455	0	0	0	4.120297055	6.261015132	1.052517507	5.088884907	16.36658771	5.716505335	0.816727025	0	0	0	0	1.124833307	1.336031294	1.251892879	0	0	0	0	13.32467862	8.69589165	9.199223021	23.12894682	12.52092815	11.1603518
Il17f	6.786238183	-4.179037353	0.90923452	-4.596215015	4.30E-06	9.54E-05	3.416251649	0	0	0.998953137	1.014160293	1.100248779	12.36089117	11.47852774	16.84028011	16.2844317	18.41241118	20.96051956	0	2.130002379	2.013789976	0	0	0	0	0	0.927380505	4.391216604	1.95059352	0	14.27644137	11.95685102	14.30990248	12.76079825	19.26296638	16.7405277
Tmem184a	8.289204929	-4.1715977	1.059430889	-3.937583605	8.23E-05	0.00094898	0	2.108421224	2.145806909	1.997906275	0	0	18.54133675	18.78304539	1.052517507	17.30220869	17.38949944	22.86602134	1.633454051	0	1.006894988	0	0	0	5.344125175	0	0	0	0.97529676	0	19.98701792	15.21781039	8.17708713	37.48484485	25.0418563	31.62099677
Ly6g6c	6.039112825	-4.16243775	1.143766453	-3.639237486	0.000273447	0.002448832	0	0	3.218710364	0	1.014160293	0	10.30074264	4.174010088	16.84028011	20.35553963	29.66444023	13.33851245	0	1.06500119	0	2.00662037	1.213630956	0	0	0	0	0	0	0	15.22820413	15.21781039	5.110679456	20.73629715	8.668334872	13.02041044
G6b	12.56251877	-4.153296107	0.898109025	-4.624489893	3.76E-06	8.61E-05	0	0	1.072903455	2.996859412	2.028320587	0.550124389	35.02252497	17.73954287	42.10070027	30.53330944	16.36658771	35.2517829	0	0	2.013789976	1.003310185	1.213630956	0	5.344125175	1.251892879	0	2.195608302	0	0	39.02227309	46.74041762	20.44271782	33.4970954	14.44722479	26.04082087
Mc5r	8.816001394	-4.13417793	1.127064542	-3.66809333	0.000244366	0.002256118	0	0	0	0	0	0	10.30074264	12.52203026	5.262587533	39.69330228	43.98520448	23.81877223	0	1.06500119	0	0	2.427261912	0	1.336031294	2.503785757	0	0	0	0.928202754	21.89054344	14.13082393	8.17708713	28.71179606	35.63648781	12.09038112
Celsr2	7.765524425	-4.123367531	0.957802813	-4.305027585	1.67E-05	0.000271964	0.854062912	0	2.145806909	0	0	4.400995115	5.150371319	10.43502522	1.052517507	14.24887774	9.206205588	27.62977579	0	2.130002379	1.006894988	0	0	1.124833307	0	2.503785757	1.85476101	0	0	0.928202754	9.517627583	13.04383747	18.39844604	37.48484485	29.85759789	39.99126062
Ppef2	6.179987412	-4.080291795	0.864094879	-4.722041403	2.33E-06	5.86E-05	1.708125825	0	0	0.998953137	1.014160293	1.650373168	10.30074264	10.43502522	18.94531512	16.2844317	7.160382124	8.574758003	2.450181076	2.130002379	1.006894988	0	0	0	0	0	0	2.195608302	0.97529676	0.928202754	16.17996689	13.04383747	10.22135891	17.54609759	21.18926302	20.46064497
P2rx6	7.144296164	-4.066425983	0.806695762	-5.040842131	4.63E-07	1.60E-05	0	5.271053059	1.072903455	1.997906275	1.014160293	7.70174145	10.30074264	4.174010088	4.210070027	3.053330944	6.137470392	5.716505335	2.450181076	1.06500119	3.020684963	0	2.427261912	0	0	0	0	2.195608302	1.95059352	3.712811015	8.565864824	3.260959369	5.110679456	40.67504442	52.97315755	36.27114336
Ppm1n	7.194639152	-4.054121079	1.042216368	-3.889903483	0.000100284	0.001109491	1.708125825	1.054210612	0	0	2.028320587	0	9.270668374	21.91355296	6.31510504	17.30220869	16.36658771	28.58252668	0	0	0	3.009930555	1.213630956	1.124833307	0	0	0.927380505	0	0	0	13.32467862	11.95685102	12.26563069	34.29464529	18.29981806	14.88046907
AA986860	14.16714307	-4.004158806	0.755192488	-5.302169806	1.14E-07	5.23E-06	2.562188737	2.108421224	6.437420728	1.997906275	2.028320587	1.650373168	20.60148528	10.43502522	14.73524509	45.79996417	50.12267487	39.06278646	1.633454051	1.06500119	4.027579951	1.003310185	1.213630956	0	1.336031294	0	2.782141515	3.293412453	0.97529676	2.784608261	18.08349241	19.56575621	24.53126139	65.39909102	48.15741596	31.62099677
Cd79a	16.14976919	-3.990711464	0.738942045	-5.400574362	6.64E-08	3.39E-06	0	0	4.291613818	0	6.084961761	3.300746336	28.84207939	40.69659835	26.31293767	38.6755253	59.32888046	29.53527757	0.816727025	1.06500119	3.020684963	4.01324074	1.213630956	0	0	2.503785757	1.85476101	6.586824907	4.8764838	0.928202754	33.31169654	33.69658014	32.70834852	56.62604223	27.93130125	36.27114336
Scg5	3.945709664	-3.950256536	1.079028798	-3.66093708	0.000251294	0.002306429	0	0	0	0	0	1.100248779	7.210519847	5.21751261	10.52517507	6.106661889	22.5040581	9.527508892	0.816727025	2.130002379	0	0	0	0	0	0	0	0	0	0.928202754	3.807051033	4.347945825	13.28776659	11.16569847	4.815741596	14.88046907
Tectb	5.172469536	-3.912103661	0.899537315	-4.34901765	1.37E-05	0.000235196	0	0	1.072903455	0	1.014160293	0.550124389	12.36089117	6.261015132	13.68272759	11.1955468	8.183293856	1.905501778	0.816727025	1.06500119	1.006894988	3.009930555	0	0	0	0	0	6.586824907	1.95059352	0	15.22820413	9.782878106	4.088543565	23.12894682	19.26296638	13.02041044
Mefv	9.393576062	-3.886819098	1.038648908	-3.742187632	0.000182425	0.001790903	0	0	0	0	5.070801467	0	13.39096543	13.56553278	13.68272759	27.4799785	16.36658771	33.34628112	0	0	0	4.01324074	3.640892867	0	2.672062588	0	0	0	0.97529676	0	10.46939034	17.3917833	11.2434948	41.47259431	28.89444957	38.13120199
Ccno	25.04080329	-3.847345652	0.641314538	-5.999155524	1.98E-09	1.90E-07	1.708125825	8.433684894	1.072903455	6.992671962	7.099122054	2.200497557	76.22549552	74.08867906	32.62804271	41.72885624	43.98520448	43.82654091	2.450181076	3.195003569	1.006894988	0	3.640892867	1.124833307	2.672062588	6.259464393	6.491663536	7.684629058	5.85178056	3.712811015	65.67163032	91.30686232	64.39456115	52.63829277	30.82074621	62.31196423
Mab21l3	107.8872441	-3.83645695	0.808798752	-4.743401171	2.10E-06	5.39E-05	1.708125825	4.216842447	2.145806909	3.99581255	4.056641174	7.70174145	83.43601537	69.91466897	93.67405809	323.6530801	452.1269855	473.517192	6.533816203	4.260004759	10.06894988	7.023171296	20.63172625	15.7476663	13.36031294	5.007571515	29.67617616	2.195608302	6.82707732	8.353824783	131.3432606	100.002754	100.1693173	408.3455439	341.9176533	505.005919
Gm16486	6.541965119	-3.795961343	1.013244677	-3.746342251	0.000179432	0.001764129	0	0	0	0.998953137	0	0	13.39096543	5.21751261	6.31510504	27.4799785	17.38949944	24.77152312	0	0	0	0	3.640892867	0	1.336031294	1.251892879	0.927380505	2.195608302	0.97529676	0	9.517627583	4.347945825	14.30990248	31.90199562	15.41037311	14.88046907
Olfr49	3.129910352	-3.793790197	1.106798678	-3.42771479	0.000608685	0.004599703	0	0	0	0	1.014160293	0	0	4.174010088	5.262587533	6.106661889	11.25202905	3.811003557	1.633454051	1.06500119	0	0	1.213630956	0	0	0	0	0	0	1.856405507	1.903525517	4.347945825	5.110679456	15.95099781	10.59463151	18.60058634
Neurog2	6.235424667	-3.774105097	0.960286475	-3.930186662	8.49E-05	0.000971261	0	0	1.072903455	0	3.04248088	2.750621947	8.24059411	0	16.84028011	13.23110076	11.25202905	17.14951601	0	2.130002379	0	0	2.427261912	0	0	2.503785757	0.927380505	0	0	0.928202754	6.662339308	13.04383747	15.33203837	21.53384704	16.37352142	31.62099677
Wnt9a	6.950917725	-3.757127742	1.222714827	-3.072775155	0.002120782	0.012056745	0.854062912	0	0	0.998953137	0	0	0	2.087005044	0	27.4799785	14.32076425	51.44854802	0	2.130002379	0	0	1.213630956	2.249666614	0	1.251892879	0.927380505	0	0	0.928202754	8.565864824	1.086986456	4.088543565	29.50934595	23.11555966	36.27114336
Mmp15	7.910807029	-3.722867715	1.300119675	-2.863480791	0.004190142	0.0202793	0.854062912	0	0	0.998953137	0	4.951119504	5.150371319	2.087005044	0	27.4799785	13.29785252	44.77929179	0	3.195003569	1.006894988	0	2.427261912	0	0	1.251892879	1.85476101	0	0	0	4.758813791	0	1.022135891	29.50934595	45.267971	47.43149516
6030408B16Rik	2.327895643	-3.709361056	1.018184455	-3.643113033	0.00026936	0.00242326	3.416251649	0	1.072903455	1.997906275	0	0.550124389	11.3308169	0	0	2.035553963	0	0.952750889	0	2.130002379	0	0	0	0	1.336031294	0	0	0	3.90118704	2.784608261	3.807051033	6.521918737	5.110679456	8.773048796	4.815741596	9.300293168
Diras1	4.374581483	-3.704531283	1.092862882	-3.389749386	0.000699565	0.005113787	0.854062912	1.054210612	0	0	0	0	9.270668374	9.391522697	7.367622547	8.142215852	17.38949944	16.19676512	0	0	0	0	4.854523823	0	0	0	0	1.097804151	0.97529676	0	4.758813791	6.521918737	7.154951239	7.975498905	9.631483191	18.60058634
Tet1	4.996061744	-3.703864076	1.105765175	-3.349593712	0.000809302	0.005712394	0	2.108421224	0	3.99581255	0	0	6.180445583	2.087005044	0	21.37331661	20.45823464	20.96051956	1.633454051	0	1.006894988	0	0	0	1.336031294	1.251892879	0	0	1.95059352	0	8.565864824	9.782878106	2.044271782	15.95099781	10.59463151	18.60058634
Gxylt2	8.41080069	-3.690011418	1.051748413	-3.508454467	0.000450718	0.003647153	0	0	0	0	0	1.100248779	15.45111396	9.391522697	13.68272759	33.58664039	28.6415285	20.96051956	0	0	0	0	7.281785735	1.124833307	1.336031294	0	0	0	2.92589028	0	13.32467862	16.30479684	7.154951239	23.12894682	32.74704285	24.18076224
Syngr3	18.8178121	-3.664487513	0.763648962	-4.798654479	1.60E-06	4.30E-05	1.708125825	0	1.072903455	1.997906275	0	2.200497557	27.81200512	27.13106557	27.36545517	54.959957	36.82482235	44.77929179	0.816727025	0	1.006894988	7.023171296	7.281785735	1.124833307	8.016187763	0	0	4.391216604	2.92589028	5.569216522	40.92579861	64.13220092	35.77475619	67.79174069	49.12056427	42.78134857
Mmp24	2.42553611	-3.662429564	1.052049077	-3.481234522	0.000499108	0.003948951	0	1.054210612	0	0	0	0	4.120297055	1.043502522	4.210070027	2.035553963	13.29785252	0	0	0	1.006894988	1.003310185	1.213630956	0	0	0	0	1.097804151	3.90118704	0	10.46939034	5.434932281	10.22135891	3.190199562	4.815741596	4.650146584
Trim72	19.03390679	-3.640391214	0.756515505	-4.812051028	1.49E-06	4.09E-05	2.562188737	1.054210612	1.072903455	0.998953137	7.099122054	0.550124389	43.26311908	56.34913618	25.26042016	52.92440304	32.73317542	42.87379002	1.633454051	1.06500119	3.020684963	2.00662037	3.640892867	0	2.672062588	5.007571515	3.709522021	0	3.90118704	0	40.92579861	31.52260723	39.86329976	66.19664091	42.37852604	56.73178833
Gsto2	6.051788201	-3.611264379	1.051334615	-3.434933397	0.000592699	0.004494429	0	0	2.145806909	0	0	0	2.060148528	11.47852774	16.84028011	14.24887774	23.52696984	14.29126334	1.633454051	0	0	2.00662037	2.427261912	0	0	1.251892879	0	0	0	0.928202754	16.17996689	9.782878106	9.199223021	21.53384704	11.55777983	20.46064497
Ankrd6	14.81409118	-3.610872955	0.819167665	-4.407977887	1.04E-05	0.000190081	0	0	0	0.998953137	4.056641174	0.550124389	22.6616338	32.34857818	13.68272759	31.55108643	47.05393967	29.53527757	3.266908102	0	4.027579951	5.016550925	0	0	4.008093881	2.503785757	0.927380505	0	5.85178056	0	29.50464551	41.30548534	34.7526203	43.06769409	36.59963613	51.15161243
Ces2f	10.21507356	-3.602708617	1.435208835	-2.510233026	0.012065151	0.04542134	0	0	1.072903455	0	1.014160293	0	1.030074264	0	13.68272759	38.6755253	39.89355755	42.87379002	0	0	0	2.00662037	3.640892867	0	2.672062588	3.755678636	0.927380505	0	0	0	5.71057655	2.173972912	0	33.4970954	37.56278444	76.26240398
Lrrc74b	3.435099112	-3.588279822	1.031247426	-3.479552755	0.000502251	0.003965463	0.854062912	0	0	0	0	3.300746336	5.150371319	1.043502522	2.105035013	9.159992833	15.34367598	9.527508892	0	0	1.006894988	1.003310185	2.427261912	0	0	0	0	1.097804151	0	0	8.565864824	2.173972912	9.199223021	10.36814858	7.705186553	13.02041044
Kcnj10	10.10835364	-3.588020847	0.783439128	-4.579833606	4.65E-06	0.000101485	7.686566211	7.379474283	2.145806909	0.998953137	2.028320587	15.95360729	15.45111396	10.43502522	19.99783263	22.39109359	28.6415285	30.48802846	6.533816203	0	0	0	0	0	2.672062588	0	0.927380505	0	4.8764838	2.784608261	12.37291586	8.69589165	13.28776659	34.29464529	32.74704285	20.46064497
Akr1b7	2.677364997	-3.571114551	1.016122417	-3.514453073	0.000440661	0.003585405	0	2.108421224	0	0	0	2.750621947	5.150371319	3.130507566	6.31510504	2.035553963	3.068735196	11.43301067	0	0	0	1.003310185	0	0	0	2.503785757	0	0	0.97529676	0	3.807051033	6.521918737	2.044271782	9.570598686	6.742038234	11.1603518
Gm10433	9.712846002	-3.559165907	0.793694878	-4.484299954	7.32E-06	0.000142715	0	0	0	3.99581255	1.014160293	0	18.54133675	16.69604035	0	21.37331661	30.68735196	32.39353023	0	0	2.013789976	1.003310185	4.854523823	0	1.336031294	1.251892879	2.782141515	4.391216604	3.90118704	6.497419275	26.64935723	23.91370204	23.5091255	24.72404661	23.11555966	16.7405277
AI854703	4.810108397	-3.553110914	1.199306952	-2.962636804	0.003050162	0.015790443	0.854062912	0	0	0	0	0	5.150371319	3.130507566	11.57769257	21.37331661	2.045823464	20.00776867	0	1.06500119	0	0	2.427261912	0	0	0	2.782141515	0	0	0	2.855288275	4.347945825	3.066407674	29.50934595	18.29981806	15.81049839
Ushbp1	12.91282102	-3.543652811	0.77986025	-4.543958758	5.52E-06	0.000115414	0.854062912	2.108421224	1.072903455	0.998953137	0	4.951119504	5.150371319	11.47852774	34.73307772	36.63997133	45.00811621	39.06278646	3.266908102	4.260004759	1.006894988	2.00662037	0	0	1.336031294	1.251892879	2.782141515	1.097804151	2.92589028	2.784608261	28.55288275	7.608905194	12.26563069	52.63829277	18.29981806	63.24199355
Crip3	13.60576007	-3.535689897	1.16997969	-3.022009637	0.002511026	0.013656345	0	0	0	0	0	0.550124389	27.81200512	16.69604035	34.73307772	40.71107926	45.00811621	34.29903201	0	0	0	0	2.427261912	0	1.336031294	2.503785757	10.20118556	0	1.95059352	0	28.55288275	21.73972912	31.68621263	41.47259431	40.4522294	26.04082087
Ddx25	2.374578991	-3.52842177	0.980486562	-3.598643682	0.000319881	0.002788304	0	0	2.145806909	0	1.014160293	1.100248779	8.24059411	0	6.31510504	7.12443887	4.091646928	7.622007114	0	0	0	0	1.213630956	0	0	0	0.927380505	1.097804151	3.90118704	1.856405507	3.807051033	2.173972912	0	11.96324836	3.852593276	2.790087951
Arid3c	3.405690293	-3.52075207	1.007669775	-3.493954227	0.000475923	0.003803711	0	0	0	0.998953137	1.014160293	1.650373168	0	4.174010088	1.052517507	9.159992833	1.022911732	13.33851245	0	0	0	0	0	0	4.008093881	1.251892879	0.927380505	0	1.95059352	0.928202754	7.614102066	10.86986456	2.044271782	16.7485477	4.815741596	18.60058634
Ankrd65	8.376123404	-3.5196844	0.814078426	-4.323520055	1.54E-05	0.000255409	1.708125825	2.108421224	1.072903455	0.998953137	2.028320587	1.100248779	4.120297055	4.174010088	0	21.37331661	11.25202905	20.00776867	0.816727025	1.06500119	6.041369927	0	1.213630956	3.374499921	0	0	1.85476101	4.391216604	0	4.641013768	7.614102066	8.69589165	10.22135891	32.69954551	57.78889915	40.92128994
Wfdc3	2.852561255	-3.4989198	0.868689831	-4.027812546	5.63E-05	0.000703924	0	1.054210612	0	1.997906275	1.014160293	5.501243893	6.180445583	8.348020175	0	8.142215852	8.183293856	2.858252668	0.816727025	0	0	1.003310185	1.213630956	0	0	0	0	3.293412453	0.97529676	0	4.758813791	7.608905194	8.17708713	3.987749453	6.742038234	3.720117267
Mslnl	6.494828203	-3.492344332	0.98379097	-3.549884515	0.0003854	0.003224166	0	1.054210612	1.072903455	1.997906275	2.028320587	0.550124389	9.270668374	4.174010088	31.5755252	8.142215852	24.54988157	29.53527757	0.816727025	0	1.006894988	0	0	0	1.336031294	3.755678636	0	0	0	0	10.46939034	3.260959369	6.132815347	19.14119737	16.37352142	18.60058634
Baiap3	25.61829963	-3.481521115	1.113623835	-3.12629903	0.001770215	0.010462435	0	0	0	0	3.04248088	0	58.71423304	21.91355296	28.41797268	90.58215135	82.85585029	78.12557292	0	0	0	1.003310185	1.213630956	6.748999841	8.016187763	6.259464393	10.20118556	4.391216604	0	0	52.34695171	41.30548534	37.81902798	75.7672396	77.05186553	82.7726092
Tmed6	5.359190264	-3.46870474	0.91494697	-3.791153863	0.000149949	0.001530024	0.854062912	0	0	0	0	3.850870725	10.30074264	14.60903531	18.94531512	10.17776981	13.29785252	12.38576156	0	1.06500119	1.006894988	1.003310185	0	2.249666614	0	0	0.927380505	0	3.90118704	0	2.855288275	19.56575621	5.110679456	15.15344792	7.705186553	15.81049839
Gm14025	3.25094193	-3.464241323	1.114315462	-3.108851526	0.001878161	0.010952508	0	0	1.072903455	0	0	0.550124389	1.030074264	2.087005044	10.52517507	6.106661889	16.36658771	7.622007114	0	0	0	2.00662037	0	2.249666614	0	0	0	2.195608302	0	0	4.758813791	3.260959369	1.022135891	11.96324836	15.41037311	9.300293168
Phkg1	25.49951683	-3.433188506	0.644073631	-5.330428608	9.80E-08	4.59E-06	0	1.054210612	3.218710364	0.998953137	9.127442641	2.750621947	23.69170807	57.39263871	30.52300769	52.92440304	57.28305699	50.49579713	4.083635127	3.195003569	3.020684963	1.003310185	4.854523823	0	8.016187763	10.01514303	6.491663536	4.391216604	15.60474816	1.856405507	60.91281653	68.48014674	62.35028937	90.12313763	80.9044588	50.22158311
Crip2	134.9670464	-3.422265269	0.747980583	-4.575339717	4.75E-06	0.000103339	14.51906951	15.81315918	3.218710364	7.9916251	5.070801467	6.601492672	97.85705506	82.43669923	117.8819607	394.8974688	336.5379598	553.5482666	14.70108646	13.84501547	11.07584487	15.04965278	26.69988103	22.49666614	25.38459458	23.78596469	52.86068879	13.17364981	12.67885788	23.20506884	141.812651	104.3506998	110.3906763	527.9780275	620.2675175	652.8805804
Matn1	43.03799424	-3.41367797	0.835194367	-4.087285672	4.36E-05	0.000579178	0	2.108421224	1.072903455	2.996859412	1.014160293	9.902239008	31.93230218	32.34857818	0	120.0976838	105.3599084	96.22783981	0.816727025	4.260004759	15.10342482	8.026481481	16.99083338	6.748999841	6.680156469	7.511357272	10.20118556	6.586824907	5.85178056	1.856405507	64.71986756	44.56644471	40.88543565	203.3752221	251.3817113	192.5160686
Il17re	4.35608883	-3.412890104	1.001015906	-3.409426448	0.000650996	0.004850575	0	1.054210612	0	2.996859412	0	0	9.270668374	2.087005044	11.57769257	18.31998567	9.206205588	15.24401423	0.816727025	1.06500119	0	2.00662037	0	0	1.336031294	0	0	0	1.95059352	0	8.565864824	5.434932281	2.044271782	15.95099781	10.59463151	11.1603518
Fam229a	5.344763068	-3.403919391	0.867011186	-3.926038611	8.64E-05	0.000983583	0.854062912	0	0	0.998953137	1.014160293	1.100248779	4.120297055	10.43502522	9.47265756	17.30220869	8.183293856	21.91327045	0.816727025	0	0	2.00662037	0	0	2.672062588	0	1.85476101	2.195608302	1.95059352	0	6.662339308	4.347945825	6.132815347	21.53384704	10.59463151	24.18076224
Gm32688	2.274862025	-3.40300291	1.126338338	-3.021297239	0.002516941	0.013680963	0	0	0	0	1.014160293	0	8.24059411	5.21751261	3.15755252	9.159992833	1.022911732	0.952750889	0	0	0	0	0	1.124833307	0	0	1.85476101	0	2.92589028	0	1.903525517	2.173972912	4.088543565	0.797549891	12.52092815	12.09038112
Lrrn4cl	26.48905831	-3.402850801	0.664135432	-5.123730244	3.00E-07	1.14E-05	2.562188737	7.379474283	6.437420728	2.996859412	3.04248088	2.750621947	12.36089117	30.26157314	21.05035013	82.4399355	79.7871151	100.0388434	1.633454051	0	3.020684963	6.01986111	7.281785735	4.499333227	5.344125175	6.259464393	4.636902526	4.391216604	9.7529676	3.712811015	43.78108688	32.60959369	38.84116387	108.4667851	70.30982729	93.00293168
Col8a2	3.30858114	-3.394499161	1.094879658	-3.100339966	0.001932986	0.011189389	0	0	0	0	0	0	3.090222791	3.130507566	5.262587533	11.1955468	10.22911732	4.763754446	0.816727025	0	1.006894988	0	2.427261912	1.124833307	0	0	0	0	0	0	8.565864824	6.521918737	5.110679456	15.95099781	15.41037311	4.650146584
Tnfrsf18	4.830254369	-3.376200919	0.822022273	-4.1071891	4.01E-05	0.000543939	0	6.325263671	2.145806909	9.989531374	2.028320587	3.850870725	5.150371319	1.043502522	6.31510504	10.17776981	0	12.38576156	0	0	3.020684963	2.00662037	0	0	2.672062588	0	0	6.586824907	0.97529676	10.21023029	8.565864824	1.086986456	3.066407674	15.15344792	15.41037311	16.7405277
Txndc2	5.387901771	-3.376084658	1.067233814	-3.163397387	0.001559393	0.009472279	0.854062912	2.108421224	0	0.998953137	0	0	1.030074264	2.087005044	4.210070027	14.24887774	20.45823464	20.96051956	0.816727025	2.130002379	3.020684963	0	0	2.249666614	0	0	0	0	0	0	2.855288275	15.21781039	10.22135891	22.33139693	14.44722479	21.39067429
Tssk3	12.24199761	-3.368943639	0.695089586	-4.846776169	1.25E-06	3.54E-05	0	1.054210612	2.145806909	1.997906275	5.070801467	2.200497557	26.78193086	31.30507566	21.05035013	22.39109359	39.89355755	23.81877223	4.900362153	2.130002379	0	2.00662037	0	0	2.672062588	5.007571515	0	3.293412453	1.95059352	2.784608261	23.79406896	28.26164786	22.48698961	37.48484485	20.2261147	32.55102609
Dock3	1.856084239	-3.352505971	0.914642035	-3.665374913	0.000246977	0.002275951	0.854062912	0	0	0.998953137	0	1.100248779	4.120297055	4.174010088	1.052517507	4.071107926	0	0.952750889	0.816727025	0	0	0	0	1.124833307	0	1.251892879	0	4.391216604	0	0.928202754	10.46939034	3.260959369	4.088543565	6.380399124	1.926296638	3.720117267
Pla2g4f	11.09879629	-3.34576596	0.60882047	-5.495488615	3.90E-08	2.17E-06	0.854062912	1.054210612	1.072903455	3.99581255	5.070801467	4.951119504	20.60148528	17.73954287	7.367622547	29.51553246	38.87064582	21.91327045	0	5.325005948	2.013789976	2.00662037	0	0	2.672062588	2.503785757	1.85476101	2.195608302	4.8764838	9.282027536	16.17996689	16.30479684	17.37631015	31.90199562	37.56278444	27.90087951
Hepacam	2.782316687	-3.342121604	1.131331472	-2.954148883	0.003135327	0.016142221	1.708125825	1.054210612	0	0	0	1.650373168	1.030074264	12.52203026	5.262587533	11.1955468	7.160382124	3.811003557	0	1.06500119	0	0	1.213630956	1.124833307	0	0	0	0	0	0	2.855288275	1.086986456	0	12.76079825	8.668334872	9.300293168
Nxpe5	2.890401575	-3.337473635	0.986548471	-3.382979886	0.000717039	0.005218273	2.562188737	1.054210612	0	0	1.014160293	0	10.30074264	3.130507566	0	5.088884907	13.29785252	2.858252668	0.816727025	0	2.013789976	0	1.213630956	0	0	0	0	1.097804151	2.92589028	0.928202754	1.903525517	5.434932281	7.154951239	3.987749453	11.55777983	8.370263852
Idi2	2.285253262	-3.332677596	0.995447738	-3.347918198	0.00081421	0.005740868	4.270314562	0	0	0	3.04248088	2.200497557	3.090222791	5.21751261	12.63021008	5.088884907	7.160382124	2.858252668	0	0	1.006894988	0	0	0	0	0	0	0	0.97529676	0	3.807051033	1.086986456	3.066407674	5.582849234	0.963148319	6.510205218
Myo1a	14.30840438	-3.331177968	0.76845826	-4.33488472	1.46E-05	0.000245467	0	3.162631835	0	0.998953137	3.04248088	3.300746336	22.6616338	15.65253783	23.15538515	52.92440304	40.91646928	49.54304624	2.450181076	1.06500119	2.013789976	1.003310185	7.281785735	0	1.336031294	2.503785757	1.85476101	2.195608302	0.97529676	0	31.40817102	23.91370204	20.44271782	61.41134157	29.85759789	24.18076224
C1rb	8.907146693	-3.319131257	1.208569832	-2.746329728	0.006026616	0.026772423	0.854062912	0	1.072903455	0	0	0.550124389	0	2.087005044	10.52517507	37.65774831	17.38949944	36.20453379	0	0	4.027579951	1.003310185	1.213630956	0	2.672062588	5.007571515	0.927380505	0	0	0	16.17996689	2.173972912	3.066407674	31.10444573	41.41537772	52.08164174
1700016G22Rik	30.78695808	-3.315352644	1.015032061	-3.266254113	0.001089804	0.007209107	0	2.108421224	0	0	0	1.650373168	63.86460436	52.1751261	76.83377799	101.7776981	118.6577609	90.51133448	0	3.195003569	1.006894988	4.01324074	10.9226786	1.124833307	4.008093881	11.26703591	2.782141515	0	0	2.784608261	41.87756136	35.87055306	37.81902798	108.4667851	60.6783441	90.21284373
Trim7	69.2967533	-3.311812301	0.696606963	-4.75420499	1.99E-06	5.16E-05	19.64344698	11.59631673	8.583227637	18.98010961	12.16992352	8.801990229	33.99245071	26.08756305	39.99566525	226.9642669	213.788552	303.9275337	17.96799456	15.97501784	15.10342482	4.01324074	14.56357147	4.499333227	5.344125175	15.02271454	12.98332707	8.782433209	6.82707732	13.9230413	59.00929101	39.13151242	76.66019184	271.1669628	312.0600554	261.338238
Carmil3	3.667474665	-3.306733739	1.01353795	-3.262565292	0.001104087	0.007271837	0.854062912	1.054210612	0	0	0	0	6.180445583	6.261015132	0	5.088884907	2.045823464	19.05501778	0	2.130002379	2.013789976	0	0	0	1.336031294	0	0.927380505	1.097804151	2.92589028	0	2.855288275	6.521918737	7.154951239	15.95099781	15.41037311	11.1603518
Cnga3	22.70762119	-3.305523847	0.782870983	-4.22230983	2.42E-05	0.000366871	3.416251649	3.162631835	1.072903455	0.998953137	7.099122054	5.501243893	2.060148528	15.65253783	17.89279761	66.1555038	87.97040895	135.2906263	4.900362153	3.195003569	2.013789976	1.003310185	6.068154779	1.124833307	6.680156469	1.251892879	4.636902526	3.293412453	3.90118704	1.856405507	9.517627583	7.608905194	5.110679456	76.56478949	80.9044588	115.3236353
Vwa5b2	12.89406123	-3.304373774	0.738639504	-4.473594704	7.69E-06	0.000148645	1.708125825	2.108421224	0	0.998953137	4.056641174	1.100248779	22.6616338	29.21807061	16.84028011	39.69330228	22.5040581	30.48802846	2.450181076	1.06500119	4.027579951	3.009930555	1.213630956	0	0	0	7.419044041	4.391216604	2.92589028	0	32.35993378	21.73972912	26.57553317	43.86524398	33.71019117	30.69096746
Astl	22.5567226	-3.297540268	1.047444574	-3.14817638	0.001642925	0.009879123	0.854062912	0	1.072903455	0	2.028320587	2.750621947	25.75185659	29.21807061	71.57119045	80.40438154	60.35179219	89.55858359	0.816727025	3.195003569	0	4.01324074	12.13630956	0	5.344125175	3.755678636	0	0	0	0	25.69759447	26.08767495	20.44271782	88.52803785	64.53093738	58.59184696
Rnf39	19.99793066	-3.287175331	0.729469062	-4.50625736	6.60E-06	0.000132318	0	0	6.437420728	0	7.099122054	2.750621947	49.44356466	17.73954287	81.04384801	55.97773398	58.30596872	46.68479357	0.816727025	0	3.020684963	1.003310185	2.427261912	5.624166534	4.008093881	6.259464393	2.782141515	1.097804151	4.8764838	11.13843304	44.73284964	31.52260723	13.28776659	66.19664091	36.59963613	39.06123131
Tmem44	9.457078827	-3.281511847	0.722483937	-4.541985892	5.57E-06	0.000116253	1.708125825	0	0	5.993718825	4.056641174	2.200497557	5.150371319	18.78304539	7.367622547	32.56886341	18.41241118	25.72427401	0.816727025	2.130002379	1.006894988	0	6.068154779	0	0	2.503785757	2.782141515	2.195608302	0	5.569216522	12.37291586	10.86986456	14.30990248	35.09219518	26.96815293	39.06123131
Chrng	1.922307857	-3.274586848	0.941134547	-3.479403511	0.000502531	0.003965463	2.562188737	0	0	0	4.056641174	0.550124389	3.090222791	2.087005044	0	2.035553963	4.091646928	1.905501778	0	0	0	0	0	0	2.672062588	1.251892879	0	1.097804151	0.97529676	1.856405507	0.951762758	7.608905194	7.154951239	7.975498905	4.815741596	0.930029317
Acmsd	3.074764774	-3.271579945	1.150567184	-2.843449727	0.004462805	0.021290217	0	0	0	0	0	0.550124389	6.180445583	4.174010088	1.052517507	17.30220869	13.29785252	2.858252668	0	0	0	1.003310185	0	0	1.336031294	2.503785757	0	0	0	0	6.662339308	1.086986456	6.132815347	6.380399124	9.631483191	12.09038112
Chst2	3.696481758	-3.261155348	0.968191308	-3.368296454	0.000756342	0.00542215	1.708125825	0	1.072903455	0	0	0.550124389	7.210519847	5.21751261	0	10.17776981	9.206205588	5.716505335	0	1.06500119	0	1.003310185	2.427261912	1.124833307	0	1.251892879	0	0	0.97529676	0	5.71057655	10.86986456	5.110679456	15.95099781	10.59463151	13.95043975
4930550C14Rik	2.325253356	-3.242830419	0.918415196	-3.530898045	0.000414151	0.00340965	0	1.054210612	0	2.996859412	2.028320587	2.200497557	3.090222791	3.130507566	3.15755252	1.017776981	4.091646928	2.858252668	0.816727025	0	0	2.00662037	0	1.124833307	0	0	0	0	0	0	7.614102066	5.434932281	1.022135891	11.96324836	5.778889915	8.370263852
Foxd4	5.566480656	-3.240779841	1.054252583	-3.074007019	0.002112045	0.012017479	0	0	0	1.997906275	0	0	4.120297055	7.304517653	15.7877626	10.17776981	8.183293856	22.86602134	0	3.195003569	0	0	0	1.124833307	5.344125175	0	0	1.097804151	0	0	15.22820413	3.260959369	18.39844604	31.90199562	7.705186553	9.300293168
Usp44	4.062052574	-3.234326725	0.887002753	-3.646354777	0.000265987	0.002400585	1.708125825	0	1.072903455	1.997906275	1.014160293	2.200497557	1.030074264	2.087005044	16.84028011	5.088884907	8.183293856	9.527508892	4.083635127	1.06500119	0	0	0	1.124833307	0	0	0	0	2.92589028	0.928202754	2.855288275	7.608905194	5.110679456	8.773048796	10.59463151	26.04082087
Sema3b	9.096814993	-3.212331784	0.874251938	-3.674377655	0.00023843	0.002211681	0.854062912	1.054210612	0	0.998953137	0	3.300746336	13.39096543	10.43502522	1.052517507	45.79996417	38.87064582	30.48802846	0	3.195003569	1.006894988	0	2.427261912	2.249666614	1.336031294	2.503785757	0	0	1.95059352	0.928202754	13.32467862	8.69589165	7.154951239	27.91424617	27.93130125	26.04082087
Cnn1	3.188594363	-3.203155258	1.080433184	-2.964695369	0.003029828	0.01573481	0.854062912	0	0	0	1.014160293	0.550124389	0	3.130507566	1.052517507	11.1955468	3.068735196	10.48025978	0.816727025	0	0	3.009930555	2.427261912	0	0	0	0	0	0	0	13.32467862	14.13082393	8.17708713	11.16569847	2.889444957	8.370263852
Col2a1	15.04291084	-3.191114655	0.818108577	-3.900600414	9.60E-05	0.001076099	0.854062912	0	6.437420728	0.998953137	1.014160293	2.750621947	8.24059411	17.73954287	10.52517507	40.71107926	21.48114637	48.59029535	0.816727025	3.195003569	0	0	8.49541669	2.249666614	2.672062588	1.251892879	10.20118556	0	0.97529676	3.712811015	24.74583172	18.47876976	23.5091255	59.0186919	70.30982729	62.31196423
Slc34a1	1.965053224	-3.18761926	1.089365616	-2.926124354	0.003432137	0.01735278	0	3.162631835	0	1.997906275	0	0	0	0	5.262587533	4.071107926	3.068735196	6.669256225	0	2.130002379	0	0	0	0	1.336031294	0	0	4.391216604	0.97529676	0	2.855288275	1.086986456	2.044271782	9.570598686	2.889444957	7.440234535
Arl4d	31.21974781	-3.185967232	0.430984246	-7.39230555	1.44E-13	6.77E-11	10.24875495	14.75894857	2.145806909	13.98534392	19.26904558	8.801990229	86.52623816	83.48020175	44.20573528	45.79996417	29.66444023	59.07055513	4.900362153	5.325005948	7.048264915	7.023171296	4.854523823	3.374499921	6.680156469	2.503785757	9.273805051	20.85827887	33.16008984	17.63585232	84.70688549	100.002754	55.19533813	42.2701442	64.53093738	49.29155379
BB014433	1.588207894	-3.173995323	1.096684211	-2.894174358	0.00380157	0.018802824	1.708125825	0	8.583227637	0	2.028320587	3.300746336	1.030074264	0	0	3.053330944	0	0.952750889	0	1.06500119	1.006894988	0	0	0	0	0	0	0	1.95059352	0	0.951762758	1.086986456	4.088543565	1.595099781	10.59463151	4.650146584
Grhl3	8.189830229	-3.173533419	0.889733549	-3.566835736	0.000361318	0.003065675	0	0	0	0	3.04248088	0.550124389	7.210519847	14.60903531	12.63021008	25.44442454	41.93938101	19.05501778	0.816727025	0	1.006894988	1.003310185	1.213630956	0	0	1.251892879	6.491663536	0	2.92589028	0	19.98701792	9.782878106	13.28776659	14.35589803	21.18926302	27.90087951
Cyp2t4	10.78954746	-3.172193536	0.563844373	-5.626009037	1.84E-08	1.19E-06	1.708125825	1.054210612	4.291613818	4.994765687	3.04248088	2.750621947	14.42103969	13.56553278	28.41797268	27.4799785	25.5727933	16.19676512	0.816727025	1.06500119	3.020684963	5.016550925	0	4.499333227	1.336031294	1.251892879	0.927380505	3.293412453	6.82707732	12.99483855	32.35993378	21.73972912	17.37631015	19.14119737	31.78389453	16.7405277
Catsper4	2.177006544	-3.169708821	1.008445968	-3.143161776	0.001671334	0.010012809	0.854062912	0	0	0.998953137	1.014160293	0	3.090222791	0	0	9.159992833	11.25202905	4.763754446	0	0	0	1.003310185	0	2.249666614	0	0	0	3.293412453	0.97529676	0.928202754	2.855288275	3.260959369	3.066407674	7.975498905	5.778889915	2.790087951
1-Mar	4.241693436	-3.166965858	1.034191601	-3.06226221	0.002196709	0.012335271	0.854062912	0	1.072903455	1.997906275	1.014160293	0	2.060148528	4.174010088	3.15755252	3.053330944	29.66444023	25.72427401	0	0	0	1.003310185	1.213630956	0	0	2.503785757	0.927380505	0	0.97529676	0.928202754	1.903525517	4.347945825	2.044271782	4.785299343	10.59463151	23.25073292
Zc3h12d	14.00831138	-3.160879359	1.11271762	-2.840684198	0.004501687	0.021418632	0	0	3.218710364	0	0	0	9.270668374	31.30507566	33.68056021	29.51553246	50.12267487	50.49579713	1.633454051	0	3.020684963	0	1.213630956	4.499333227	2.672062588	3.755678636	4.636902526	0	0	0	22.8423062	18.47876976	12.26563069	32.69954551	49.12056427	55.80175901
Sv2a	56.53033703	-3.143018251	0.547217973	-5.743631256	9.27E-09	6.71E-07	3.416251649	9.487895506	15.02064836	6.992671962	10.14160293	22.55509996	92.70668374	90.78471941	73.67622547	146.5598853	165.7117006	128.62137	8.98399728	6.390007138	18.12410978	12.03972222	16.99083338	14.62283299	5.344125175	7.511357272	4.636902526	18.66267057	13.65415464	4.641013768	114.211531	101.0897404	106.3021327	216.1360203	122.3198365	138.5743682
Lbx2	2.277568227	-3.142685998	1.134031082	-2.771252082	0.005584118	0.025227812	0	1.054210612	0	0	1.014160293	0.550124389	5.150371319	0	0	10.17776981	7.160382124	0.952750889	0	0	3.020684963	0	0	0	0	0	0.927380505	0	0.97529676	0	1.903525517	7.608905194	5.110679456	5.582849234	11.55777983	5.580175901
S1pr4	25.16627008	-3.13973129	0.618054869	-5.080020311	3.77E-07	1.37E-05	3.416251649	4.216842447	4.291613818	7.9916251	3.04248088	8.801990229	27.81200512	42.7836034	12.63021008	69.20883474	50.12267487	64.78706047	5.717089178	5.325005948	14.09652983	3.009930555	3.640892867	2.249666614	5.344125175	1.251892879	5.564283031	2.195608302	1.95059352	4.641013768	56.15400274	38.04452597	34.7526203	110.8594348	86.68334872	74.40234535
9530053A07Rik	64.17630987	-3.128890166	1.079180372	-2.89932086	0.00373972	0.018597551	0.854062912	1.054210612	0	0	0	0.550124389	64.89467862	54.26213114	46.31077029	198.4665114	174.9179062	295.3527757	0.816727025	3.195003569	1.006894988	7.023171296	12.13630956	10.12349976	40.08093881	20.03028606	17.6202296	0	1.95059352	0	63.7681048	70.65411965	82.79300719	235.2772177	282.2024575	239.9475637
Fer1l4	3.619256009	-3.122432182	1.078533874	-2.895071039	0.003790727	0.018779383	2.562188737	0	0	0.998953137	0	0	3.090222791	3.130507566	4.210070027	7.12443887	17.38949944	6.669256225	0	0	2.013789976	2.00662037	0	0	2.672062588	0	0	2.195608302	0	0	0.951762758	5.434932281	1.022135891	15.95099781	13.48407647	17.67055702
Igfals	2.940222912	-3.116091853	1.054688686	-2.954513398	0.003131626	0.016131599	0	1.054210612	0	0	3.04248088	0	6.180445583	1.043502522	0	4.071107926	12.27494078	6.669256225	0	0	0	0	3.640892867	0	1.336031294	0	0.927380505	0	0	1.856405507	3.807051033	9.782878106	5.110679456	15.15344792	4.815741596	7.440234535
Thrsp	10.42865251	-3.112042383	0.666510499	-4.669157334	3.02E-06	7.22E-05	3.416251649	0	7.510324182	0.998953137	4.056641174	4.400995115	18.54133675	15.65253783	41.04818276	15.26665472	6.137470392	34.29903201	2.450181076	1.06500119	1.006894988	1.003310185	1.213630956	0	5.344125175	0	4.636902526	2.195608302	7.80237408	2.784608261	27.60111999	20.65274267	14.30990248	28.71179606	22.15241134	18.60058634
Entpd3	2.092300983	-3.109286617	1.124330422	-2.765456273	0.005684323	0.02553407	0	0	1.072903455	0	1.014160293	0	3.090222791	0	6.31510504	2.035553963	12.27494078	3.811003557	0	0	0	1.003310185	0	0	2.672062588	0	0	0	1.95059352	0	0.951762758	2.173972912	2.044271782	11.96324836	4.815741596	5.580175901
Dixdc1	14.05635496	-3.084444518	0.633521531	-4.868728795	1.12E-06	3.24E-05	5.978440386	3.162631835	4.291613818	0	5.070801467	4.400995115	13.39096543	8.348020175	15.7877626	37.65774831	24.54988157	26.6770249	3.266908102	6.390007138	3.020684963	2.00662037	0	6.748999841	2.672062588	3.755678636	0.927380505	7.684629058	6.82707732	0	33.31169654	26.08767495	18.39844604	41.47259431	55.86260251	53.94170038
Eva1c	2.98009303	-3.074514501	1.046761176	-2.937169022	0.003312235	0.016867817	0	0	1.072903455	0.998953137	3.04248088	0.550124389	0	0	15.7877626	10.17776981	16.36658771	0.952750889	0	1.06500119	1.006894988	0	0	1.124833307	0	0	0.927380505	0	0.97529676	0.928202754	3.807051033	2.173972912	3.066407674	5.582849234	7.705186553	12.09038112
Hsbp1l1	4.796716846	-3.073409443	1.005013771	-3.058076944	0.002227624	0.012476847	0	4.216842447	0	0	0	1.100248779	14.42103969	2.087005044	0	8.142215852	18.41241118	8.574758003	1.633454051	6.390007138	0	1.003310185	0	0	0	0	0	6.586824907	0	7.425622029	12.37291586	15.21781039	7.154951239	2.392649672	21.18926302	5.580175901
Glyat	2.318823799	-3.061811815	1.097386926	-2.790093214	0.005269287	0.024137722	0.854062912	1.054210612	1.072903455	1.997906275	0	0	0	1.043502522	1.052517507	9.159992833	9.206205588	12.38576156	0.816727025	0	0	0	0	1.124833307	1.336031294	0	0	0	0	1.856405507	1.903525517	1.086986456	1.022135891	10.36814858	3.852593276	8.370263852
Kank1	3.231232732	-3.051396299	1.093063217	-2.791600936	0.0052448	0.024049185	0	0	1.072903455	2.996859412	1.014160293	1.100248779	0	0	0	11.1955468	9.206205588	13.33851245	0	1.06500119	1.006894988	0	0	1.124833307	0	0	2.782141515	0	1.95059352	0	4.758813791	1.086986456	6.132815347	11.16569847	24.07870798	1.860058634
Gm35394	2.278262572	-3.048410556	1.07754627	-2.829029842	0.004668935	0.022022833	1.708125825	0	0	0	0	0	0	0	5.262587533	7.12443887	7.160382124	6.669256225	0	0	0	2.00662037	0	1.124833307	1.336031294	0	0	4.391216604	0.97529676	0	3.807051033	4.347945825	3.066407674	7.975498905	6.742038234	4.650146584
Tmem150c	1.266206251	-3.046098461	1.041154269	-2.925693676	0.003436892	NA	0	2.108421224	1.072903455	0	1.014160293	0	4.120297055	0	1.052517507	3.053330944	5.11455866	0.952750889	0	0	0	0	1.213630956	0	0	0	0	0	1.95059352	3.712811015	0.951762758	3.260959369	4.088543565	2.392649672	1.926296638	0
Mapk8ip2	3.135581036	-3.044902392	0.960515867	-3.170069851	0.001524023	0.009294699	0.854062912	0	0	0	2.028320587	0	5.150371319	5.21751261	0	8.142215852	6.137470392	6.669256225	0	1.06500119	0	0	1.213630956	3.374499921	0	0	0.927380505	2.195608302	0	0	8.565864824	7.608905194	4.088543565	11.96324836	7.705186553	11.1603518
Inhbe	1.407414006	-3.042523622	1.033063834	-2.945145811	0.003228025	NA	1.708125825	0	1.072903455	1.997906275	0	6.601492672	2.060148528	4.174010088	0	0	0	0	0	0	1.006894988	0	0	0	0	0	0.927380505	1.097804151	2.92589028	0	3.807051033	1.086986456	4.088543565	3.987749453	2.889444957	2.790087951
Fgf18	5.333558611	-3.041916418	0.805822738	-3.77492006	0.000160059	0.001609005	0.854062912	1.054210612	1.072903455	0	1.014160293	0.550124389	4.120297055	16.69604035	6.31510504	10.17776981	25.5727933	13.33851245	0	1.06500119	0	2.00662037	1.213630956	0	1.336031294	1.251892879	1.85476101	2.195608302	3.90118704	0	7.614102066	9.782878106	7.154951239	15.15344792	15.41037311	9.300293168
Ifna13	1.369158662	-3.039449971	1.057790135	-2.873396027	0.004060847	NA	0	0	0	0	0	0	4.120297055	2.087005044	1.052517507	5.088884907	3.068735196	0.952750889	0	0	1.006894988	0	0	0	1.336031294	0	0	1.097804151	0	0.928202754	3.807051033	1.086986456	1.022135891	8.773048796	1.926296638	3.720117267
Exph5	6.836426196	-3.037511008	0.741278624	-4.097664371	4.17E-05	0.000561385	0.854062912	0	1.072903455	10.98848451	1.014160293	1.650373168	5.150371319	3.130507566	17.89279761	8.142215852	13.29785252	7.622007114	0.816727025	6.390007138	2.013789976	2.00662037	0	0	1.336031294	0	1.85476101	5.489020755	0	0	16.17996689	6.521918737	20.44271782	30.30689584	26.96815293	13.95043975
Ankmy1	2.587013531	-3.035827784	0.958255599	-3.168077272	0.001534507	0.009347062	1.708125825	1.054210612	3.218710364	0	1.014160293	1.650373168	3.090222791	2.087005044	0	6.106661889	4.091646928	4.763754446	0.816727025	0	0	0	1.213630956	0	1.336031294	1.251892879	0.927380505	0	2.92589028	0	1.903525517	2.173972912	0	12.76079825	7.705186553	15.81049839
Vegfd	1.782134885	-3.029984753	0.998811417	-3.033590427	0.002416623	0.013256421	0	1.054210612	2.145806909	0.998953137	0	0	1.030074264	3.130507566	1.052517507	5.088884907	0	0	0.816727025	0	1.006894988	1.003310185	1.213630956	0	0	0	0	0	0.97529676	0.928202754	0.951762758	8.69589165	2.044271782	7.177949015	5.778889915	8.370263852
S100a3	10.5856864	-3.02807799	0.613531242	-4.93549111	7.99E-07	2.47E-05	3.416251649	5.271053059	4.291613818	3.99581255	3.04248088	4.400995115	12.36089117	7.304517653	15.7877626	10.17776981	34.77899889	19.05501778	4.083635127	3.195003569	4.027579951	0	1.213630956	1.124833307	1.336031294	0	5.564283031	2.195608302	6.82707732	7.425622029	15.22820413	7.608905194	10.22135891	23.12894682	28.89444957	71.6122574
BC049762	4.020134291	-3.006781238	0.826908727	-3.636170644	0.000276721	0.002472535	1.708125825	5.271053059	0	3.99581255	3.04248088	2.750621947	7.210519847	1.043502522	9.47265756	10.17776981	5.11455866	4.763754446	0.816727025	2.130002379	1.006894988	2.00662037	0	0	0	1.251892879	0	0	0	0	6.662339308	6.521918737	16.35417426	15.15344792	5.778889915	8.370263852
Amy1	27.79641353	-3.006462071	0.697701949	-4.309092264	1.64E-05	0.000268345	4.270314562	7.379474283	5.364517273	1.997906275	2.028320587	1.100248779	28.84207939	31.30507566	17.89279761	79.38660455	77.74129163	100.9915943	2.450181076	9.585010707	6.041369927	8.026481481	4.854523823	1.124833307	9.352219057	8.763250151	2.782141515	8.782433209	1.95059352	2.784608261	22.8423062	32.60959369	20.44271782	126.0128827	102.0937218	105.0933128
Cercam	14.81001357	-3.000326111	0.757482479	-3.960918166	7.47E-05	0.000880959	1.708125825	5.271053059	3.218710364	0	2.028320587	0.550124389	9.270668374	14.60903531	0	32.56886341	46.03102794	65.73981136	2.450181076	5.325005948	3.020684963	1.003310185	7.281785735	4.499333227	4.008093881	0	1.85476101	6.586824907	7.80237408	4.641013768	9.517627583	23.91370204	14.30990248	47.85299343	59.71519578	59.52187628
Gm10714	5.039043502	-2.995885205	0.883602601	-3.390534616	0.000697564	0.005104845	4.270314562	1.054210612	0	1.997906275	0	2.750621947	10.30074264	8.348020175	5.262587533	8.142215852	11.25202905	16.19676512	2.450181076	2.130002379	3.020684963	0	1.213630956	0	0	0	0	0	0	0	6.662339308	7.608905194	12.26563069	20.73629715	11.55777983	13.95043975
Fendrr	1.445326729	-2.968541177	0.968921373	-3.063758587	0.002185752	0.012305322	0	0	0	0.998953137	2.028320587	2.750621947	1.030074264	0	0	1.017776981	2.045823464	3.811003557	0.816727025	2.130002379	0	0	0	0	0	0	0	1.097804151	0.97529676	0	1.903525517	3.260959369	1.022135891	7.177949015	3.852593276	7.440234535
Pgbd1	4.453366817	-2.963700345	0.927166958	-3.196512041	0.001391	0.008676898	0	1.054210612	0	0	2.028320587	1.650373168	6.180445583	13.56553278	15.7877626	13.23110076	13.29785252	0	0	0	2.013789976	0	0	2.249666614	1.336031294	1.251892879	0.927380505	0	0.97529676	0	9.517627583	9.782878106	7.154951239	18.34364748	6.742038234	6.510205218
Hapln3	4.81723128	-2.961965396	0.818814687	-3.61738186	0.000297598	0.002628071	0.854062912	2.108421224	0	0.998953137	2.028320587	0.550124389	8.24059411	1.043502522	10.52517507	5.088884907	7.160382124	14.29126334	3.266908102	0	0	1.003310185	1.213630956	1.124833307	1.336031294	2.503785757	0	2.195608302	7.80237408	0	18.08349241	0	3.066407674	20.73629715	13.48407647	15.81049839
Mfrp	10.10405985	-2.959681935	0.740848936	-3.994987092	6.47E-05	0.000787937	5.978440386	2.108421224	8.583227637	0.998953137	1.014160293	0.550124389	6.180445583	15.65253783	14.73524509	40.71107926	21.48114637	19.05501778	4.083635127	2.130002379	3.020684963	0	4.854523823	2.249666614	1.336031294	1.251892879	0	0	5.85178056	0.928202754	18.08349241	18.47876976	19.42058193	39.07994464	19.26296638	26.04082087
Slc25a34	2.268792844	-2.958477462	1.094227956	-2.703712189	0.006856965	0.029496334	0	0	0	0	2.028320587	0	4.120297055	7.304517653	0	9.159992833	4.091646928	2.858252668	0	1.06500119	0	0	2.427261912	0	0	1.251892879	0	0	0.97529676	0	1.903525517	7.608905194	7.154951239	9.570598686	0.963148319	5.580175901
Nol3	3.020048016	-2.955716848	1.166208316	-2.534467305	0.011261844	0.043013865	0.854062912	0	0	0	0	0	6.180445583	5.21751261	0	11.1955468	19.43532291	9.527508892	0	0	1.006894988	0	2.427261912	1.124833307	0	0	0	0	0.97529676	0	6.662339308	4.347945825	2.044271782	11.96324836	5.778889915	1.860058634
4-Sep	8.715235092	-2.95059636	0.604430384	-4.881614886	1.05E-06	3.08E-05	1.708125825	1.054210612	1.072903455	0	3.04248088	2.750621947	23.69170807	15.65253783	16.84028011	13.23110076	8.183293856	14.29126334	1.633454051	1.06500119	1.006894988	2.00662037	3.640892867	1.124833307	0	6.259464393	1.85476101	8.782433209	8.77767084	0.928202754	9.517627583	29.34863432	16.35417426	27.11669628	15.41037311	25.11079155
Galnt16	6.687479461	-2.94968086	0.821275987	-3.591582984	0.000328675	0.002848616	0.854062912	0	2.145806909	4.994765687	1.014160293	1.100248779	7.210519847	9.391522697	18.94531512	15.26665472	15.34367598	19.05501778	0	3.195003569	0	0	4.854523823	1.124833307	1.336031294	0	1.85476101	0	1.95059352	0	9.517627583	16.30479684	2.044271782	27.11669628	19.26296638	16.7405277
Ampd1	31.66164741	-2.94882042	0.929034387	-3.174070262	0.001503173	0.009198877	5.124377474	1.054210612	0	0.998953137	4.056641174	1.100248779	46.35334187	53.21862862	33.68056021	106.8665831	110.4744671	67.64531314	0.816727025	2.130002379	0	7.023171296	15.77720242	1.124833307	14.69634423	10.01514303	8.346424546	0	1.95059352	0	52.34695171	63.04521446	70.5273765	100.4912862	77.05186553	93.932961
Ankdd1b	4.790032177	-2.947193382	0.917457318	-3.212349309	0.001316542	0.008321342	0	0	0	0	0	0	5.150371319	4.174010088	8.420140053	15.26665472	14.32076425	13.33851245	0.816727025	0	1.006894988	1.003310185	2.427261912	3.374499921	0	0	0.927380505	0	0.97529676	0.928202754	8.565864824	4.347945825	10.22135891	19.93874726	17.33666974	11.1603518
Clcnka	2.850625007	-2.941489987	1.114437166	-2.639439957	0.008304313	0.034091482	2.562188737	0	2.145806909	0	3.04248088	0	7.210519847	6.261015132	11.57769257	12.21332378	3.068735196	14.29126334	0	0	0	0	1.213630956	0	0	0	0.927380505	1.097804151	0	0	4.758813791	0	0	5.582849234	7.705186553	1.860058634
Gabbr2	1.613689203	-2.94017536	1.062013857	-2.768490581	0.005631661	0.025395994	0.854062912	1.054210612	1.072903455	0	0	0.550124389	0	0	2.105035013	6.106661889	1.022911732	5.716505335	0	0	0	0	0	0	0	3.755678636	0	0	0.97529676	2.784608261	0.951762758	2.173972912	2.044271782	8.773048796	2.889444957	5.580175901
Obscn	9.111240112	-2.937566576	0.84791844	-3.464444738	0.000531327	0.004130844	1.708125825	0	3.218710364	1.997906275	0	1.100248779	9.270668374	3.130507566	12.63021008	38.6755253	27.61861676	21.91327045	0.816727025	6.390007138	0	0	1.213630956	1.124833307	2.672062588	3.755678636	1.85476101	1.097804151	1.95059352	1.856405507	0.951762758	6.521918737	6.132815347	31.90199562	30.82074621	53.01167106
Col17a1	2.181539174	-2.928789402	0.971847141	-3.013631752	0.002581409	0.013954349	0	0	1.072903455	0	0	0	6.180445583	2.087005044	6.31510504	6.106661889	2.045823464	4.763754446	0	0	0	0	1.213630956	1.124833307	0	0	1.85476101	1.097804151	1.95059352	0	2.855288275	2.173972912	6.132815347	7.177949015	3.852593276	7.440234535
4930415O20Rik	1.512738118	-2.912955756	1.000314655	-2.912039467	0.003590773	0.018011484	0.854062912	2.108421224	4.291613818	0.998953137	0	1.100248779	0	0	2.105035013	2.035553963	8.183293856	5.716505335	0	0	0	0	0	1.124833307	0	0	0	5.489020755	1.95059352	0.928202754	1.903525517	2.173972912	0	1.595099781	0.963148319	1.860058634
Best2	10.30022574	-2.912488817	0.717215886	-4.06082586	4.89E-05	0.000632289	0	0	2.145806909	1.997906275	5.070801467	4.951119504	18.54133675	21.91355296	10.52517507	31.55108643	37.84773408	12.38576156	0	2.130002379	1.006894988	1.003310185	3.640892867	2.249666614	2.672062588	5.007571515	1.85476101	0	3.90118704	0	19.03525517	4.347945825	19.42058193	34.29464529	30.82074621	30.69096746
Slc3a1	4.247587627	-2.907063919	1.059331497	-2.744243824	0.006065047	0.026888558	0	2.108421224	1.072903455	0	0	0	9.270668374	0	1.052517507	14.24887774	14.32076425	11.43301067	0	0	0	1.003310185	0	1.124833307	2.672062588	1.251892879	2.782141515	1.097804151	0	0	5.71057655	5.434932281	5.110679456	7.177949015	16.37352142	24.18076224
Shisa4	3.22874107	-2.904108319	0.736863254	-3.941176741	8.11E-05	0.000939417	0.854062912	0	1.072903455	0.998953137	3.04248088	3.300746336	2.060148528	7.304517653	4.210070027	4.071107926	5.11455866	4.763754446	3.266908102	0	1.006894988	0	0	0	1.336031294	0	0.927380505	1.097804151	0	1.856405507	13.32467862	7.608905194	7.154951239	6.380399124	8.668334872	7.440234535
Rgs20	3.173384052	-2.90355601	0.947671411	-3.063884779	0.00218483	0.012304026	0	0	2.145806909	0.998953137	1.014160293	1.650373168	9.270668374	11.47852774	0	12.21332378	4.091646928	6.669256225	0	0	0	3.009930555	2.427261912	0	0	0	0	2.195608302	0.97529676	0	6.662339308	3.260959369	9.199223021	4.785299343	3.852593276	9.300293168
Rec8	6.915730277	-2.90312987	0.83405082	-3.480758966	0.000499995	0.00395438	1.708125825	0	0	0	1.014160293	0.550124389	9.270668374	12.52203026	9.47265756	14.24887774	30.68735196	15.24401423	0.816727025	0	1.006894988	1.003310185	2.427261912	0	5.344125175	1.251892879	1.85476101	0	1.95059352	0	13.32467862	11.95685102	14.30990248	26.31914639	14.44722479	16.7405277
Abcg5	2.758822123	-2.901480053	0.899599742	-3.225301117	0.001258402	0.00805829	0.854062912	2.108421224	0	0	2.028320587	0	1.030074264	2.087005044	2.105035013	5.088884907	8.183293856	6.669256225	0.816727025	0	0	2.00662037	1.213630956	1.124833307	0	0	0.927380505	1.097804151	0.97529676	0.928202754	0.951762758	3.260959369	3.066407674	8.773048796	14.44722479	13.02041044
4930592C13Rik	4.553758905	-2.8947007	0.793791031	-3.646678517	0.000265652	0.00239963	1.708125825	0	0	2.996859412	0	2.200497557	16.48118822	3.130507566	7.367622547	7.12443887	18.41241118	12.38576156	0	2.130002379	0	0	0	0	1.336031294	3.755678636	0.927380505	2.195608302	1.95059352	1.856405507	4.758813791	3.260959369	7.154951239	12.76079825	11.55777983	11.1603518
Cyp2ab1	2.478719854	-2.890429302	0.967266856	-2.988243921	0.002805855	0.014885697	0	2.108421224	0	0	5.070801467	0	2.060148528	1.043502522	2.105035013	4.071107926	4.091646928	11.43301067	2.450181076	0	0	1.003310185	0	0	1.336031294	0	0	3.293412453	0	0.928202754	8.565864824	1.086986456	5.110679456	7.177949015	7.705186553	3.720117267
Mfsd4b3	5.500743411	-2.879446234	0.963180752	-2.989518041	0.002794179	0.014851761	4.270314562	0	0	0.998953137	2.028320587	1.650373168	2.060148528	3.130507566	15.7877626	27.4799785	14.32076425	19.05501778	0.816727025	0	0	0	4.854523823	2.249666614	0	1.251892879	0	0	0	0.928202754	13.32467862	2.173972912	3.066407674	10.36814858	23.11555966	12.09038112
Nectin4	21.87393877	-2.860034205	0.75783256	-3.773965854	0.000160673	0.001613528	3.416251649	2.108421224	3.218710364	1.997906275	3.04248088	1.100248779	15.45111396	12.52203026	11.57769257	72.26216568	71.60382124	120.046612	3.266908102	1.06500119	2.013789976	3.009930555	2.427261912	2.249666614	14.69634423	10.01514303	2.782141515	2.195608302	0.97529676	2.784608261	19.98701792	19.56575621	13.28776659	67.79174069	68.38353066	101.3731955
Gm9047	3.353390827	-2.85202828	1.060402548	-2.689571321	0.007154386	0.030456403	0.854062912	2.108421224	0	0	0	0	7.210519847	8.348020175	7.367622547	11.1955468	15.34367598	2.858252668	0	1.06500119	0	0	1.213630956	3.374499921	0	0	0	4.391216604	2.92589028	0	1.903525517	2.173972912	0	4.785299343	6.742038234	16.7405277
Nme5	1.322641137	-2.844905941	0.974776047	-2.918522618	0.003516944	NA	0	1.054210612	1.072903455	0	0	1.650373168	3.090222791	0	0	2.035553963	1.022911732	1.905501778	0	0	1.006894988	0	1.213630956	0	0	1.251892879	0	0	0	3.712811015	2.855288275	2.173972912	2.044271782	7.975498905	0.963148319	4.650146584
Gm33023	8.996517563	-2.842051941	0.687799156	-4.132095711	3.59E-05	0.00050135	3.416251649	1.054210612	0	4.994765687	4.056641174	3.850870725	9.270668374	9.391522697	15.7877626	24.42664756	21.48114637	28.58252668	0	1.06500119	4.027579951	0	4.854523823	0	4.008093881	1.251892879	2.782141515	2.195608302	1.95059352	0	25.69759447	26.08767495	9.199223021	25.5215965	15.41037311	19.53061565
Krt222	3.353307282	-2.830965842	1.160507303	-2.439420962	0.01471082	0.052896446	3.416251649	0	0	0	0	0	11.3308169	3.130507566	4.210070027	10.17776981	11.25202905	10.48025978	0	0	0	1.003310185	0	0	1.336031294	3.755678636	0	0	0	0	1.903525517	6.521918737	10.22135891	10.36814858	9.631483191	1.860058634
Hkdc1	4.701527052	-2.830057779	1.082821365	-2.613596175	0.008959486	0.036192649	0	0	0	0	1.014160293	0	1.030074264	12.52203026	11.57769257	14.24887774	11.25202905	16.19676512	0.816727025	0	0	0	1.213630956	0	0	1.251892879	5.564283031	0	0	0	4.758813791	5.434932281	7.154951239	20.73629715	6.742038234	19.53061565
Alpl	2.953255389	-2.827595869	1.199483492	-2.357344547	0.01840616	0.062372988	2.562188737	0	0	0.998953137	1.014160293	0	1.030074264	0	1.052517507	10.17776981	4.091646928	16.19676512	1.633454051	2.130002379	0	0	0	0	2.672062588	0	0	2.195608302	0	0.928202754	0	1.086986456	0	13.55834814	8.668334872	18.60058634
Ltb4r2	14.23782321	-2.823994995	0.752907722	-3.750785007	0.000176282	0.001740109	2.562188737	0	0	0.998953137	2.028320587	1.650373168	17.51126248	5.21751261	12.63021008	37.65774831	39.89355755	29.53527757	1.633454051	2.130002379	1.006894988	1.003310185	7.281785735	3.374499921	5.344125175	2.503785757	10.20118556	0	5.85178056	0	39.97403585	21.73972912	21.46485372	54.23339255	59.71519578	39.99126062
Smim24	33.0482001	-2.822798613	0.839312875	-3.363225676	0.000770374	0.005496727	1.708125825	0	1.072903455	0.998953137	6.084961761	3.300746336	57.68415877	43.82710592	63.1510504	111.955468	85.92458549	101.9443451	0	5.325005948	0	12.03972222	15.77720242	13.49799968	0	5.007571515	12.05594657	2.195608302	1.95059352	4.641013768	59.96105377	45.65343116	39.86329976	104.4790357	74.16242057	117.1836939
Tbxa2r	18.79817307	-2.813795664	0.665266275	-4.229578093	2.34E-05	0.000356591	9.394692035	4.216842447	7.510324182	2.996859412	8.113282348	2.200497557	28.84207939	35.47908575	13.68272759	72.26216568	25.5727933	59.07055513	6.533816203	2.130002379	1.006894988	4.01324074	2.427261912	14.62283299	0	0	5.564283031	2.195608302	1.95059352	4.641013768	45.6846124	28.26164786	38.84116387	41.47259431	38.52593276	56.73178833
Mapk12	4.433273688	-2.809343866	0.783260606	-3.58672943	0.000334851	0.002892206	4.270314562	2.108421224	0	6.992671962	1.014160293	5.501243893	8.24059411	1.043502522	0	16.2844317	2.045823464	6.669256225	0.816727025	0	1.006894988	2.00662037	1.213630956	0	2.672062588	2.503785757	0	3.293412453	0	0.928202754	11.4211531	5.434932281	5.110679456	11.16569847	16.37352142	14.88046907
Tshr	2.185292256	-2.808964221	0.967025636	-2.904746386	0.003675508	0.018343076	0.854062912	0	0	0	0	1.100248779	4.120297055	1.043502522	8.420140053	6.106661889	2.045823464	6.669256225	0	1.06500119	0	0	1.213630956	0	1.336031294	1.251892879	0	1.097804151	0	0	3.807051033	6.521918737	4.088543565	6.380399124	1.926296638	6.510205218
Slc6a5	2.362970093	-2.80565293	1.094074309	-2.564408018	0.010335197	0.040319143	0.854062912	0	0	0	0	0.550124389	0	0	2.105035013	1.017776981	11.25202905	11.43301067	0	1.06500119	1.006894988	0	0	2.249666614	1.336031294	0	0	0	3.90118704	1.856405507	2.855288275	1.086986456	2.044271782	4.785299343	2.889444957	18.60058634
Tex22	3.264888927	-2.804706376	1.124469012	-2.494249593	0.012622375	0.047015781	0.854062912	0	1.072903455	0.998953137	0	3.850870725	4.120297055	5.21751261	0	10.17776981	4.091646928	15.24401423	0	0	0	2.00662037	0	0	0	3.755678636	0.927380505	0	0	0	0	4.347945825	1.022135891	7.975498905	19.26296638	13.02041044
Mfsd4b5	2.14283918	-2.803309989	0.98231804	-2.85377024	0.004320377	0.020721182	0	0	0	0	2.028320587	0	1.030074264	2.087005044	5.262587533	3.053330944	3.068735196	4.763754446	0	0	1.006894988	2.00662037	1.213630956	0	1.336031294	0	0	0	0.97529676	0	3.807051033	1.086986456	4.088543565	4.785299343	10.59463151	12.09038112
Tubb1	13.17986302	-2.795588289	0.843502051	-3.314263773	0.000918848	0.006315836	0	0	0	4.994765687	1.014160293	0	13.39096543	36.52258827	7.367622547	66.1555038	38.87064582	20.00776867	0.816727025	1.06500119	0	3.009930555	1.213630956	6.748999841	5.344125175	2.503785757	5.564283031	0	2.92589028	0	25.69759447	10.86986456	14.30990248	50.2456431	41.41537772	35.34111404
Rem2	10.97754699	-2.7948063	0.711526935	-3.92789951	8.57E-05	0.000978268	0.854062912	2.108421224	1.072903455	0.998953137	3.04248088	3.850870725	23.69170807	26.08756305	5.262587533	17.30220869	34.77899889	24.77152312	3.266908102	1.06500119	3.020684963	5.016550925	2.427261912	1.124833307	0	7.511357272	0	0	6.82707732	0	38.07051033	16.30479684	20.44271782	29.50934595	20.2261147	30.69096746
Gstp3	43.57955873	-2.784177957	1.069950874	-2.602154945	0.009263999	0.037125748	0	1.054210612	0	0	1.014160293	1.100248779	48.4134904	84.52370428	31.5755252	193.3776265	165.7117006	163.8731529	0	0	0	12.03972222	9.709047646	5.624166534	18.70443811	21.28217894	11.12856606	1.097804151	4.8764838	0	36.16698481	48.91439053	35.77475619	133.1908317	112.6883533	165.5452184
Hist2h4	13.5875383	-2.773597614	0.68656289	-4.03983037	5.35E-05	0.000679551	1.708125825	0	1.072903455	0	3.04248088	0	23.69170807	14.60903531	38.94314775	22.39109359	36.82482235	40.96828824	0.816727025	3.195003569	2.013789976	5.016550925	3.640892867	3.374499921	5.344125175	3.755678636	1.85476101	6.586824907	4.8764838	0.928202754	24.74583172	27.17466141	13.28776659	36.68729496	31.78389453	49.29155379
Gpr55	18.10638198	-2.766577014	0.766476751	-3.60947284	0.00030682	0.002697413	4.270314562	4.216842447	5.364517273	0.998953137	5.070801467	4.400995115	17.51126248	7.304517653	0	62.08439587	62.39761565	92.41683626	1.633454051	1.06500119	5.034474939	10.03310185	0	4.499333227	1.336031294	6.259464393	5.564283031	1.097804151	9.7529676	3.712811015	9.517627583	15.21781039	10.22135891	63.00644135	52.01000923	77.1924333
Tnni1	6.939688437	-2.761939235	0.987598598	-2.796621258	0.005164003	0.023771554	0	0	0	0	0	1.100248779	1.030074264	9.391522697	12.63021008	34.60441737	23.52696984	17.14951601	0	0	0	2.00662037	1.213630956	3.374499921	0	3.755678636	3.709522021	0	0.97529676	0	5.71057655	7.608905194	12.26563069	29.50934595	14.44722479	24.18076224
Slc4a11	119.5235092	-2.760123345	0.569794739	-4.844066037	1.27E-06	3.57E-05	35.87064232	43.22263508	33.26000709	25.97278157	39.55225145	30.25684141	97.85705506	87.65421184	48.41580531	277.8531159	309.9422548	432.5489037	31.85235399	40.47004521	38.26200954	35.11585648	30.34077389	24.74633275	24.04856329	10.01514303	38.02260071	37.32534114	36.08598012	31.55889362	128.4879724	85.87193004	86.88155076	479.3274842	526.8421305	438.0438082
Cdhr1	3.181984621	-2.758741296	0.954967453	-2.888832793	0.003866746	0.019041719	0	0	0	4.994765687	0	0	7.210519847	0	10.52517507	7.12443887	7.160382124	9.527508892	0.816727025	2.130002379	2.013789976	0	0	0	1.336031294	0	0	3.293412453	0.97529676	0	2.855288275	2.173972912	4.088543565	11.16569847	11.55777983	6.510205218
Car11	1.94985171	-2.754113594	0.912844636	-3.017067183	0.002552332	0.013831338	0.854062912	1.054210612	0	0	0	0	2.060148528	3.130507566	1.052517507	5.088884907	1.022911732	2.858252668	0	0	4.027579951	0	0	0	1.336031294	0	0	3.293412453	1.95059352	0	4.758813791	7.608905194	5.110679456	4.785299343	3.852593276	4.650146584
Tub	2.5529572	-2.748920313	1.191250135	-2.307592865	0.021021792	0.069043053	0.854062912	1.054210612	0	0	0	1.100248779	1.030074264	0	0	14.24887774	4.091646928	11.43301067	0	1.06500119	0	0	1.213630956	3.374499921	0	0	0	0	0	0	1.903525517	3.260959369	4.088543565	7.975498905	10.59463151	9.300293168
2410004P03Rik	5.247269554	-2.738706278	0.882434681	-3.103579605	0.001911948	0.011081043	0	0	2.145806909	0	0	1.100248779	5.150371319	5.21751261	11.57769257	8.142215852	12.27494078	15.24401423	0.816727025	0	0	0	1.213630956	0	2.672062588	7.511357272	0.927380505	1.097804151	1.95059352	0	7.614102066	9.782878106	10.22135891	27.91424617	19.26296638	5.580175901
Prss12	1.768870451	-2.736253604	1.048530419	-2.609608223	0.009064597	0.036542294	1.708125825	0	0	1.997906275	0	0.550124389	6.180445583	7.304517653	9.47265756	0	4.091646928	0.952750889	0	0	0	1.003310185	0	0	1.336031294	0	0	0	1.95059352	0	3.807051033	4.347945825	1.022135891	1.595099781	4.815741596	0.930029317
Tssk1	3.353974579	-2.730807735	0.767065881	-3.560069353	0.000370757	0.003130924	0	0	1.072903455	0	0	1.650373168	4.120297055	1.043502522	0	10.17776981	10.22911732	4.763754446	0	0	0	1.003310185	1.213630956	2.249666614	2.672062588	1.251892879	0.927380505	1.097804151	3.90118704	4.641013768	11.4211531	10.86986456	4.088543565	7.975498905	8.668334872	5.580175901
Synpo2l	17.35020022	-2.723863319	0.585871099	-4.649253607	3.33E-06	7.82E-05	2.562188737	6.325263671	0	3.99581255	8.113282348	3.300746336	18.54133675	27.13106557	31.5755252	49.87107209	34.77899889	45.73204268	4.083635127	2.130002379	3.020684963	4.01324074	8.49541669	1.124833307	2.672062588	5.007571515	7.419044041	1.097804151	7.80237408	5.569216522	15.22820413	28.26164786	29.64194085	57.42359212	41.41537772	64.17202286
Tmie	1.348077398	-2.720157152	1.027494722	-2.64736849	0.00811209	NA	1.708125825	1.054210612	1.072903455	3.99581255	0	1.650373168	1.030074264	2.087005044	0	2.035553963	0	0	0.816727025	0	0	0	1.213630956	1.124833307	0	0	0	0	0	0.928202754	0.951762758	6.521918737	0	4.785299343	4.815741596	4.650146584
3830432H09Rik	9.22333858	-2.705769356	0.724415637	-3.735106224	0.000187636	0.001830171	0.854062912	0	0	0	0	2.750621947	12.36089117	29.21807061	8.420140053	19.33776265	32.73317542	17.14951601	0.816727025	3.195003569	0	2.00662037	4.854523823	0	1.336031294	3.755678636	4.636902526	0	4.8764838	6.497419275	27.60111999	17.3917833	21.46485372	17.54609759	20.2261147	17.67055702
Ccdc169	2.468564031	-2.700075504	1.12679163	-2.396250941	0.016563746	0.057783853	0	0	0	0	0	0	2.060148528	2.087005044	4.210070027	7.12443887	15.34367598	2.858252668	0	2.130002379	1.006894988	1.003310185	0	0	1.336031294	0	0	0	0	0	5.71057655	4.347945825	1.022135891	4.785299343	12.52092815	6.510205218
Popdc2	20.69644053	-2.699549169	0.692510872	-3.898204749	9.69E-05	0.001082799	0.854062912	2.108421224	1.072903455	2.996859412	4.056641174	1.650373168	16.48118822	29.21807061	7.367622547	58.01328794	69.55799778	70.5035658	2.450181076	6.390007138	0	7.023171296	6.068154779	8.998666455	4.008093881	2.503785757	10.20118556	3.293412453	2.92589028	0.928202754	27.60111999	23.91370204	40.88543565	82.14763872	61.64149242	66.0320815
Cuzd1	7.786802843	-2.695218338	0.982194354	-2.744078427	0.006068104	0.026896054	0	0	0	0	1.014160293	0	22.6616338	7.304517653	6.31510504	18.31998567	19.43532291	24.77152312	0	0	0	3.009930555	0	4.499333227	0	8.763250151	1.85476101	0	1.95059352	0	14.27644137	21.73972912	15.33203837	26.31914639	20.2261147	15.81049839
Hhipl2	25.23451316	-2.694048361	0.87967544	-3.062548115	0.002194612	0.012327009	0.854062912	5.271053059	1.072903455	3.99581255	0	0	46.35334187	42.7836034	57.88846287	58.01328794	67.51217431	60.97605691	1.633454051	1.06500119	0	12.03972222	10.9226786	3.374499921	8.016187763	10.01514303	8.346424546	1.097804151	3.90118704	0	56.15400274	56.52329572	48.04038689	73.37458993	45.267971	72.54228671
Mmrn2	7.472096295	-2.686132337	0.954375694	-2.814543951	0.00488465	0.022762283	0	0	2.145806909	0	0	1.100248779	4.120297055	8.348020175	3.15755252	20.35553963	33.75608716	28.58252668	0	1.06500119	0	1.003310185	0	0	5.344125175	3.755678636	5.564283031	2.195608302	0	0.928202754	13.32467862	6.521918737	3.066407674	27.91424617	22.15241134	29.76093814
Smim1	2.19999347	-2.684477562	1.002907769	-2.676694352	0.007435243	0.031373953	0	0	0	0	1.014160293	3.850870725	4.120297055	3.130507566	3.15755252	13.23110076	3.068735196	2.858252668	0.816727025	1.06500119	1.006894988	0	1.213630956	0	0	0	0	2.195608302	0	0	0	2.173972912	3.066407674	3.190199562	2.889444957	13.95043975
Slc23a3	17.26739591	-2.684031819	0.694778287	-3.863148674	0.000111935	0.001209842	1.708125825	1.054210612	0	1.997906275	3.04248088	2.200497557	31.93230218	20.87005044	13.68272759	51.90662606	58.30596872	39.06278646	0.816727025	3.195003569	0	9.029791666	7.281785735	4.499333227	2.672062588	7.511357272	4.636902526	0	5.85178056	1.856405507	29.50464551	29.34863432	23.5091255	55.03094245	43.34167436	64.17202286
Mfap2	4.677637186	-2.678664394	0.729675458	-3.671035343	0.00024157	0.002236595	1.708125825	1.054210612	2.145806909	5.993718825	0	0	9.270668374	5.21751261	5.262587533	9.159992833	10.22911732	6.669256225	2.450181076	4.260004759	2.013789976	1.003310185	0	0	0	1.251892879	0	1.097804151	9.7529676	0	4.758813791	8.69589165	13.28776659	10.36814858	14.44722479	10.23032249
Srms	5.979852036	-2.674043568	1.136597464	-2.352674233	0.018638955	0.062927644	1.708125825	0	0	0	0	0	5.150371319	4.174010088	10.52517507	23.40887057	20.45823464	39.06278646	0	0	0	0	0	1.124833307	4.008093881	2.503785757	2.782141515	0	0	0	5.71057655	5.434932281	1.022135891	18.34364748	14.44722479	19.53061565
Nlrp6	3.936087934	-2.672842464	0.865122107	-3.089555154	0.002004565	0.011535913	1.708125825	2.108421224	2.145806909	2.996859412	2.028320587	1.100248779	8.24059411	3.130507566	6.31510504	14.24887774	23.52696984	3.811003557	1.633454051	0	0	1.003310185	1.213630956	0	1.336031294	1.251892879	0	0	0.97529676	0	6.662339308	1.086986456	4.088543565	4.785299343	10.59463151	12.09038112
Ldb3	12.60840632	-2.659916279	0.720941213	-3.689505096	0.000224691	0.002110078	3.416251649	0	0	0.998953137	3.04248088	4.400995115	27.81200512	19.82654792	8.420140053	35.62219435	46.03102794	33.34628112	2.450181076	0	3.020684963	2.00662037	0	1.124833307	8.016187763	8.763250151	1.85476101	2.195608302	0.97529676	5.569216522	17.13172965	10.86986456	8.17708713	43.86524398	34.67333949	44.64140721
Cpt1c	26.00920383	-2.654352238	0.518553929	-5.118758317	3.08E-07	1.16E-05	7.686566211	6.325263671	3.218710364	6.992671962	7.099122054	3.300746336	36.05259923	40.69659835	31.5755252	61.06661889	51.1455866	62.88155869	5.717089178	2.130002379	2.013789976	5.016550925	12.13630956	2.249666614	6.680156469	18.77839318	9.273805051	4.391216604	17.55534168	20.42046058	52.34695171	46.74041762	41.90757154	94.90843697	53.93630587	66.0320815
Plek2	15.91715524	-2.645162106	0.847082316	-3.122674216	0.00179216	0.010563606	0	0	1.072903455	0	5.070801467	0.550124389	20.60148528	25.04406053	14.73524509	51.90662606	47.05393967	43.82654091	0.816727025	0	0	14.04634259	3.640892867	7.873833148	5.344125175	2.503785757	2.782141515	0	1.95059352	0	32.35993378	44.56644471	32.70834852	40.67504442	34.67333949	43.71137789
A3galt2	5.698712786	-2.6450737	0.810432933	-3.263778645	0.00109937	0.007250468	0.854062912	2.108421224	1.072903455	2.996859412	2.028320587	1.100248779	11.3308169	5.21751261	6.31510504	14.24887774	24.54988157	14.29126334	0.816727025	1.06500119	1.006894988	3.009930555	3.640892867	0	1.336031294	0	0.927380505	0	0	0	1.903525517	6.521918737	8.17708713	20.73629715	10.59463151	25.11079155
Gp5	24.86354665	-2.645036297	0.709344256	-3.728847137	0.000192358	0.001869744	0	1.054210612	1.072903455	4.994765687	5.070801467	1.650373168	45.32326761	28.17456809	62.09853289	80.40438154	81.83293856	60.97605691	0	1.06500119	6.041369927	1.003310185	4.854523823	1.124833307	2.672062588	16.27460742	18.5476101	1.097804151	4.8764838	9.282027536	41.87756136	30.43562077	26.57553317	73.37458993	60.6783441	73.47231603
Tlcd2	112.089714	-2.643381416	0.619207694	-4.26897379	1.96E-05	0.000308389	8.540629123	7.379474283	7.510324182	7.9916251	19.26904558	9.902239008	163.7818079	154.4383732	132.6172058	355.2041665	403.0272224	389.6751137	15.51781348	7.455008328	14.09652983	9.029791666	23.05898816	26.99599936	70.80965857	40.06057212	28.74879566	19.76047472	35.11068336	34.34350188	167.5102455	171.7438601	180.9180528	346.9342024	235.9713382	275.2886778
Cep112	1.187328845	-2.639501274	1.046760765	-2.521589806	0.011682585	NA	0	3.162631835	1.072903455	1.997906275	3.04248088	2.200497557	0	1.043502522	3.15755252	2.035553963	0	2.858252668	0	1.06500119	0	0	0	0	0	0	0	0	1.95059352	0.928202754	2.855288275	6.521918737	0	0.797549891	0	0.930029317
Adra2b	4.873139537	-2.639397974	1.219488753	-2.164347942	0.030437656	0.091123253	0	0	0	0	0	0	3.090222791	12.52203026	1.052517507	19.33776265	30.68735196	20.96051956	0	1.06500119	0	0	2.427261912	0	4.008093881	0	0.927380505	0	0	0	1.903525517	2.173972912	1.022135891	22.33139693	10.59463151	12.09038112
Mc1r	4.351705311	-2.637847718	0.883805855	-2.984646121	0.002839066	0.015021419	0	1.054210612	0	1.997906275	0	1.100248779	8.24059411	8.348020175	11.57769257	6.106661889	17.38949944	11.43301067	0	1.06500119	2.013789976	1.003310185	3.640892867	0	0	1.251892879	0	0	0.97529676	0	1.903525517	7.608905194	5.110679456	4.785299343	13.48407647	20.46064497
Zfp114	1.976953521	-2.633316652	0.920438552	-2.860936937	0.004223911	0.02038262	0	0	0	0	0	0.550124389	3.090222791	2.087005044	3.15755252	3.053330944	5.11455866	2.858252668	0.816727025	0	0	0	2.427261912	0	0	2.503785757	0	1.097804151	3.90118704	0	1.903525517	1.086986456	11.2434948	3.987749453	5.778889915	4.650146584
Ybx2	1.697294785	-2.626373271	0.895618494	-2.932468779	0.003362787	0.017070394	0	0	0	4.994765687	2.028320587	0.550124389	0	0	1.052517507	1.017776981	0	2.858252668	0	1.06500119	2.013789976	0	0	0	0	2.503785757	0	1.097804151	1.95059352	1.856405507	2.855288275	2.173972912	3.066407674	10.36814858	4.815741596	4.650146584
Pdzd3	8.089229389	-2.62056988	0.590361629	-4.438923109	9.04E-06	0.000167967	5.978440386	2.108421224	0	4.994765687	5.070801467	3.300746336	15.45111396	7.304517653	3.15755252	29.51553246	9.206205588	20.00776867	3.266908102	1.06500119	2.013789976	2.00662037	0	2.249666614	4.008093881	3.755678636	0.927380505	0	5.85178056	7.425622029	23.79406896	15.21781039	15.33203837	22.33139693	10.59463151	16.7405277
S100a5	1.975478747	-2.61374602	0.992743595	-2.632851053	0.008467147	0.034630016	0	1.054210612	2.145806909	1.997906275	4.056641174	1.650373168	0	2.087005044	0	5.088884907	2.045823464	1.905501778	0.816727025	0	0	2.00662037	1.213630956	1.124833307	0	0	0	1.097804151	0	0	0.951762758	4.347945825	10.22135891	13.55834814	0.963148319	0.930029317
Pdzd7	21.82740892	-2.608519358	0.589305304	-4.426431154	9.58E-06	0.000176656	1.708125825	5.271053059	11.801938	6.992671962	7.099122054	11.00248779	20.60148528	16.69604035	10.52517507	68.19105776	53.19141006	48.59029535	4.900362153	22.36502498	11.07584487	3.009930555	4.854523823	1.124833307	1.336031294	3.755678636	2.782141515	6.586824907	8.77767084	2.784608261	42.82932412	26.08767495	43.95184332	78.15988927	66.45723402	62.31196423
2810454H06Rik	11.92334779	-2.60377953	0.52622372	-4.948046683	7.50E-07	2.35E-05	1.708125825	4.216842447	1.072903455	1.997906275	1.014160293	3.850870725	10.30074264	19.82654792	37.89063024	21.37331661	19.43532291	18.1022669	5.717089178	3.195003569	1.006894988	2.00662037	3.640892867	5.624166534	2.672062588	5.007571515	1.85476101	4.391216604	6.82707732	13.9230413	24.74583172	19.56575621	26.57553317	27.11669628	21.18926302	41.85131926
Pip5kl1	23.78578236	-2.60092178	0.810548183	-3.208842899	0.001332703	0.00839736	3.416251649	1.054210612	0	0	2.028320587	2.200497557	48.4134904	50.08812105	32.62804271	72.26216568	54.2143218	60.02330602	3.266908102	3.195003569	1.006894988	7.023171296	6.068154779	7.873833148	4.008093881	7.511357272	14.83808808	1.097804151	1.95059352	0	47.58813791	38.04452597	30.66407674	78.95743916	60.6783441	73.47231603
Ccer2	4.303585226	-2.600118601	0.79029412	-3.290064463	0.001001644	0.006762215	0	1.054210612	3.218710364	0.998953137	4.056641174	2.750621947	9.270668374	0	0	8.142215852	9.206205588	6.669256225	0.816727025	1.06500119	1.006894988	2.00662037	3.640892867	3.374499921	0	0	0	2.195608302	0.97529676	0	13.32467862	20.65274267	13.28776659	6.380399124	3.852593276	11.1603518
Hist1h3i	3.785461582	-2.593086443	0.767846338	-3.377090329	0.00073257	0.005299963	0.854062912	3.162631835	2.145806909	6.992671962	1.014160293	0	12.36089117	7.304517653	0	9.159992833	0	9.527508892	0.816727025	0	1.006894988	1.003310185	3.640892867	1.124833307	1.336031294	0	0	3.293412453	5.85178056	8.353824783	9.517627583	4.347945825	6.132815347	2.392649672	3.852593276	8.370263852
Itpka	5.102484464	-2.589218651	0.639457299	-4.049087647	5.14E-05	0.000657939	5.124377474	2.108421224	5.364517273	11.98743765	12.16992352	5.501243893	2.060148528	7.304517653	9.47265756	2.035553963	1.022911732	6.669256225	5.717089178	0	3.020684963	0	0	0	0	0	1.85476101	10.97804151	3.90118704	1.856405507	6.662339308	3.260959369	10.22135891	11.16569847	10.59463151	13.02041044
Kcne4	3.317282515	-2.575035508	1.067688461	-2.411785461	0.015874619	0.055974733	0	0	2.145806909	0.998953137	0	0	5.150371319	6.261015132	8.420140053	15.26665472	7.160382124	17.14951601	0	1.06500119	0	0	0	1.124833307	1.336031294	0	1.85476101	0	0	0	0.951762758	5.434932281	2.044271782	7.177949015	4.815741596	11.1603518
Tek	3.034381118	-2.572013822	1.011736738	-2.542176956	0.011016438	0.042248631	3.416251649	2.108421224	0	0	0	0	0	2.087005044	1.052517507	8.142215852	12.27494078	9.527508892	0.816727025	1.06500119	0	0	1.213630956	1.124833307	0	2.503785757	0.927380505	1.097804151	0	0	6.662339308	3.260959369	4.088543565	3.190199562	12.52092815	13.95043975
Cpne5	5.773749555	-2.567390974	0.804924353	-3.189605289	0.001424672	0.008817119	1.708125825	3.162631835	1.072903455	0.998953137	0	1.650373168	17.51126248	6.261015132	21.05035013	12.21332378	6.137470392	11.43301067	0	0	1.006894988	0	1.213630956	2.249666614	0	5.007571515	3.709522021	0	0	3.712811015	5.71057655	14.13082393	6.132815347	15.15344792	10.59463151	21.39067429
Gm32051	1.551493096	-2.562284343	0.911546582	-2.810919807	0.00494001	0.022938838	0.854062912	0	1.072903455	0	1.014160293	2.200497557	1.030074264	3.130507566	0	2.035553963	3.068735196	1.905501778	0	0	1.006894988	1.003310185	1.213630956	1.124833307	0	0	0	0	3.90118704	0	2.855288275	9.782878106	3.066407674	1.595099781	0.963148319	3.720117267
Efna4	5.510465212	-2.561869852	0.791798568	-3.235507056	0.001214269	0.007832491	0.854062912	0	2.145806909	0	1.014160293	6.051368282	9.270668374	2.087005044	17.89279761	11.1955468	2.045823464	14.29126334	0	1.06500119	5.034474939	0	0	0	1.336031294	0	6.491663536	0	1.95059352	5.569216522	15.22820413	9.782878106	19.42058193	7.975498905	12.52092815	12.09038112
Efnb2	28.52692522	-2.561161784	0.571300577	-4.483037276	7.36E-06	0.000143057	8.540629123	8.433684894	2.145806909	2.996859412	5.070801467	3.850870725	35.02252497	30.26157314	36.83811273	88.54659739	70.58090951	107.6608505	7.350543229	6.390007138	6.041369927	4.01324074	7.281785735	6.748999841	10.68825035	7.511357272	10.20118556	13.17364981	2.92589028	7.425622029	49.49166343	48.91439053	29.64194085	90.92068752	59.71519578	87.42275578
Zmynd10	6.861885239	-2.560941756	0.891765514	-2.871765858	0.004081853	0.019847883	0.854062912	0	2.145806909	0	1.014160293	0.550124389	6.180445583	5.21751261	3.15755252	15.26665472	33.75608716	11.43301067	0	0	0	4.01324074	0	4.499333227	4.008093881	1.251892879	4.636902526	0	0.97529676	0	20.93878068	15.21781039	16.35417426	27.91424617	12.52092815	13.95043975
Fbxo41	6.312948145	-2.560755135	0.7140395	-3.586293382	0.000335412	0.002895774	0.854062912	1.054210612	1.072903455	0	1.014160293	0	15.45111396	0	12.63021008	12.21332378	14.32076425	11.43301067	0.816727025	2.130002379	1.006894988	1.003310185	3.640892867	0	4.008093881	1.251892879	3.709522021	2.195608302	1.95059352	8.353824783	8.565864824	9.782878106	17.37631015	22.33139693	15.41037311	15.81049839
Gm9949	20.80001124	-2.560631747	0.556571198	-4.600726295	4.21E-06	9.42E-05	6.832503299	6.325263671	9.656131091	2.996859412	5.070801467	9.352114618	36.05259923	19.82654792	14.73524509	45.79996417	75.69546817	74.31456936	6.533816203	5.325005948	5.034474939	4.01324074	2.427261912	11.24833307	5.344125175	6.259464393	0	13.17364981	2.92589028	8.353824783	33.31169654	26.08767495	28.61980495	43.06769409	62.60464074	53.01167106
Ovgp1	93.98260192	-2.558663728	0.576133055	-4.44109864	8.95E-06	0.000166749	11.95688077	8.433684894	21.45806909	8.990578237	21.29736616	24.20547313	173.0524763	130.4378152	197.8732913	226.9642669	262.8883151	187.6919252	16.33454051	25.56002855	10.06894988	30.09930555	16.99083338	25.87116606	34.73681364	35.0530006	29.67617616	12.07584566	20.48123196	10.21023029	175.1243475	169.5698872	141.054753	316.6273065	200.3348504	274.3586485
Mir3069	2.096499179	-2.557097534	1.026005265	-2.492285001	0.012692415	0.047214152	3.416251649	6.325263671	2.145806909	0	2.028320587	0.550124389	0	5.21751261	10.52517507	2.035553963	0	0.952750889	0	0	1.006894988	2.00662037	1.213630956	0	0	0	0	0	3.90118704	0.928202754	8.565864824	3.260959369	3.066407674	4.785299343	0.963148319	0
Slc12a3	2.462263615	-2.55649711	0.860731397	-2.970145063	0.002976592	0.015536183	0	1.054210612	0	0	1.014160293	1.100248779	5.150371319	7.304517653	2.105035013	3.053330944	6.137470392	2.858252668	0	0	0	0	2.427261912	0	0	1.251892879	2.782141515	0	1.95059352	0	3.807051033	7.608905194	7.154951239	4.785299343	6.742038234	5.580175901
Tecta	4.700399506	-2.555060731	0.930243862	-2.74665691	0.006020608	0.026757804	0	0	0	0	1.014160293	1.100248779	10.30074264	7.304517653	8.420140053	22.39109359	4.091646928	12.38576156	0.816727025	1.06500119	0	1.003310185	4.854523823	0	1.336031294	0	1.85476101	0	0	0	2.855288275	6.521918737	3.066407674	22.33139693	11.55777983	16.7405277
4931409K22Rik	2.182468772	-2.55049011	1.016273201	-2.50965007	0.012085085	0.045470307	0	0	0	0.998953137	1.014160293	0.550124389	5.150371319	2.087005044	1.052517507	5.088884907	6.137470392	5.716505335	0	1.06500119	0	0	0	0	0	3.755678636	0.927380505	0	0	0	9.517627583	1.086986456	9.199223021	5.582849234	0.963148319	5.580175901
Snai3	8.495271916	-2.540879337	1.033447272	-2.458644388	0.013946268	0.050812926	0	0	1.072903455	0	0	0	14.42103969	5.21751261	2.105035013	28.49775548	33.75608716	37.15728468	0	4.260004759	0	2.00662037	6.068154779	0	4.008093881	2.503785757	0.927380505	1.097804151	0	0	3.807051033	5.434932281	4.088543565	31.10444573	37.56278444	29.76093814
Mxra7	1.573490009	-2.533846112	0.973870517	-2.601830601	0.009272764	0.037153316	1.708125825	1.054210612	0	0	0	0.550124389	3.090222791	0	1.052517507	5.088884907	5.11455866	0.952750889	0.816727025	0	0	0	1.213630956	0	0	1.251892879	0.927380505	1.097804151	0.97529676	0	1.903525517	1.086986456	2.044271782	8.773048796	3.852593276	4.650146584
B3gnt6	3.927295479	-2.528016868	0.965029953	-2.619625288	0.008802643	0.035705551	1.708125825	0	2.145806909	0	0	0.550124389	5.150371319	5.21751261	8.420140053	17.30220869	5.11455866	5.716505335	0.816727025	0	0	0	2.427261912	1.124833307	1.336031294	2.503785757	1.85476101	0	0	0	8.565864824	0	5.110679456	13.55834814	10.59463151	18.60058634
Spag6	3.7398738	-2.524143924	0.988499283	-2.553511133	0.010664287	0.04133277	1.708125825	0	0	0.998953137	1.014160293	0	4.120297055	2.087005044	4.210070027	6.106661889	16.36658771	12.38576156	0	0	0	0	1.213630956	1.124833307	6.680156469	0	0.927380505	0	0.97529676	0	2.855288275	6.521918737	3.066407674	18.34364748	2.889444957	18.60058634
Gm16287	11.0529892	-2.521433276	0.63355621	-3.979809901	6.90E-05	0.000824672	10.24875495	4.216842447	4.291613818	5.993718825	4.056641174	4.951119504	7.210519847	1.043502522	9.47265756	24.42664756	58.30596872	22.86602134	4.900362153	2.130002379	7.048264915	3.009930555	6.068154779	0	1.336031294	1.251892879	0	6.586824907	3.90118704	5.569216522	12.37291586	13.04383747	11.2434948	42.2701442	22.15241134	31.62099677
Trim69	10.75271088	-2.516067333	0.932453729	-2.698329425	0.006968844	0.029853698	0.854062912	0	0	0	1.014160293	0.550124389	10.30074264	9.391522697	34.73307772	48.85329511	31.71026369	22.86602134	0	2.130002379	0	4.01324074	3.640892867	0	4.008093881	5.007571515	5.564283031	0	0	0	19.98701792	6.521918737	11.2434948	37.48484485	38.52593276	24.18076224
Crabp2	11.68025421	-2.515443799	0.80735598	-3.115656368	0.00183536	0.010757068	1.708125825	0	0	0.998953137	4.056641174	0.550124389	10.30074264	19.82654792	25.26042016	34.60441737	27.61861676	48.59029535	0	0	1.006894988	0	2.427261912	1.124833307	12.02428164	8.763250151	1.85476101	1.097804151	0.97529676	1.856405507	21.89054344	14.13082393	11.2434948	34.29464529	27.93130125	36.27114336
Trim71	2.50000667	-2.514691976	1.103420763	-2.278996427	0.022667278	0.073034473	0.854062912	0	0	0.998953137	0	0	4.120297055	0	11.57769257	10.17776981	9.206205588	2.858252668	0.816727025	0	1.006894988	0	0	0	2.672062588	0	0.927380505	0	0	0	2.855288275	1.086986456	5.110679456	10.36814858	3.852593276	6.510205218
Mdga1	2.849726313	-2.513265252	0.822339283	-3.056238835	0.002241326	0.01253933	0	4.216842447	3.218710364	4.994765687	3.04248088	1.100248779	1.030074264	5.21751261	6.31510504	6.106661889	5.11455866	1.905501778	0	3.195003569	1.006894988	0	2.427261912	0	0	0	0	4.391216604	2.92589028	0	1.903525517	2.173972912	1.022135891	7.975498905	11.55777983	4.650146584
Bnipl	4.445570034	-2.511999241	0.907516594	-2.767992629	0.005640273	0.025423186	1.708125825	1.054210612	7.510324182	0	6.084961761	0.550124389	0	2.087005044	1.052517507	21.37331661	16.36658771	10.48025978	0.816727025	0	0	1.003310185	1.213630956	1.124833307	2.672062588	1.251892879	1.85476101	0	1.95059352	0	4.758813791	2.173972912	4.088543565	17.54609759	13.48407647	11.1603518
Padi3	2.301253176	-2.508538144	0.955538494	-2.62526121	0.008658252	0.035284838	3.416251649	0	1.072903455	1.997906275	3.04248088	0	5.150371319	0	5.262587533	0	2.045823464	2.858252668	0	0	2.013789976	0	4.854523823	0	0	0	0	0	3.90118704	0.928202754	1.903525517	2.173972912	7.154951239	7.177949015	3.852593276	10.23032249
Pou1f1	2.67744654	-2.508373129	1.018641239	-2.462469645	0.013798385	0.050355572	0	0	1.072903455	0	1.014160293	0	2.060148528	7.304517653	0	18.31998567	0	3.811003557	1.633454051	0	2.013789976	1.003310185	0	1.124833307	0	0	0.927380505	0	1.95059352	0	6.662339308	5.434932281	7.154951239	5.582849234	6.742038234	6.510205218
Gm3336	2.266578291	-2.50328733	0.940566893	-2.661466557	0.007780107	0.032522346	1.708125825	2.108421224	2.145806909	0	4.056641174	0	4.120297055	4.174010088	0	4.071107926	5.11455866	12.38576156	1.633454051	0	0	0	1.213630956	1.124833307	0	0	0	1.097804151	2.92589028	0	3.807051033	4.347945825	4.088543565	3.190199562	0.963148319	3.720117267
Ebf4	1.905622363	-2.502799981	0.981157553	-2.55086451	0.010745609	0.041549829	0.854062912	0	0	0	2.028320587	0	3.090222791	4.174010088	5.262587533	3.053330944	6.137470392	3.811003557	0	1.06500119	0	1.003310185	1.213630956	0	1.336031294	0	0	1.097804151	0	0	1.903525517	1.086986456	2.044271782	9.570598686	1.926296638	6.510205218
Paqr6	3.764793484	-2.501849695	0.755975406	-3.309432654	0.000934853	0.006394599	1.708125825	0	0	0	2.028320587	4.400995115	5.150371319	8.348020175	11.57769257	4.071107926	7.160382124	0.952750889	1.633454051	2.130002379	0	1.003310185	0	0	1.336031294	0	3.709522021	5.489020755	0.97529676	0	12.37291586	2.173972912	7.154951239	13.55834814	5.778889915	10.23032249
Syn3	1.393175223	-2.49988769	1.053514515	-2.372902939	0.017648901	NA	0	2.108421224	3.218710364	0.998953137	2.028320587	0	2.060148528	2.087005044	0	2.035553963	0	4.763754446	0	0	0	1.003310185	0	0	0	1.251892879	0.927380505	0	0	0	0.951762758	4.347945825	1.022135891	6.380399124	2.889444957	3.720117267
Art5	2.13807434	-2.497613766	0.984781484	-2.536211137	0.011205915	0.042841794	0	0	0	1.997906275	0	0	7.210519847	5.21751261	6.31510504	6.106661889	4.091646928	3.811003557	0	0	0	0	1.213630956	0	1.336031294	2.503785757	0	0	0.97529676	0	2.855288275	1.086986456	6.132815347	4.785299343	3.852593276	4.650146584
Zdbf2	1.733113035	-2.484757662	0.972657875	-2.554606018	0.010630805	0.041219225	1.708125825	2.108421224	3.218710364	0	0	2.200497557	2.060148528	3.130507566	2.105035013	1.017776981	0	6.669256225	0.816727025	0	2.013789976	0	0	0	1.336031294	0	0	0	0.97529676	0.928202754	3.807051033	0	1.022135891	5.582849234	3.852593276	7.440234535
Ano7	1.48631613	-2.483412926	1.011843541	-2.454344792	0.014114158	0.051272848	0	0	1.072903455	4.994765687	0	0	0	1.043502522	0	2.035553963	1.022911732	5.716505335	0	1.06500119	0	1.003310185	0	2.249666614	0	0	0	5.489020755	1.95059352	0	5.71057655	2.173972912	1.022135891	2.392649672	1.926296638	3.720117267
Aqp7	7.732318138	-2.4831075	0.801517878	-3.098006379	0.001948272	0.011261323	2.562188737	0	0	0	2.028320587	1.650373168	9.270668374	17.73954287	5.262587533	17.30220869	31.71026369	10.48025978	2.450181076	0	1.006894988	6.01986111	0	1.124833307	8.016187763	0	1.85476101	2.195608302	0.97529676	0	10.46939034	13.04383747	26.57553317	27.11669628	16.37352142	16.7405277
Ltb4r1	10.34656434	-2.482918447	0.647845045	-3.832580747	0.000126806	0.00134402	9.394692035	5.271053059	3.218710364	5.993718825	2.028320587	2.200497557	17.51126248	5.21751261	5.262587533	27.4799785	48.0768514	23.81877223	8.167270254	2.130002379	3.020684963	4.01324074	0	4.499333227	0	0	0.927380505	2.195608302	3.90118704	8.353824783	13.32467862	16.30479684	11.2434948	32.69954551	12.52092815	31.62099677
Sdk1	21.30550854	-2.4824605	0.666129749	-3.726692139	0.000194009	0.001883936	0	2.108421224	1.072903455	2.996859412	15.2124044	3.850870725	59.7443073	48.00111601	33.68056021	9.159992833	1.022911732	24.77152312	4.083635127	0	1.006894988	2.00662037	7.281785735	4.499333227	6.680156469	10.01514303	30.60355667	26.34729963	34.1353866	2.784608261	72.33396963	118.4815237	55.19533813	20.73629715	12.52092815	28.83090882
Plk5	2.706938116	-2.476163805	1.150268405	-2.152683491	0.031343562	0.092959151	0.854062912	1.054210612	0	0	0	0.550124389	1.030074264	0	7.367622547	8.142215852	11.25202905	7.622007114	0	1.06500119	0	1.003310185	1.213630956	0	1.336031294	1.251892879	0.927380505	0	0	0	0	8.69589165	0	17.54609759	1.926296638	8.370263852
Boll	2.317565394	-2.472470062	1.020151862	-2.423629417	0.015366277	0.054711281	0	0	0	2.996859412	0	2.200497557	5.150371319	1.043502522	0	9.159992833	12.27494078	1.905501778	0	0	0	1.003310185	0	0	2.672062588	0	1.85476101	0	0.97529676	0	4.758813791	2.173972912	5.110679456	9.570598686	4.815741596	1.860058634
Lman1l	5.909651323	-2.467380626	1.152167641	-2.141511825	0.032232786	0.094782776	2.562188737	0	0	0.998953137	0	0	16.48118822	1.043502522	6.31510504	14.24887774	22.5040581	8.574758003	0	0	0	0	12.13630956	0	1.336031294	0	2.782141515	0	0	0	8.565864824	9.782878106	4.088543565	10.36814858	18.29981806	37.20117267
Pebp4	2.801311188	-2.465780841	0.856481763	-2.878964794	0.003989829	0.019496699	0	3.162631835	0	0.998953137	3.04248088	0.550124389	5.150371319	2.087005044	0	8.142215852	0	9.527508892	3.266908102	2.130002379	2.013789976	0	0	0	0	0	0	3.293412453	3.90118704	1.856405507	2.855288275	1.086986456	7.154951239	8.773048796	4.815741596	10.23032249
Islr2	2.68560884	-2.465657761	1.177643029	-2.093722545	0.036284703	0.103489316	3.416251649	1.054210612	0	0	1.014160293	0	2.060148528	2.087005044	0	7.12443887	10.22911732	18.1022669	0.816727025	1.06500119	0	0	1.213630956	0	0	2.503785757	0	0	0	0	0	3.260959369	3.066407674	10.36814858	4.815741596	8.370263852
Slc5a5	26.64098921	-2.46402905	0.680137347	-3.62284039	0.000291386	0.002581312	2.562188737	4.216842447	1.072903455	3.99581255	6.084961761	0	60.77438156	48.00111601	28.41797268	59.03106493	94.10787934	57.16505335	3.266908102	5.325005948	3.020684963	9.029791666	12.13630956	0	13.36031294	12.51892879	8.346424546	4.391216604	6.82707732	0.928202754	56.15400274	73.91507902	34.7526203	81.35008883	44.30482268	64.17202286
Trim17	5.964850038	-2.461112636	0.773586302	-3.181432542	0.001465486	0.00902365	0	2.108421224	2.145806909	3.99581255	2.028320587	2.750621947	11.3308169	4.174010088	2.105035013	12.21332378	29.66444023	9.527508892	0	0	0	3.009930555	3.640892867	2.249666614	6.680156469	0	0	2.195608302	0.97529676	0	14.27644137	7.608905194	10.22135891	15.95099781	9.631483191	20.46064497
1300017J02Rik	7.721328318	-2.454022145	0.876232819	-2.800650799	0.005099967	0.023526272	4.270314562	0	1.072903455	0	1.014160293	0	5.150371319	3.130507566	4.210070027	32.56886341	22.5040581	18.1022669	0	0	0	5.016550925	2.427261912	2.249666614	6.680156469	3.755678636	1.85476101	1.097804151	5.85178056	0	10.46939034	8.69589165	5.110679456	33.4970954	24.07870798	28.83090882
Nat8f4	17.34824349	-2.451198153	0.718121701	-3.413346444	0.000641703	0.004797669	7.686566211	3.162631835	2.145806909	5.993718825	0	0.550124389	24.72178233	13.56553278	56.83594536	55.97773398	56.26014526	27.62977579	3.266908102	7.455008328	5.034474939	4.01324074	1.213630956	7.873833148	1.336031294	6.259464393	4.636902526	0	0.97529676	4.641013768	27.60111999	16.30479684	16.35417426	45.46034376	54.89945419	58.59184696
Dlgap1	7.366425135	-2.450833737	0.74588336	-3.285813667	0.001016883	0.006843974	2.562188737	0	2.145806909	5.993718825	4.056641174	0	4.120297055	7.304517653	31.5755252	10.17776981	19.43532291	27.62977579	2.450181076	0	0	4.01324074	2.427261912	2.249666614	1.336031294	0	3.709522021	7.684629058	0	6.497419275	3.807051033	6.521918737	2.044271782	20.73629715	19.26296638	23.25073292
Fam163a	1.980177544	-2.448572565	1.132267658	-2.162538644	0.030576682	0.091362211	0	0	1.072903455	0	0	0	0	2.087005044	0	9.159992833	6.137470392	4.763754446	0	0	0	0	0	1.124833307	1.336031294	2.503785757	0.927380505	0	0.97529676	0	7.614102066	4.347945825	7.154951239	6.380399124	2.889444957	0.930029317
Prss8	2.383301036	-2.44769691	1.130559447	-2.165031583	0.030385267	0.091035609	0.854062912	2.108421224	0	3.99581255	0	0	14.42103969	1.043502522	3.15755252	2.035553963	0	5.716505335	1.633454051	0	4.027579951	0	0	0	0	0	0	0	1.95059352	0	5.71057655	4.347945825	0	7.177949015	8.668334872	4.650146584
Tas1r1	8.601703922	-2.447333074	0.585185991	-4.182145697	2.89E-05	0.000422897	2.562188737	9.487895506	8.583227637	2.996859412	2.028320587	7.151617061	14.42103969	6.261015132	18.94531512	15.26665472	19.43532291	8.574758003	0.816727025	5.325005948	2.013789976	2.00662037	2.427261912	2.249666614	0	2.503785757	4.636902526	3.293412453	1.95059352	0.928202754	15.22820413	10.86986456	10.22135891	22.33139693	19.26296638	36.27114336
Abcg8	2.228761998	-2.444432161	0.780956077	-3.13005076	0.001747761	0.010358456	1.708125825	0	0	0	4.056641174	3.850870725	2.060148528	1.043502522	1.052517507	3.053330944	3.068735196	0	0.816727025	1.06500119	2.013789976	1.003310185	0	0	1.336031294	0	0.927380505	3.293412453	1.95059352	0	3.807051033	7.608905194	1.022135891	8.773048796	9.631483191	3.720117267
Cux2	20.56632404	-2.431369551	0.563905798	-4.311659078	1.62E-05	0.000267024	4.270314562	5.271053059	1.072903455	0	16.2265647	4.400995115	28.84207939	35.47908575	12.63021008	63.10217285	54.2143218	38.11003557	2.450181076	4.260004759	7.048264915	5.016550925	6.068154779	8.998666455	9.352219057	5.007571515	7.419044041	3.293412453	7.80237408	4.641013768	31.40817102	31.52260723	44.97397921	65.39909102	51.04686091	57.66181764
Gm10516	1.853569855	-2.43050913	0.875543772	-2.775999565	0.005503228	0.02493674	0	3.162631835	1.072903455	0.998953137	1.014160293	2.200497557	2.060148528	1.043502522	2.105035013	4.071107926	0	4.763754446	0.816727025	0	1.006894988	0	1.213630956	0	0	0	1.85476101	0	0	2.784608261	0.951762758	7.608905194	4.088543565	2.392649672	4.815741596	5.580175901
Dnaaf1	4.1908868	-2.429164316	0.879228146	-2.762837298	0.005730132	0.025698814	0	0	0	2.996859412	1.014160293	1.100248779	6.180445583	5.21751261	5.262587533	11.1955468	17.38949944	8.574758003	0	6.390007138	0	0	0	0	0	1.251892879	2.782141515	0	0	0.928202754	10.46939034	4.347945825	5.110679456	17.54609759	8.668334872	9.300293168
Arhgef33	11.82702063	-2.429015035	0.825691875	-2.941793552	0.003263174	0.016665536	3.416251649	4.216842447	1.072903455	5.993718825	1.014160293	2.200497557	8.24059411	6.261015132	4.210070027	41.72885624	40.91646928	63.83430958	4.083635127	2.130002379	4.027579951	1.003310185	2.427261912	1.124833307	1.336031294	10.01514303	0.927380505	0	0	0	8.565864824	6.521918737	6.132815347	37.48484485	37.56278444	48.36152448
Lox	2.258572853	-2.427380972	0.907249637	-2.675538101	0.007460939	0.031448689	0	1.054210612	1.072903455	0	0	0	2.060148528	1.043502522	1.052517507	4.071107926	4.091646928	4.763754446	0	0	0	2.00662037	2.427261912	3.374499921	0	0	0	1.097804151	0	0.928202754	3.807051033	4.347945825	5.110679456	11.16569847	9.631483191	4.650146584
Upb1	9.338379609	-2.422711262	0.602207336	-4.023051728	5.74E-05	0.000716038	4.270314562	3.162631835	4.291613818	4.994765687	3.04248088	3.850870725	4.120297055	7.304517653	23.15538515	33.58664039	23.52696984	5.716505335	2.450181076	6.390007138	0	0	1.213630956	4.499333227	1.336031294	2.503785757	6.491663536	3.293412453	1.95059352	10.21023029	9.517627583	10.86986456	12.26563069	24.72404661	27.93130125	33.48105541
Zfp385c	1.481399991	-2.421971753	1.131704452	-2.140109768	0.032345897	0.095030247	1.708125825	0	0	0	1.014160293	0	1.030074264	1.043502522	9.47265756	8.142215852	2.045823464	2.858252668	0	0	0	0	0	0	0	2.503785757	0	1.097804151	0	0.928202754	2.855288275	2.173972912	1.022135891	5.582849234	0.963148319	0
She	3.2993926	-2.419962323	0.697826767	-3.4678554	0.00052463	0.004094938	4.270314562	3.162631835	1.072903455	1.997906275	4.056641174	1.650373168	1.030074264	2.087005044	8.420140053	8.142215852	1.022911732	3.811003557	2.450181076	0	3.020684963	0	1.213630956	1.124833307	0	0	0.927380505	3.293412453	6.82707732	0.928202754	9.517627583	7.608905194	2.044271782	7.177949015	0.963148319	11.1603518
A930001C03Rik	11.33334602	-2.419941722	0.79744874	-3.034604735	0.002408511	0.013232423	0	1.054210612	1.072903455	0	2.028320587	0	13.39096543	15.65253783	9.47265756	28.49775548	11.25202905	21.91327045	3.266908102	0	4.027579951	1.003310185	3.640892867	2.249666614	9.352219057	11.26703591	2.782141515	3.293412453	0	0	28.55288275	17.3917833	17.37631015	66.9941908	35.63648781	28.83090882
Higd1b	1.451155203	-2.419219221	1.020850968	-2.369806463	0.017797399	0.060921984	0.854062912	0	0	0	1.014160293	0	6.180445583	1.043502522	0	0	6.137470392	0.952750889	0.816727025	0	0	1.003310185	0	0	2.672062588	0	0	0	1.95059352	1.856405507	3.807051033	2.173972912	2.044271782	1.595099781	3.852593276	5.580175901
Cyp2s1	2.291415796	-2.417510246	0.93155637	-2.595130392	0.009455504	0.037617624	0	1.054210612	1.072903455	0	0	3.850870725	0	6.261015132	0	7.12443887	0	2.858252668	0.816727025	1.06500119	0	0	1.213630956	1.124833307	0	1.251892879	1.85476101	0	0	6.497419275	3.807051033	1.086986456	9.199223021	6.380399124	3.852593276	8.370263852
Pdxk-ps	4.613744025	-2.41611309	0.959631224	-2.517751641	0.011810657	0.044736924	1.708125825	0	0	0.998953137	0	0	5.150371319	5.21751261	10.52517507	17.30220869	7.160382124	8.574758003	2.450181076	0	2.013789976	7.023171296	0	1.124833307	0	0	0	0	0.97529676	0	14.27644137	6.521918737	2.044271782	15.95099781	16.37352142	13.02041044
Zfp819	4.484247745	-2.415667683	1.099341047	-2.197377864	0.027993471	0.085654975	0	0	0	0	0	0	9.270668374	6.261015132	5.262587533	6.106661889	23.52696984	18.1022669	0	0	0	1.003310185	8.49541669	0	0	1.251892879	0	4.391216604	0	0	6.662339308	2.173972912	5.110679456	14.35589803	6.742038234	15.81049839
Klk14	2.419500358	-2.415069331	1.110802485	-2.174166303	0.029692648	0.089450408	0	0	0	0	0	0	2.060148528	3.130507566	11.57769257	8.142215852	4.091646928	10.48025978	0	0	1.006894988	1.003310185	1.213630956	0	0	0	1.85476101	0	0	0	3.807051033	10.86986456	1.022135891	4.785299343	2.889444957	4.650146584
Cfap70	4.21219984	-2.406574833	0.852130707	-2.824185085	0.0047401	0.022225428	0	0	0	0.998953137	3.04248088	0	5.150371319	2.087005044	7.367622547	14.24887774	25.5727933	7.622007114	0	1.06500119	1.006894988	1.003310185	2.427261912	0	1.336031294	0	2.782141515	1.097804151	0.97529676	0	3.807051033	8.69589165	4.088543565	10.36814858	6.742038234	14.88046907
Tbx2	2.798339193	-2.404451392	0.845943165	-2.842332075	0.004478482	0.021337377	0.854062912	0	5.364517273	8.990578237	8.113282348	5.501243893	2.060148528	4.174010088	2.105035013	5.088884907	2.045823464	0	0.816727025	1.06500119	0	1.003310185	2.427261912	0	0	0	0.927380505	5.489020755	8.77767084	0	2.855288275	1.086986456	6.132815347	7.177949015	0.963148319	0.930029317
Gm14487	2.725573563	-2.39956839	0.978737002	-2.451698857	0.01421836	0.051564945	0	1.054210612	3.218710364	0	2.028320587	0.550124389	3.090222791	1.043502522	0	2.035553963	10.22911732	4.763754446	0	0	0	3.009930555	2.427261912	2.249666614	0	0	0.927380505	0	0	0	2.855288275	2.173972912	11.2434948	7.177949015	8.668334872	13.02041044
Robo4	6.889606671	-2.396889767	0.818041905	-2.930032986	0.00338926	0.017171264	1.708125825	0	1.072903455	0.998953137	0	0	16.48118822	5.21751261	13.68272759	24.42664756	23.52696984	14.29126334	1.633454051	1.06500119	2.013789976	1.003310185	1.213630956	4.499333227	1.336031294	1.251892879	2.782141515	1.097804151	0	0.928202754	6.662339308	5.434932281	2.044271782	17.54609759	24.07870798	30.69096746
Epha1	7.078061258	-2.396759007	0.513454964	-4.667905023	3.04E-06	7.25E-05	5.978440386	0	6.437420728	4.994765687	4.056641174	4.951119504	11.3308169	10.43502522	15.7877626	11.1955468	6.137470392	13.33851245	2.450181076	1.06500119	1.006894988	1.003310185	0	1.124833307	2.672062588	2.503785757	6.491663536	2.195608302	12.67885788	8.353824783	13.32467862	22.82671558	12.26563069	3.987749453	14.44722479	9.300293168
Hsf4	8.927789053	-2.392456393	0.695758035	-3.43863279	0.00058466	0.004448881	0	5.271053059	0	4.994765687	3.04248088	0.550124389	16.48118822	17.73954287	9.47265756	30.53330944	24.54988157	17.14951601	0.816727025	1.06500119	3.020684963	2.00662037	2.427261912	4.499333227	4.008093881	3.755678636	0.927380505	3.293412453	0.97529676	0	13.32467862	18.47876976	6.132815347	26.31914639	14.44722479	32.55102609
Cilp2	9.920294812	-2.389798781	0.92263083	-2.59020044	0.009592006	0.038030075	3.416251649	0	1.072903455	0	1.014160293	0	19.57141101	10.43502522	10.52517507	41.72885624	17.38949944	35.2517829	2.450181076	1.06500119	2.013789976	0	3.640892867	1.124833307	10.68825035	3.755678636	0.927380505	0	0	0	12.37291586	11.95685102	4.088543565	46.25789365	30.82074621	26.04082087
Fat2	1.857698331	-2.38947462	1.131318142	-2.112115533	0.034676541	0.10004177	0.854062912	0	0	0	0	1.100248779	0	9.391522697	1.052517507	4.071107926	0	3.811003557	0	0	0	0	1.213630956	2.249666614	0	2.503785757	0	0	0.97529676	1.856405507	3.807051033	1.086986456	0	3.987749453	2.889444957	14.88046907
Dlg2	1.332511409	-2.385969675	1.081525188	-2.20611568	0.027375901	NA	0.854062912	1.054210612	0	0	2.028320587	0.550124389	1.030074264	0	1.052517507	8.142215852	3.068735196	0.952750889	0	1.06500119	0	0	0	0	0	0	1.85476101	0	1.95059352	0.928202754	0.951762758	9.782878106	1.022135891	0.797549891	2.889444957	0
Atp4a	2.486955365	-2.385353713	0.808259957	-2.951220946	0.003165204	0.016261572	0.854062912	1.054210612	1.072903455	0	2.028320587	0	1.030074264	3.130507566	1.052517507	6.106661889	6.137470392	2.858252668	1.633454051	0	0	2.00662037	0	0	0	0	3.709522021	2.195608302	1.95059352	0	7.614102066	3.260959369	8.17708713	6.380399124	7.705186553	4.650146584
Tmem95	20.21517855	-2.384642771	0.579503712	-4.114974112	3.87E-05	0.000529922	4.270314562	9.487895506	1.072903455	2.996859412	8.113282348	0.550124389	29.87215365	55.30563366	68.41363793	43.7644102	37.84773408	42.87379002	8.167270254	4.260004759	2.013789976	5.016550925	7.281785735	5.624166534	0	7.511357272	8.346424546	12.07584566	7.80237408	3.712811015	30.45640826	44.56644471	42.92970743	47.85299343	29.85759789	34.41108472
Adcy4	9.556277327	-2.381802825	0.758952758	-3.138275471	0.001699451	0.01013239	0.854062912	3.162631835	3.218710364	0.998953137	2.028320587	0	9.270668374	21.91355296	24.20790265	15.26665472	16.36658771	16.19676512	5.717089178	0	0	2.00662037	6.068154779	1.124833307	1.336031294	5.007571515	6.491663536	0	2.92589028	0	20.93878068	25.00068849	28.61980495	20.73629715	21.18926302	26.04082087
Tmprss9	15.15949087	-2.380087845	0.592501881	-4.017013148	5.89E-05	0.000730928	2.562188737	4.216842447	2.145806909	0.998953137	6.084961761	0.550124389	16.48118822	28.17456809	64.20356791	26.46220152	47.05393967	30.48802846	1.633454051	1.06500119	8.055159902	2.00662037	3.640892867	3.374499921	8.016187763	6.259464393	2.782141515	6.586824907	9.7529676	5.569216522	18.08349241	36.95753951	14.30990248	34.29464529	19.26296638	43.71137789
Bspry	19.70436394	-2.379918948	0.64244942	-3.704445635	0.000211854	0.002016448	0	5.271053059	4.291613818	5.993718825	13.18408382	1.650373168	19.57141101	24.000558	35.78559523	33.58664039	62.39761565	51.44854802	2.450181076	4.260004759	5.034474939	7.023171296	1.213630956	7.873833148	5.344125175	3.755678636	16.69284909	1.097804151	6.82707732	1.856405507	45.6846124	6.521918737	22.48698961	62.20889146	72.23612393	61.38193491
Acer2	7.84922207	-2.376511713	0.677772089	-3.506358188	0.000454283	0.003666477	0.854062912	2.108421224	0	2.996859412	3.04248088	0	20.60148528	15.65253783	5.262587533	16.2844317	20.45823464	21.91327045	2.450181076	4.260004759	1.006894988	1.003310185	2.427261912	4.499333227	4.008093881	0	0.927380505	1.097804151	0.97529676	1.856405507	20.93878068	16.30479684	13.28776659	19.14119737	14.44722479	17.67055702
9230114K14Rik	81.43291621	-2.376225499	0.472126081	-5.033031627	4.83E-07	1.65E-05	14.51906951	23.19263346	22.53097255	20.97801589	28.39648822	25.8558463	92.70668374	80.34969419	72.62370796	251.3909144	286.415285	212.4634483	11.43417836	20.2350226	19.13100477	29.09599537	33.98166676	17.99733291	30.72871976	23.78596469	25.96665414	16.46706227	27.30830928	35.27170464	118.018582	84.78494359	117.5456275	251.2282155	225.3767067	223.207036
Fam178b	1.493476193	-2.375545196	0.999149373	-2.37756762	0.017427247	0.059937262	0	0	0	1.997906275	5.070801467	1.100248779	1.030074264	2.087005044	0	4.071107926	2.045823464	5.716505335	0	0	1.006894988	0	0	1.124833307	1.336031294	0	0	5.489020755	1.95059352	0	0.951762758	1.086986456	4.088543565	0	0	4.650146584
Gm12216	1.157468613	-2.369402996	1.114185516	-2.126578528	0.033455118	NA	0	1.054210612	0	0.998953137	0	0.550124389	0	1.043502522	9.47265756	1.017776981	4.091646928	0	0	0	0	1.003310185	0	0	0	1.251892879	0	1.097804151	1.95059352	0.928202754	0	3.260959369	1.022135891	3.190199562	0	2.790087951
Chil6	2.254969513	-2.368147618	1.126174469	-2.102824814	0.035481086	0.10182955	0	1.054210612	0	0	0	0	1.030074264	0	0	10.17776981	4.091646928	6.669256225	0	2.130002379	2.013789976	0	0	1.124833307	0	0	1.85476101	0	0.97529676	0	1.903525517	2.173972912	9.199223021	2.392649672	11.55777983	9.300293168
Ank3	3.277598263	-2.362912343	0.848559505	-2.784615964	0.005359115	0.024475199	2.562188737	2.108421224	1.072903455	0	4.056641174	0.550124389	1.030074264	1.043502522	1.052517507	9.159992833	4.091646928	6.669256225	0.816727025	0	0	1.003310185	0	3.374499921	2.672062588	0	2.782141515	1.097804151	0	1.856405507	4.758813791	4.347945825	0	12.76079825	18.29981806	11.1603518
Lefty1	3.149536344	-2.357273497	1.034174155	-2.279377691	0.022644623	0.072973419	0	0	0	0	0	0.550124389	10.30074264	5.21751261	4.210070027	11.1955468	12.27494078	14.29126334	2.450181076	0	0	1.003310185	0	2.249666614	0	0	0	0	0.97529676	0	5.71057655	2.173972912	1.022135891	4.785299343	7.705186553	8.370263852
Nlgn3	8.002296487	-2.356732504	0.697449928	-3.379070538	0.000727313	0.0052755	0	0	0	3.99581255	1.014160293	2.200497557	14.42103969	13.56553278	5.262587533	24.42664756	10.22911732	12.38576156	0	0	0	5.016550925	4.854523823	2.249666614	5.344125175	6.259464393	1.85476101	1.097804151	0.97529676	1.856405507	9.517627583	10.86986456	23.5091255	27.11669628	26.00500462	26.04082087
C1qtnf1	2.738262687	-2.355838312	0.704893465	-3.342119665	0.000831412	0.005837076	1.708125825	2.108421224	2.145806909	0.998953137	3.04248088	0	0	1.043502522	4.210070027	0	2.045823464	5.716505335	0	2.130002379	0	2.00662037	0	2.249666614	2.672062588	0	0.927380505	1.097804151	3.90118704	6.497419275	2.855288275	2.173972912	5.110679456	9.570598686	7.705186553	10.23032249
Tmem211	9.935855595	-2.350073051	0.515603815	-4.557904696	5.17E-06	0.000109997	8.540629123	4.216842447	4.291613818	4.994765687	5.070801467	4.951119504	15.45111396	6.261015132	5.262587533	26.46220152	14.32076425	15.24401423	8.167270254	1.06500119	4.027579951	3.009930555	6.068154779	2.249666614	4.008093881	1.251892879	0	9.88023736	2.92589028	12.0666358	25.69759447	5.434932281	10.22135891	23.92649672	20.2261147	42.78134857
Dmkn	3.894737116	-2.346593359	0.867163678	-2.706055868	0.006808759	0.02934666	0.854062912	3.162631835	1.072903455	0	0	0.550124389	2.060148528	12.52203026	2.105035013	18.31998567	10.22911732	9.527508892	0	1.06500119	1.006894988	1.003310185	1.213630956	1.124833307	0	0	3.709522021	1.097804151	1.95059352	0	2.855288275	2.173972912	8.17708713	10.36814858	6.742038234	13.95043975
Rab6b	1.281457109	-2.341719493	0.983794159	-2.380294163	0.017298823	NA	0.854062912	0	1.072903455	0	0	0.550124389	3.090222791	0	0	2.035553963	1.022911732	4.763754446	1.633454051	0	0	1.003310185	0	1.124833307	0	0	0	2.195608302	0.97529676	0	4.758813791	2.173972912	1.022135891	6.380399124	1.926296638	1.860058634
Eps8l2	2.937716175	-2.341049975	0.954359547	-2.453006294	0.014166786	0.051412615	0	0	2.145806909	0.998953137	2.028320587	0	9.270668374	2.087005044	1.052517507	9.159992833	13.29785252	3.811003557	1.633454051	3.195003569	0	0	0	0	0	2.503785757	0	1.097804151	0	0.928202754	5.71057655	1.086986456	2.044271782	12.76079825	8.668334872	4.650146584
Mir1934	3.764652501	-2.34025731	0.660223485	-3.544644141	0.000393143	0.003276417	0	2.108421224	1.072903455	0.998953137	5.070801467	3.850870725	0	4.174010088	3.15755252	2.035553963	4.091646928	6.669256225	0.816727025	0	1.006894988	0	6.068154779	2.249666614	0	2.503785757	0.927380505	0	0.97529676	8.353824783	8.565864824	16.30479684	7.154951239	8.773048796	5.778889915	10.23032249
Tns1	2.192922184	-2.339030201	0.865922197	-2.701201341	0.00690895	0.029674581	1.708125825	1.054210612	2.145806909	0	3.04248088	2.750621947	7.210519847	1.043502522	2.105035013	0	3.068735196	1.905501778	0.816727025	0	0	0	1.213630956	0	4.008093881	0	0.927380505	1.097804151	2.92589028	0	3.807051033	0	3.066407674	3.987749453	6.742038234	11.1603518
Tmem130	1.793747788	-2.337470867	0.906139994	-2.579591323	0.00989173	0.038928425	1.708125825	3.162631835	1.072903455	0.998953137	0	6.051368282	2.060148528	3.130507566	1.052517507	6.106661889	1.022911732	1.905501778	0.816727025	0	0	2.00662037	0	0	0	1.251892879	0	4.391216604	0.97529676	0	1.903525517	1.086986456	2.044271782	6.380399124	0.963148319	3.720117267
BC051019	8.770046624	-2.335549137	0.736934134	-3.169277997	0.001528182	0.009314292	3.416251649	1.054210612	0	0	8.113282348	0	14.42103969	12.52203026	12.63021008	26.46220152	26.59570503	14.29126334	2.450181076	0	2.013789976	3.009930555	1.213630956	8.998666455	0	1.251892879	4.636902526	4.391216604	2.92589028	0	16.17996689	13.04383747	14.30990248	34.29464529	13.48407647	21.39067429
Bcr	8.256302229	-2.33393128	0.566500236	-4.119912286	3.79E-05	0.000521978	1.708125825	4.216842447	2.145806909	0	6.084961761	6.051368282	19.57141101	9.391522697	6.31510504	14.24887774	13.29785252	8.574758003	3.266908102	6.390007138	2.013789976	7.023171296	1.213630956	1.124833307	2.672062588	0	1.85476101	1.097804151	3.90118704	2.784608261	19.03525517	13.04383747	17.37631015	28.71179606	25.0418563	19.53061565
Abca17	5.127494312	-2.333391542	0.890061764	-2.621606315	0.008751646	0.035564624	2.562188737	0	2.145806909	3.99581255	0	0	7.210519847	2.087005044	0	22.39109359	12.27494078	13.33851245	0	1.06500119	2.013789976	0	3.640892867	4.499333227	2.672062588	0	0.927380505	10.97804151	0	0	11.4211531	3.260959369	8.17708713	8.773048796	18.29981806	12.09038112
Snai1	10.87869762	-2.329758759	0.518284462	-4.49513526	6.95E-06	0.000137467	4.270314562	11.59631673	5.364517273	4.994765687	5.070801467	8.25186584	10.30074264	10.43502522	18.94531512	25.44442454	12.27494078	29.53527757	4.083635127	2.130002379	8.055159902	6.01986111	4.854523823	1.124833307	1.336031294	0	1.85476101	5.489020755	2.92589028	5.569216522	9.517627583	14.13082393	17.37631015	35.88974507	26.96815293	32.55102609
Ogdhl	4.217298057	-2.327827966	0.968836152	-2.402705516	0.016274287	0.057000244	0.854062912	0	4.291613818	0	3.04248088	1.650373168	6.180445583	15.65253783	2.105035013	13.23110076	7.160382124	0	0.816727025	2.130002379	0	4.01324074	0	0	4.008093881	1.251892879	0	0	0	0	2.855288275	3.260959369	4.088543565	11.16569847	18.29981806	20.46064497
Reck	1.867296064	-2.327679708	1.177865381	-1.976184839	0.048133846	0.126928205	0	0	2.145806909	0	0	0	1.030074264	0	9.47265756	3.053330944	2.045823464	5.716505335	0.816727025	1.06500119	0	0	1.213630956	1.124833307	1.336031294	0	0	0	0.97529676	0	0	0	7.154951239	5.582849234	7.705186553	5.580175901
D6Ertd527e	8.879303803	-2.326606831	0.604355637	-3.849731332	0.000118247	0.001264425	0.854062912	1.054210612	1.072903455	2.996859412	2.028320587	2.200497557	15.45111396	16.69604035	24.20790265	40.71107926	27.61861676	23.81877223	2.450181076	2.130002379	1.006894988	2.00662037	2.427261912	2.249666614	0	3.755678636	1.85476101	2.195608302	4.8764838	1.856405507	11.4211531	15.21781039	8.17708713	17.54609759	17.33666974	11.1603518
Evpl	23.67382954	-2.317051548	0.663482862	-3.492255309	0.00047896	0.003823333	0.854062912	0	0	4.994765687	3.04248088	2.200497557	32.96237644	22.95705548	12.63021008	64.11994983	46.03102794	85.74758003	6.533816203	4.260004759	1.006894988	3.009930555	6.068154779	7.873833148	16.03237553	16.27460742	12.05594657	2.195608302	9.7529676	0.928202754	33.31169654	30.43562077	29.64194085	85.33783828	74.16242057	95.79301964
Ptgdr2	19.6606587	-2.316378362	0.461564515	-5.018536495	5.21E-07	1.76E-05	6.832503299	6.325263671	6.437420728	5.993718825	7.099122054	12.10273656	41.20297055	27.13106557	15.7877626	62.08439587	41.93938101	60.02330602	9.800724305	5.325005948	5.034474939	8.026481481	4.854523823	6.748999841	2.672062588	5.007571515	1.85476101	13.17364981	8.77767084	12.0666358	19.98701792	18.47876976	24.53126139	53.43584266	37.56278444	59.52187628
Gm26592	2.769311238	-2.31178211	0.868857776	-2.660714071	0.007797514	0.032567645	2.562188737	0	1.072903455	2.996859412	2.028320587	1.100248779	1.030074264	3.130507566	0	13.23110076	7.160382124	2.858252668	0	0	0	0	0	1.124833307	0	5.007571515	1.85476101	4.391216604	0	0.928202754	4.758813791	8.69589165	3.066407674	10.36814858	3.852593276	1.860058634
Dcst2	7.793567078	-2.31022384	0.632264071	-3.65389075	0.000258296	0.002352742	2.562188737	2.108421224	4.291613818	0	8.113282348	4.951119504	8.24059411	3.130507566	0	28.49775548	7.160382124	15.24401423	3.266908102	5.325005948	2.013789976	0	1.213630956	0	2.672062588	5.007571515	5.564283031	8.782433209	1.95059352	6.497419275	12.37291586	8.69589165	8.17708713	27.11669628	18.29981806	32.55102609
Ttll9	10.62803017	-2.309593895	0.706661429	-3.268317472	0.001081889	0.007173619	0	0	0	3.99581255	0	3.850870725	15.45111396	8.348020175	15.7877626	26.46220152	27.61861676	41.92103913	1.633454051	5.325005948	0	4.01324074	1.213630956	4.499333227	4.008093881	6.259464393	2.782141515	3.293412453	0.97529676	0	28.55288275	13.04383747	11.2434948	25.5215965	21.18926302	41.85131926
Vangl2	1.090455818	-2.307180241	1.04052108	-2.217331571	0.026600442	NA	2.562188737	2.108421224	0	2.996859412	0	4.400995115	1.030074264	2.087005044	1.052517507	0	1.022911732	0	1.633454051	0	0	0	0	0	0	0	0	2.195608302	2.92589028	1.856405507	0	3.260959369	1.022135891	1.595099781	0.963148319	0
Tob1	577.6919831	-2.299493649	0.349315435	-6.58285726	4.61E-11	8.41E-09	308.3167113	265.6610742	318.652326	230.7581748	317.4321719	278.9130654	703.5407222	683.4941519	644.1407141	1214.207939	1403.434896	1257.631174	281.7708238	331.21537	230.5789522	129.4270139	139.5675599	104.6094975	146.9634423	136.4563238	137.2523148	318.3632038	369.6374721	303.5223004	843.2618038	811.9788828	816.6865771	1567.185535	1474.580077	1561.519223
Tssk5	4.067060711	-2.296075581	0.771513001	-2.976068553	0.002919696	0.015340867	0.854062912	0	0	2.996859412	0	0.550124389	5.150371319	7.304517653	3.15755252	10.17776981	1.022911732	11.43301067	0	0	3.020684963	0	3.640892867	1.124833307	2.672062588	2.503785757	0.927380505	1.097804151	0.97529676	0	11.4211531	11.95685102	5.110679456	11.16569847	14.44722479	9.300293168
Synm	3.349028278	-2.28785246	1.194495061	-1.915330196	0.055450407	0.140647201	0	1.054210612	0	0	4.056641174	0.550124389	0	0	0	4.071107926	13.29785252	22.86602134	0	2.130002379	1.006894988	0	0	0	2.672062588	3.755678636	0	4.391216604	0	0	1.903525517	0	2.044271782	7.177949015	19.26296638	10.23032249
Gm36210	14.39664156	-2.285354794	0.48697014	-4.693008061	2.69E-06	6.56E-05	11.95688077	2.108421224	4.291613818	2.996859412	8.113282348	1.100248779	37.0826735	28.17456809	16.84028011	25.44442454	17.38949944	27.62977579	2.450181076	7.455008328	7.048264915	7.023171296	2.427261912	1.124833307	2.672062588	7.511357272	4.636902526	9.88023736	10.72826436	10.21023029	30.45640826	19.56575621	29.64194085	33.4970954	30.82074621	31.62099677
Tmem204	6.051136223	-2.283127937	0.528119567	-4.323126959	1.54E-05	0.000255433	2.562188737	6.325263671	4.291613818	6.992671962	2.028320587	3.850870725	8.24059411	4.174010088	23.15538515	9.159992833	4.091646928	7.622007114	1.633454051	4.260004759	1.006894988	2.00662037	0	0	2.672062588	2.503785757	2.782141515	8.782433209	4.8764838	12.99483855	2.855288275	5.434932281	14.30990248	11.96324836	14.44722479	6.510205218
Arr3	1.9825909	-2.281461967	1.015077589	-2.247573972	0.024603369	0.077671392	1.708125825	0	0	0	1.014160293	0	3.090222791	4.174010088	3.15755252	8.142215852	6.137470392	1.905501778	0.816727025	0	0	0	0	0	0	1.251892879	2.782141515	2.195608302	0.97529676	0	1.903525517	9.782878106	3.066407674	1.595099781	5.778889915	0
Syt12	12.26622442	-2.277116011	0.694358557	-3.279452655	0.001040087	0.006963353	0.854062912	2.108421224	4.291613818	2.996859412	2.028320587	0.550124389	10.30074264	5.21751261	7.367622547	26.46220152	21.48114637	40.01553735	4.900362153	0	0	2.00662037	9.709047646	8.998666455	10.68825035	1.251892879	4.636902526	5.489020755	0.97529676	1.856405507	26.64935723	27.17466141	19.42058193	43.06769409	35.63648781	41.85131926
Tcf7l1	1.875638972	-2.274278722	1.117546031	-2.035064917	0.041844341	0.114736928	0	0	1.072903455	0.998953137	0	0.550124389	3.090222791	3.130507566	6.31510504	8.142215852	11.25202905	1.905501778	0	1.06500119	0	1.003310185	0	0	0	1.251892879	0	0	0	0	0	2.173972912	0	3.987749453	2.889444957	7.440234535
Creb3l3	15.5660943	-2.273938226	0.668791055	-3.400072725	0.000673679	0.004978149	6.832503299	4.216842447	2.145806909	5.993718825	6.084961761	7.70174145	17.51126248	13.56553278	2.105035013	53.94218002	67.51217431	60.97605691	4.900362153	2.130002379	7.048264915	1.003310185	2.427261912	15.7476663	0	1.251892879	2.782141515	1.097804151	2.92589028	4.641013768	19.03525517	14.13082393	20.44271782	45.46034376	24.07870798	49.29155379
Spx	15.38999064	-2.272265054	0.64263442	-3.535859555	0.000406451	0.003363124	3.416251649	3.162631835	10.72903455	3.99581255	2.028320587	6.601492672	21.63155954	21.91355296	26.31293767	51.90662606	46.03102794	36.20453379	5.717089178	1.06500119	1.006894988	3.009930555	2.427261912	0	1.336031294	16.27460742	8.346424546	5.489020755	2.92589028	1.856405507	23.79406896	16.30479684	11.2434948	49.44809321	36.59963613	40.92128994
Sebox	4.326558328	-2.267620451	0.765201633	-2.963428659	0.003042326	0.015774755	0	1.054210612	0	0.998953137	3.04248088	0	14.42103969	5.21751261	14.73524509	10.17776981	4.091646928	0.952750889	1.633454051	0	0	3.009930555	2.427261912	3.374499921	2.672062588	0	0	2.195608302	0	4.641013768	14.27644137	8.69589165	6.132815347	12.76079825	7.705186553	5.580175901
Gpr182	17.24768496	-2.258752328	0.569336366	-3.96734244	7.27E-05	0.000861685	3.416251649	3.162631835	6.437420728	10.98848451	3.04248088	3.300746336	22.6616338	28.17456809	16.84028011	44.78218718	35.80191062	17.14951601	5.717089178	4.260004759	2.013789976	10.03310185	6.068154779	7.873833148	10.68825035	7.511357272	1.85476101	4.391216604	2.92589028	0	50.44342619	39.13151242	43.95184332	46.25789365	39.48908108	39.06123131
Gm10575	10.7564347	-2.258277291	0.515780284	-4.378370714	1.20E-05	0.000210428	4.270314562	7.379474283	5.364517273	5.993718825	10.14160293	4.400995115	9.270668374	8.348020175	27.36545517	21.37331661	10.22911732	39.06278646	9.800724305	3.195003569	7.048264915	0	0	2.249666614	2.672062588	3.755678636	0	10.97804151	6.82707732	10.21023029	15.22820413	8.69589165	13.28776659	31.10444573	21.18926302	23.25073292
Btbd18	7.9736142	-2.257945469	0.538034565	-4.196655044	2.71E-05	0.000400793	2.562188737	4.216842447	8.583227637	1.997906275	13.18408382	7.151617061	7.210519847	12.52203026	6.31510504	11.1955468	10.22911732	16.19676512	4.083635127	3.195003569	8.055159902	0	2.427261912	2.249666614	0	2.503785757	0.927380505	4.391216604	19.5059352	0	20.93878068	15.21781039	22.48698961	16.7485477	6.742038234	8.370263852
F2rl3	3.203075302	-2.251094866	0.733893228	-3.067332932	0.002159782	0.012218494	0	0	0	0	2.028320587	3.300746336	5.150371319	3.130507566	0	4.071107926	5.11455866	8.574758003	3.266908102	1.06500119	3.020684963	0	0	1.124833307	0	2.503785757	0	2.195608302	3.90118704	0	6.662339308	5.434932281	4.088543565	7.975498905	6.742038234	16.7405277
Gnb3	3.95215017	-2.248799154	0.767328552	-2.930686144	0.003382143	0.017144026	0.854062912	1.054210612	2.145806909	0	2.028320587	0	6.180445583	8.348020175	1.052517507	10.17776981	3.068735196	12.38576156	3.266908102	3.195003569	1.006894988	1.003310185	0	0	0	3.755678636	0	2.195608302	3.90118704	0	14.27644137	7.608905194	9.199223021	9.570598686	5.778889915	6.510205218
Dzip1	5.656067607	-2.246749641	0.801011434	-2.80489085	0.005033362	0.023279004	5.124377474	1.054210612	0	1.997906275	3.04248088	2.200497557	2.060148528	6.261015132	0	19.33776265	12.27494078	24.77152312	3.266908102	2.130002379	4.027579951	4.01324074	1.213630956	0	0	0	0.927380505	1.097804151	0.97529676	3.712811015	11.4211531	2.173972912	1.022135891	16.7485477	20.2261147	18.60058634
Thegl	1.242592776	-2.24477218	1.095112076	-2.049810452	0.040382931	NA	0.854062912	0	0	0.998953137	0	0	0	2.087005044	0	3.053330944	4.091646928	1.905501778	0.816727025	0	1.006894988	0	0	1.124833307	0	1.251892879	0	0	0	0	5.71057655	3.260959369	2.044271782	7.177949015	0.963148319	0.930029317
A430078I02Rik	4.642174101	-2.239598361	0.708344231	-3.161737277	0.00156831	0.009517635	1.708125825	1.054210612	0	0.998953137	2.028320587	1.100248779	6.180445583	14.60903531	5.262587533	13.23110076	6.137470392	15.24401423	2.450181076	1.06500119	0	3.009930555	0	3.374499921	0	2.503785757	0	5.489020755	2.92589028	0	13.32467862	5.434932281	12.26563069	9.570598686	1.926296638	8.370263852
Khdc3	2.227214613	-2.239304448	1.058671563	-2.115202227	0.034412715	0.099522132	4.270314562	0	2.145806909	4.994765687	1.014160293	0	7.210519847	6.261015132	1.052517507	5.088884907	0	0	0.816727025	1.06500119	4.027579951	0	0	0	0	0	0	0	0.97529676	0.928202754	4.758813791	0	2.044271782	3.190199562	6.742038234	10.23032249
F830045P16Rik	3.36679797	-2.238354455	0.737058406	-3.036875283	0.002390443	0.01316047	1.708125825	4.216842447	7.510324182	2.996859412	0	2.200497557	0	0	0	7.12443887	7.160382124	1.905501778	2.450181076	2.130002379	1.006894988	1.003310185	3.640892867	0	0	1.251892879	0	9.88023736	2.92589028	15.77944681	5.71057655	4.347945825	3.066407674	0.797549891	2.889444957	9.300293168
Dnah2	12.0321477	-2.233550754	0.665020344	-3.358620187	0.000783326	0.005575009	1.708125825	2.108421224	3.218710364	3.99581255	1.014160293	0.550124389	7.210519847	15.65253783	11.57769257	36.63997133	36.82482235	48.59029535	4.083635127	0	0	4.01324074	1.213630956	6.748999841	8.016187763	6.259464393	3.709522021	4.391216604	4.8764838	6.497419275	15.22820413	7.608905194	9.199223021	43.86524398	30.82074621	35.34111404
Fbln2	1.955586768	-2.222641882	0.916073476	-2.426270315	0.015254903	0.054383564	0	1.054210612	0	1.997906275	2.028320587	0	2.060148528	1.043502522	2.105035013	1.017776981	7.160382124	2.858252668	0	0	0	1.003310185	1.213630956	1.124833307	2.672062588	0	0.927380505	1.097804151	0.97529676	0.928202754	0	1.086986456	4.088543565	6.380399124	0.963148319	14.88046907
Gm6657	1.903781532	-2.220533086	0.976795791	-2.273282815	0.023009142	0.073833965	0	0	0	1.997906275	0	0	6.180445583	3.130507566	0	6.106661889	3.068735196	2.858252668	2.450181076	0	0	1.003310185	0	0	1.336031294	0	0.927380505	0	0.97529676	0	1.903525517	2.173972912	7.154951239	6.380399124	4.815741596	4.650146584
Tmem235	3.836709802	-2.219062064	0.94243191	-2.354612615	0.018542024	0.062690962	0.854062912	0	0	0	0	1.100248779	3.090222791	10.43502522	15.7877626	6.106661889	10.22911732	0	4.083635127	0	0	0	3.640892867	1.124833307	0	0	2.782141515	4.391216604	0	0	11.4211531	8.69589165	13.28776659	4.785299343	7.705186553	5.580175901
1-Sep	8.120179783	-2.214133229	0.680258345	-3.254841703	0.001134556	0.007442641	7.686566211	0	1.072903455	6.992671962	6.084961761	4.400995115	3.090222791	4.174010088	0	22.39109359	10.22911732	33.34628112	7.350543229	3.195003569	0	5.016550925	4.854523823	1.124833307	1.336031294	2.503785757	0	3.293412453	1.95059352	11.13843304	9.517627583	8.69589165	7.154951239	27.91424617	21.18926302	27.90087951
Mkrn2os	1.481198589	-2.213766186	0.991401941	-2.232965354	0.025551229	0.080086003	0	1.054210612	0	0	3.04248088	0	1.030074264	2.087005044	0	1.017776981	0	0.952750889	0	2.130002379	4.027579951	0	0	0	0	0	0	5.489020755	1.95059352	0	3.807051033	2.173972912	1.022135891	7.177949015	0.963148319	6.510205218
Matn2	11.03330551	-2.213068889	0.662117446	-3.342411385	0.000830539	0.005833024	2.562188737	0	4.291613818	0.998953137	5.070801467	4.400995115	21.63155954	20.87005044	19.99783263	37.65774831	12.27494078	19.05501778	1.633454051	3.195003569	7.048264915	6.01986111	4.854523823	0	0	8.763250151	0.927380505	1.097804151	0.97529676	1.856405507	19.03525517	29.34863432	35.77475619	23.92649672	15.41037311	22.3207036
C130036L24Rik	110.4819996	-2.20643451	0.423727195	-5.207205333	1.92E-07	7.98E-06	33.30845358	14.75894857	41.84323473	23.9748753	46.6513735	39.60895603	138.0299513	140.8728405	131.5646883	259.5331303	229.132228	247.7152312	33.48580804	37.27504164	36.24821956	65.21516203	40.04982154	44.99333227	33.40078235	26.28975045	33.38569818	41.71655774	45.83894772	26.91787986	189.4007889	200.0055079	198.2943629	328.5905549	256.1974529	330.1604075
4833418N02Rik	34.995406	-2.203564648	0.427149719	-5.158764124	2.49E-07	9.85E-06	8.540629123	17.9215804	12.87484146	9.989531374	12.16992352	8.801990229	46.35334187	46.95761349	63.1510504	84.47548946	64.44343912	77.17282203	13.88435943	11.71501309	12.08273985	7.023171296	13.34994051	16.8724996	12.02428164	7.511357272	12.05594657	17.56486642	18.53063844	13.9230413	42.82932412	61.958228	43.95184332	94.11088708	94.38853527	103.2332542
5730559C18Rik	36.12091688	-2.20268129	0.952905954	-2.311541113	0.020802985	0.068598992	0	0	0	0.998953137	3.04248088	4.400995115	93.73675801	77.21918662	74.72874297	45.79996417	37.84773408	48.59029535	1.633454051	0	0	52.17212962	29.12714294	23.62149944	13.36031294	0	4.636902526	5.489020755	2.92589028	0.928202754	41.87756136	68.48014674	67.46096882	136.3810313	132.914468	116.2536646
Gm17039	4.082735057	-2.20224711	0.828997906	-2.656517097	0.007895245	0.032871259	1.708125825	1.054210612	1.072903455	6.992671962	0	0	1.030074264	2.087005044	0	7.12443887	20.45823464	3.811003557	0.816727025	3.195003569	0	3.009930555	2.427261912	0	0	2.503785757	1.85476101	1.097804151	0	1.856405507	15.22820413	5.434932281	6.132815347	12.76079825	10.59463151	10.23032249
Slc26a8	4.167647436	-2.195059461	0.957505687	-2.292476684	0.021878151	0.071155481	0	1.054210612	1.072903455	0	5.070801467	6.051368282	3.090222791	4.174010088	0	17.30220869	12.27494078	8.574758003	0.816727025	3.195003569	0	0	0	6.748999841	0	1.251892879	0	3.293412453	0	0	3.807051033	0	7.154951239	11.96324836	6.742038234	21.39067429
1700016C15Rik	1.440076368	-2.190646635	1.091567078	-2.006882287	0.044762198	0.120654527	4.270314562	0	1.072903455	0	0	1.100248779	3.090222791	3.130507566	0	1.017776981	5.11455866	0	0	0	0	0	0	0	2.672062588	0	1.85476101	4.391216604	5.85178056	0	0.951762758	2.173972912	0	0.797549891	3.852593276	1.860058634
4933433G15Rik	13.50988362	-2.187336608	0.469052066	-4.663313027	3.11E-06	7.37E-05	1.708125825	0	4.291613818	5.993718825	3.04248088	5.501243893	14.42103969	27.13106557	7.367622547	27.4799785	46.03102794	16.19676512	1.633454051	8.520009517	5.034474939	4.01324074	8.49541669	2.249666614	6.680156469	2.503785757	5.564283031	7.684629058	7.80237408	18.56405507	25.69759447	28.26164786	37.81902798	24.72404661	19.26296638	31.62099677
Panx2	3.294575521	-2.18407622	0.679177808	-3.215764995	0.001300973	0.008253887	0.854062912	1.054210612	0	0.998953137	2.028320587	3.300746336	10.30074264	2.087005044	2.105035013	8.142215852	11.25202905	5.716505335	1.633454051	1.06500119	3.020684963	1.003310185	1.213630956	0	0	0	0.927380505	1.097804151	4.8764838	1.856405507	3.807051033	6.521918737	6.132815347	11.16569847	4.815741596	1.860058634
Gli1	21.34536107	-2.183551626	0.502539992	-4.345030568	1.39E-05	0.000238053	13.6650066	23.19263346	7.510324182	8.990578237	5.070801467	8.801990229	14.42103969	16.69604035	9.47265756	35.62219435	57.28305699	85.74758003	8.98399728	10.6500119	4.027579951	6.01986111	6.068154779	12.37316638	6.680156469	2.503785757	6.491663536	15.36925812	15.60474816	5.569216522	25.69759447	29.34863432	17.37631015	79.75498905	53.93630587	47.43149516
Dchs1	75.02647968	-2.181790673	0.402664271	-5.418386553	6.01E-08	3.10E-06	64.05471842	27.40947591	47.207752	57.93928197	33.46728968	40.15908042	72.10519847	46.95761349	43.15321777	167.9332019	179.0095531	148.6291387	50.63707558	46.86005235	44.30337946	15.04965278	14.56357147	13.49799968	10.68825035	20.03028606	22.25713212	64.77044491	53.6413218	34.34350188	95.17627583	68.48014674	107.3242686	239.2649672	206.1137403	215.7668015
Fam57b	2.544433485	-2.179559638	0.781808378	-2.787843799	0.005306012	0.024266441	0	2.108421224	0	0	0	3.300746336	2.060148528	2.087005044	2.105035013	7.12443887	7.160382124	2.858252668	0.816727025	0	0	0	2.427261912	1.124833307	1.336031294	1.251892879	1.85476101	0	2.92589028	0	7.614102066	6.521918737	5.110679456	7.975498905	5.778889915	2.790087951
Nfe2l3	6.74680799	-2.1778618	0.592150157	-3.677887735	0.000235173	0.002187142	0	4.216842447	2.145806909	5.993718825	7.099122054	0	12.36089117	16.69604035	27.36545517	9.159992833	5.11455866	4.763754446	0.816727025	3.195003569	0	3.009930555	1.213630956	2.249666614	4.008093881	2.503785757	2.782141515	2.195608302	4.8764838	3.712811015	9.517627583	15.21781039	13.28776659	14.35589803	10.59463151	13.95043975
Dnali1	5.414365358	-2.160069033	0.65815922	-3.281985524	0.001030789	0.006916692	2.562188737	0	1.072903455	2.996859412	0	3.850870725	8.24059411	3.130507566	15.7877626	8.142215852	6.137470392	10.48025978	1.633454051	0	0	4.01324074	3.640892867	3.374499921	4.008093881	0	1.85476101	5.489020755	5.85178056	0	11.4211531	4.347945825	11.2434948	14.35589803	26.00500462	2.790087951
P2rx2	7.904550949	-2.159771708	0.483905173	-4.463212687	8.07E-06	0.000153624	0.854062912	4.216842447	2.145806909	1.997906275	12.16992352	6.601492672	5.150371319	8.348020175	7.367622547	22.39109359	4.091646928	20.96051956	5.717089178	2.130002379	4.027579951	0	1.213630956	1.124833307	1.336031294	5.007571515	4.636902526	7.684629058	3.90118704	8.353824783	11.4211531	19.56575621	16.35417426	15.15344792	19.26296638	13.95043975
Tssk2	1.976959631	-2.151255975	0.907531866	-2.370446764	0.017766602	0.060827138	0.854062912	0	1.072903455	0	2.028320587	3.850870725	5.150371319	1.043502522	0	3.053330944	2.045823464	2.858252668	0	0	0	0	4.854523823	0	1.336031294	1.251892879	0	2.195608302	0	1.856405507	2.855288275	2.173972912	0	5.582849234	10.59463151	4.650146584
Npc1l1	3.294614995	-2.15067739	1.178267558	-1.825287792	0.067957611	0.163643416	0	3.162631835	0	0	0	0	4.120297055	7.304517653	3.15755252	11.1955468	12.27494078	6.669256225	1.633454051	2.130002379	0	0	0	0	0	3.755678636	1.85476101	1.097804151	0	0	0.951762758	0	0	11.16569847	13.48407647	14.88046907
Ddn	10.78287145	-2.144300369	0.641923051	-3.340432104	0.000836481	0.00586013	3.416251649	4.216842447	2.145806909	3.99581255	6.084961761	0	12.36089117	15.65253783	21.05035013	27.4799785	31.71026369	20.96051956	8.167270254	7.455008328	0	6.01986111	4.854523823	1.124833307	1.336031294	0	2.782141515	3.293412453	1.95059352	2.784608261	22.8423062	22.82671558	12.26563069	33.4970954	12.52092815	30.69096746
Cfap73	6.820381316	-2.143520953	0.588478402	-3.642480241	0.000270024	0.002427061	5.124377474	3.162631835	3.218710364	0.998953137	1.014160293	2.750621947	10.30074264	11.47852774	17.89279761	6.106661889	19.43532291	12.38576156	0.816727025	2.130002379	2.013789976	6.01986111	2.427261912	2.249666614	2.672062588	2.503785757	0	4.391216604	0.97529676	7.425622029	10.46939034	6.521918737	5.110679456	24.72404661	15.41037311	14.88046907
Rnf207	8.197796461	-2.143365813	0.699708501	-3.063226774	0.002189641	0.012316561	1.708125825	4.216842447	0	1.997906275	1.014160293	2.200497557	12.36089117	5.21751261	13.68272759	23.40887057	38.87064582	13.33851245	3.266908102	2.130002379	2.013789976	0	2.427261912	6.748999841	0	1.251892879	5.564283031	1.097804151	1.95059352	1.856405507	3.807051033	17.3917833	12.26563069	30.30689584	14.44722479	21.39067429
Mpp4	4.969432719	-2.142435334	0.850189665	-2.519949868	0.011737155	0.044535605	1.708125825	1.054210612	3.218710364	0	1.014160293	0	5.150371319	4.174010088	0	33.58664039	7.160382124	15.24401423	0.816727025	0	1.006894988	2.00662037	4.854523823	2.249666614	1.336031294	1.251892879	0.927380505	2.195608302	0	2.784608261	5.71057655	5.434932281	2.044271782	21.53384704	8.668334872	13.95043975
Sec14l5	5.304065287	-2.138072103	0.961940851	-2.222664837	0.026238409	0.081655022	1.708125825	4.216842447	0	0.998953137	1.014160293	1.650373168	1.030074264	2.087005044	6.31510504	14.24887774	21.48114637	24.77152312	0	0	3.020684963	0	4.854523823	0	0	6.259464393	0.927380505	0	0.97529676	0	6.662339308	1.086986456	3.066407674	7.177949015	26.96815293	18.60058634
Col12a1	4.842326941	-2.127652645	0.640682828	-3.320914115	0.000897231	0.006201888	0.854062912	2.108421224	1.072903455	0	1.014160293	2.750621947	8.24059411	5.21751261	9.47265756	13.23110076	6.137470392	17.14951601	2.450181076	0	1.006894988	1.003310185	2.427261912	2.249666614	1.336031294	1.251892879	2.782141515	1.097804151	2.92589028	1.856405507	6.662339308	3.260959369	8.17708713	15.95099781	9.631483191	13.95043975
Pde6a	1.527977251	-2.12746518	0.939090498	-2.265452781	0.023484909	0.074958298	4.270314562	6.325263671	1.072903455	0.998953137	4.056641174	0.550124389	0	0	1.052517507	2.035553963	2.045823464	0.952750889	0.816727025	0	0	2.00662037	1.213630956	0	0	0	0	1.097804151	0.97529676	1.856405507	1.903525517	0	2.044271782	4.785299343	5.778889915	0
Fam83g	12.70040248	-2.125722266	1.035739234	-2.05237206	0.040133518	0.111348178	0	1.054210612	0	0	0	0	20.60148528	13.56553278	1.052517507	27.4799785	69.55799778	44.77929179	0.816727025	0	1.006894988	5.016550925	12.13630956	1.124833307	8.016187763	2.503785757	7.419044041	1.097804151	0	0.928202754	9.517627583	8.69589165	12.26563069	35.09219518	43.34167436	53.94170038
Foxh1	10.01642641	-2.125152099	0.974624072	-2.1804839	0.029221611	0.088355778	0	0	0	0	3.04248088	0	7.210519847	17.73954287	15.7877626	34.60441737	42.96229274	34.29903201	0	0	0	5.016550925	4.854523823	5.624166534	4.008093881	5.007571515	2.782141515	0	0	0	5.71057655	13.04383747	4.088543565	33.4970954	22.15241134	39.06123131
Gfap	18.4077898	-2.124935329	0.442825719	-4.79858156	1.60E-06	4.30E-05	1.708125825	4.216842447	4.291613818	3.99581255	10.14160293	18.15410485	27.81200512	12.52203026	16.84028011	39.69330228	26.59570503	55.25955158	3.266908102	5.325005948	11.07584487	9.029791666	6.068154779	8.998666455	6.680156469	10.01514303	1.85476101	7.684629058	9.7529676	10.21023029	33.31169654	40.21849888	25.55339728	66.19664091	39.48908108	36.27114336
Gpr61	9.142014955	-2.123322297	0.704947949	-3.012027057	0.002595095	0.014012942	1.708125825	1.054210612	5.364517273	0	2.028320587	1.650373168	14.42103969	10.43502522	15.7877626	23.40887057	31.71026369	14.29126334	2.450181076	2.130002379	3.020684963	3.009930555	1.213630956	4.499333227	2.672062588	8.763250151	0.927380505	2.195608302	0	0	21.89054344	33.69658014	23.5091255	16.7485477	16.37352142	9.300293168
Scn4a	2.89826855	-2.115791436	0.917142892	-2.306937616	0.021058298	0.069128366	1.708125825	0	0	0	0	0	0	2.087005044	3.15755252	10.17776981	8.183293856	3.811003557	0	3.195003569	1.006894988	2.00662037	0	2.249666614	0	2.503785757	0	0	0	4.641013768	5.71057655	4.347945825	8.17708713	7.975498905	5.778889915	10.23032249
Cadps2	30.63915602	-2.114226723	0.467233624	-4.524988387	6.04E-06	0.000124536	5.978440386	17.9215804	12.87484146	10.98848451	3.04248088	8.801990229	38.11274776	65.74065888	25.26042016	29.51553246	17.38949944	76.22007114	12.25090538	6.390007138	11.07584487	11.03641204	29.12714294	11.24833307	8.016187763	10.01514303	14.83808808	18.66267057	19.5059352	8.353824783	81.85159721	108.6986456	93.0143661	56.62604223	44.30482268	62.31196423
Il34	2.330285144	-2.113243381	0.870005796	-2.428999198	0.015140566	0.054074634	1.708125825	0	0	0	2.028320587	2.750621947	4.120297055	2.087005044	1.052517507	6.106661889	3.068735196	0.952750889	0	0	1.006894988	3.009930555	1.213630956	2.249666614	1.336031294	0	0	1.097804151	0	0	0	4.347945825	7.154951239	9.570598686	4.815741596	10.23032249
Ier5l	172.3062061	-2.110671905	0.372816511	-5.661422832	1.50E-08	1.00E-06	95.65504618	102.2584293	118.01938	59.93718825	70.99122054	68.76554866	251.3381204	248.3536002	311.545182	319.5819722	307.8964313	345.8485728	62.07125393	34.08003807	92.63433888	90.29791666	47.33160727	43.86849897	74.81775245	48.82382227	45.44164475	80.13970303	62.41899264	64.97419275	334.0687282	293.4863432	313.7957186	441.8426393	392.0013659	346.9009352
Ak1	203.5971994	-2.109126846	0.479120516	-4.402080008	1.07E-05	0.000194424	64.90878134	57.98158365	71.88453146	82.91311041	58.82129702	65.46480233	198.8043329	159.6558859	112.6193732	459.0174186	440.8749565	501.1469677	62.07125393	67.09507495	80.55159902	46.15226851	67.96333352	75.36383156	104.2104409	61.34275106	156.7273054	74.65068227	74.12255376	63.11778725	233.1818758	220.6582506	288.2423213	658.7762096	768.5923586	731.003043
Gm10364	6.070588121	-2.107536955	0.655685857	-3.214248	0.001307867	0.008281613	0	2.108421224	3.218710364	0.998953137	2.028320587	3.850870725	12.36089117	10.43502522	9.47265756	8.142215852	17.38949944	15.24401423	0	1.06500119	0	1.003310185	4.854523823	1.124833307	8.016187763	1.251892879	1.85476101	4.391216604	2.92589028	0	17.13172965	10.86986456	6.132815347	18.34364748	6.742038234	11.1603518
Gdpd2	2.82097726	-2.10738375	0.619148223	-3.403682141	0.000664841	0.004922071	0	0	0	4.994765687	2.028320587	2.750621947	2.060148528	5.21751261	0	4.071107926	3.068735196	1.905501778	0	1.06500119	1.006894988	0	4.854523823	2.249666614	1.336031294	1.251892879	0	1.097804151	5.85178056	3.712811015	6.662339308	2.173972912	9.199223021	4.785299343	7.705186553	5.580175901
Lama5	10.36470428	-2.105051689	0.591979598	-3.555953103	0.000376611	0.003166783	0.854062912	1.054210612	1.072903455	5.993718825	3.04248088	5.501243893	6.180445583	18.78304539	4.210070027	34.60441737	41.93938101	20.00776867	2.450181076	3.195003569	3.020684963	5.016550925	3.640892867	0	0	8.763250151	5.564283031	4.391216604	7.80237408	0.928202754	24.74583172	21.73972912	14.30990248	36.68729496	9.631483191	15.81049839
Sarm1	22.16807743	-2.103392897	0.454400221	-4.628943382	3.68E-06	8.50E-05	10.24875495	5.271053059	10.72903455	7.9916251	21.29736616	17.60398046	17.51126248	17.73954287	27.36545517	54.959957	76.7183799	48.59029535	13.06763241	5.325005948	6.041369927	5.016550925	14.56357147	1.124833307	4.008093881	6.259464393	10.20118556	12.07584566	9.7529676	9.282027536	38.07051033	16.30479684	27.59766906	70.18439037	45.267971	54.87172969
Gdf1	3.664226501	-2.101192958	0.900143323	-2.334287113	0.019580693	0.065408301	2.562188737	1.054210612	3.218710364	1.997906275	0	0	3.090222791	4.174010088	6.31510504	10.17776981	3.068735196	4.763754446	0.816727025	0	3.020684963	0	1.213630956	0	1.336031294	0	6.491663536	0	0.97529676	0	0	13.04383747	15.33203837	10.36814858	4.815741596	12.09038112
Tmem79	109.9498943	-2.101068645	0.402747908	-5.216833169	1.82E-07	7.64E-06	46.11939726	42.16842447	37.55162091	44.95289119	36.50977057	40.15908042	155.5412138	116.8722825	126.3021008	252.4086914	189.2386704	253.4317365	44.10325937	24.49502736	35.24132457	53.17543981	71.60422639	52.86716542	32.06475105	25.03785757	31.53093717	39.52094944	44.86365096	41.76912391	192.2560772	156.5260497	183.9844604	330.9832046	274.4972709	322.7201729
Pak6	2.943017584	-2.101038415	1.02426347	-2.051267547	0.040240899	0.111504717	0	0	0	0	1.014160293	3.300746336	1.030074264	3.130507566	1.052517507	8.142215852	1.022911732	17.14951601	3.266908102	0	0	2.00662037	0	2.249666614	0	1.251892879	0.927380505	0	0	0	0.951762758	2.173972912	1.022135891	6.380399124	17.33666974	14.88046907
Tmem27	1.594988184	-2.100520914	1.086890048	-1.93259743	0.053285809	0.136759734	0.854062912	0	1.072903455	0	1.014160293	0	0	0	0	9.159992833	3.068735196	3.811003557	0	0	1.006894988	1.003310185	2.427261912	1.124833307	0	0	0	0	3.90118704	0	0.951762758	3.260959369	3.066407674	6.380399124	4.815741596	0.930029317
Myrf	9.568077987	-2.097828721	0.732175622	-2.865198811	0.004167475	0.020184478	0	1.054210612	1.072903455	1.997906275	5.070801467	0.550124389	25.75185659	17.73954287	14.73524509	21.37331661	14.32076425	25.72427401	0	3.195003569	0	6.01986111	1.213630956	1.124833307	13.36031294	3.755678636	1.85476101	0	0.97529676	0.928202754	20.93878068	20.65274267	15.33203837	24.72404661	23.11555966	20.46064497
Hoxb2	2.610395411	-2.096390415	0.782508135	-2.67906533	0.007382799	0.031192761	0	1.054210612	0	0	5.070801467	1.100248779	0	2.087005044	3.15755252	5.088884907	11.25202905	0.952750889	1.633454051	0	1.006894988	0	0	0	2.672062588	0	3.709522021	2.195608302	2.92589028	1.856405507	4.758813791	1.086986456	5.110679456	5.582849234	5.778889915	10.23032249
Trcg1	4.309511644	-2.092315193	0.655506262	-3.191907254	0.001413367	0.008768983	0.854062912	5.271053059	0	0.998953137	3.04248088	3.300746336	13.39096543	7.304517653	0	9.159992833	10.22911732	5.716505335	1.633454051	2.130002379	1.006894988	4.01324074	0	0	0	1.251892879	2.782141515	2.195608302	4.8764838	0.928202754	7.614102066	9.782878106	7.154951239	5.582849234	13.48407647	5.580175901
Cacnb4	2.492385759	-2.087142443	0.742155302	-2.812271823	0.004919291	0.022869594	2.562188737	0	1.072903455	0	3.04248088	3.850870725	1.030074264	1.043502522	3.15755252	3.053330944	8.183293856	2.858252668	0.816727025	1.06500119	0	0	1.213630956	2.249666614	1.336031294	1.251892879	0.927380505	1.097804151	2.92589028	0	3.807051033	4.347945825	1.022135891	8.773048796	3.852593276	10.23032249
4931415C17Rik	3.362665567	-2.08370056	0.78483259	-2.654961819	0.007931739	0.032988327	0.854062912	0	2.145806909	5.993718825	0	0	2.060148528	0	1.052517507	6.106661889	0	5.716505335	1.633454051	0	4.027579951	3.009930555	0	3.374499921	1.336031294	1.251892879	0	6.586824907	0.97529676	1.856405507	5.71057655	13.04383747	1.022135891	14.35589803	4.815741596	13.95043975
Mxra8	5.132832243	-2.079369955	0.717485524	-2.898135063	0.003753889	0.018642104	5.124377474	2.108421224	1.072903455	1.997906275	1.014160293	1.650373168	0	16.69604035	13.68272759	7.12443887	14.32076425	0.952750889	3.266908102	2.130002379	0	0	4.854523823	2.249666614	1.336031294	1.251892879	1.85476101	3.293412453	0.97529676	0.928202754	9.517627583	15.21781039	4.088543565	18.34364748	9.631483191	9.300293168
C330013E15Rik	13.46142133	-2.07657453	0.410165624	-5.062770767	4.13E-07	1.47E-05	4.270314562	3.162631835	15.02064836	9.989531374	12.16992352	5.501243893	15.45111396	20.87005044	30.52300769	17.30220869	11.25202905	25.72427401	8.167270254	6.390007138	6.041369927	4.01324074	8.49541669	1.124833307	2.672062588	2.503785757	4.636902526	17.56486642	13.65415464	6.497419275	14.27644137	28.26164786	25.55339728	30.30689584	10.59463151	41.85131926
Ankk1	2.60684576	-2.075182894	1.084266962	-1.913904016	0.055632421	0.140945487	0	1.054210612	0	0	0	0	0	2.087005044	11.57769257	6.106661889	8.183293856	5.716505335	0.816727025	0	4.027579951	1.003310185	2.427261912	0	0	0	0	0	0	0	6.662339308	5.434932281	6.132815347	4.785299343	2.889444957	9.300293168
Npr2	1.419461644	-2.07343271	1.036235624	-2.000927841	0.045400167	0.121840486	0	0	1.072903455	0	0	1.650373168	3.090222791	4.174010088	0	1.017776981	7.160382124	6.669256225	0	0	0	1.003310185	1.213630956	0	0	0	0.927380505	4.391216604	0	0	2.855288275	1.086986456	1.022135891	2.392649672	1.926296638	0.930029317
Il17rb	5.295288558	-2.067154796	0.763993963	-2.705721376	0.00681562	0.02936338	0	0	0	0	4.056641174	2.750621947	5.150371319	7.304517653	9.47265756	23.40887057	15.34367598	9.527508892	1.633454051	1.06500119	1.006894988	0	2.427261912	0	9.352219057	0	0.927380505	0	0.97529676	3.712811015	11.4211531	5.434932281	13.28776659	19.14119737	8.668334872	2.790087951
Dnah10	7.499614845	-2.067132938	0.906326282	-2.280782295	0.022561333	0.07281607	0.854062912	3.162631835	1.072903455	0	1.014160293	2.200497557	1.030074264	1.043502522	22.10286764	17.30220869	35.80191062	20.00776867	0	0	1.006894988	3.009930555	0	5.624166534	2.672062588	6.259464393	4.636902526	1.097804151	0	0	3.807051033	3.260959369	10.22135891	23.92649672	25.0418563	28.83090882
LOC101055939	4.016341458	-2.066038532	0.979575807	-2.109115514	0.034934612	0.100594724	0	0	0	0	0	0.550124389	0	10.43502522	9.47265756	14.24887774	13.29785252	8.574758003	0	2.130002379	0	0	3.640892867	0	0	5.007571515	1.85476101	0	0.97529676	2.784608261	4.758813791	2.173972912	6.132815347	19.14119737	12.52092815	2.790087951
Xkr7	1.537972723	-2.064472148	1.116064191	-1.849779039	0.064345403	0.157186333	0	0	0	0	1.014160293	0	1.030074264	9.391522697	7.367622547	1.017776981	4.091646928	0	0	1.06500119	0	1.003310185	0	1.124833307	0	0	0.927380505	0	0	0	3.807051033	4.347945825	2.044271782	3.190199562	1.926296638	2.790087951
Asgr2	1.527744886	-2.063959277	0.917552017	-2.249419367	0.024485828	0.077374744	5.124377474	1.054210612	0	0	0	3.850870725	2.060148528	2.087005044	1.052517507	2.035553963	0	0.952750889	0	2.130002379	0	1.003310185	1.213630956	0	0	0	0.927380505	1.097804151	1.95059352	6.497419275	2.855288275	4.347945825	3.066407674	1.595099781	0	0.930029317
Tmem269	3.612260961	-2.063321729	0.912882642	-2.260226708	0.023807184	0.075704001	0	2.108421224	0	1.997906275	1.014160293	0	0	4.174010088	4.210070027	6.106661889	6.137470392	18.1022669	0	1.06500119	0	0	0	0	4.008093881	5.007571515	2.782141515	0	3.90118704	0	5.71057655	4.347945825	10.22135891	10.36814858	10.59463151	6.510205218
Jsrp1	21.26969589	-2.061019625	0.678036896	-3.039686539	0.002368245	0.013075933	1.708125825	4.216842447	1.072903455	6.992671962	5.070801467	1.650373168	43.26311908	26.08756305	35.78559523	49.87107209	23.52696984	51.44854802	4.083635127	2.130002379	0	13.04303241	15.77720242	8.998666455	17.36840682	7.511357272	6.491663536	2.195608302	0.97529676	0	55.20223998	42.39247179	38.84116387	74.17213982	43.34167436	54.87172969
Kazn	0.937272831	-2.059777824	1.037488896	-1.985349272	0.047105626	NA	0	1.054210612	0	0	1.014160293	1.100248779	2.060148528	2.087005044	1.052517507	2.035553963	0	0	0	1.06500119	0	1.003310185	0	0	0	1.251892879	0	0	2.92589028	0.928202754	0.951762758	5.434932281	0	3.190199562	0.963148319	0
Scarf1	13.90728663	-2.059105395	0.488133844	-4.218321307	2.46E-05	0.000371417	6.832503299	4.216842447	12.87484146	10.98848451	6.084961761	2.750621947	20.60148528	16.69604035	17.89279761	33.58664039	28.6415285	19.05501778	0.816727025	4.260004759	13.08963484	5.016550925	1.213630956	6.748999841	4.008093881	6.259464393	4.636902526	4.391216604	4.8764838	7.425622029	28.55288275	27.17466141	23.5091255	49.44809321	26.96815293	18.60058634
Vil1	3.44336024	-2.048699702	0.665229255	-3.079689724	0.002072163	0.011845316	6.832503299	1.054210612	2.145806909	0.998953137	3.04248088	6.051368282	4.120297055	6.261015132	0	3.053330944	3.068735196	10.48025978	3.266908102	1.06500119	2.013789976	0	0	0	1.336031294	0	2.782141515	1.097804151	3.90118704	2.784608261	5.71057655	3.260959369	4.088543565	13.55834814	4.815741596	6.510205218
Lrp8os3	5.904170509	-2.044481891	0.548694746	-3.726082504	0.000194479	0.001886073	4.270314562	11.59631673	5.364517273	2.996859412	6.084961761	2.200497557	4.120297055	8.348020175	0	13.23110076	8.183293856	6.669256225	4.900362153	3.195003569	4.027579951	0	0	0	4.008093881	0	3.709522021	2.195608302	9.7529676	6.497419275	13.32467862	9.782878106	3.066407674	15.95099781	11.55777983	12.09038112
Hsd17b1	30.02107977	-2.043180306	0.847355715	-2.411242728	0.015898264	0.056009834	0.854062912	1.054210612	2.145806909	0	6.084961761	1.100248779	57.68415877	56.34913618	25.26042016	91.59992833	85.92458549	82.88932736	0.816727025	0	4.027579951	11.03641204	8.49541669	8.998666455	29.39268846	25.03785757	8.346424546	1.097804151	7.80237408	0	46.63637516	45.65343116	53.15106634	103.6814858	73.19927225	62.31196423
Rhod	64.84369264	-2.043118671	0.42765845	-4.777454226	1.78E-06	4.67E-05	42.70314562	34.78895019	53.64517273	26.97173471	34.48144998	34.10771214	74.16534699	45.91411096	31.5755252	130.2754536	173.8949944	157.2038967	20.41817564	34.08003807	33.2275346	17.05627315	4.854523823	20.24699952	25.38459458	10.01514303	50.07854728	18.66267057	61.44369588	28.77428536	78.04454618	83.69795713	95.05863789	177.8536256	156.0300277	190.65601
Gja8	1.445533687	-2.035218138	1.025682283	-1.984257866	0.047227101	0.125461121	0	1.054210612	0	0	0	0	2.060148528	2.087005044	0	6.106661889	0	0	0.816727025	0	1.006894988	1.003310185	0	0	0	2.503785757	0.927380505	0	2.92589028	0	2.855288275	4.347945825	1.022135891	2.392649672	4.815741596	7.440234535
Car14	15.43467041	-2.03405058	0.485881123	-4.186313239	2.84E-05	0.000416672	0.854062912	9.487895506	10.72903455	4.994765687	5.070801467	6.601492672	28.84207939	20.87005044	10.52517507	58.01328794	37.84773408	26.6770249	7.350543229	4.260004759	2.013789976	3.009930555	3.640892867	6.748999841	6.680156469	7.511357272	6.491663536	4.391216604	12.67885788	7.425622029	25.69759447	25.00068849	21.46485372	27.11669628	37.56278444	33.48105541
Gm5741	8.690203927	-2.032702528	0.856124477	-2.37430722	0.017581915	0.060352213	0.854062912	6.325263671	5.364517273	0	4.056641174	2.200497557	33.99245071	24.000558	0	13.23110076	2.045823464	13.33851245	0.816727025	2.130002379	2.013789976	0	15.77720242	1.124833307	6.680156469	2.503785757	0	0	2.92589028	0	23.79406896	26.08767495	15.33203837	23.12894682	12.52092815	20.46064497
Fcer2a	3.147972281	-2.032575711	0.79666308	-2.55136175	0.010730289	0.041506889	0.854062912	0	2.145806909	0.998953137	0	0	11.3308169	10.43502522	0	7.12443887	4.091646928	6.669256225	3.266908102	0	1.006894988	1.003310185	1.213630956	1.124833307	0	0	1.85476101	3.293412453	2.92589028	0.928202754	3.807051033	7.608905194	4.088543565	1.595099781	9.631483191	7.440234535
Hist1h1a	1.714561865	-2.031660364	0.899353761	-2.259022482	0.023881986	0.0758806	0	4.216842447	1.072903455	1.997906275	3.04248088	1.650373168	6.180445583	0	0	1.017776981	1.022911732	4.763754446	0.816727025	1.06500119	0	0	0	0	0	1.251892879	1.85476101	2.195608302	0.97529676	0	6.662339308	3.260959369	2.044271782	1.595099781	2.889444957	1.860058634
Pllp	4.192414369	-2.028516571	0.682466488	-2.9723314	0.002955475	0.015466959	4.270314562	3.162631835	6.437420728	5.993718825	1.014160293	1.650373168	5.150371319	8.348020175	4.210070027	3.053330944	17.38949944	6.669256225	0.816727025	2.130002379	0	0	2.427261912	2.249666614	0	0	3.709522021	2.195608302	3.90118704	0	0.951762758	8.69589165	6.132815347	6.380399124	6.742038234	12.09038112
Trp53inp1	537.233967	-2.025252883	0.625397373	-3.238345684	0.00120225	0.007767689	84.55222832	69.57790038	70.811628	103.8911263	92.28858671	78.11766328	446.0221562	378.7914155	419.9544852	1574.50099	1716.445886	1747.345131	88.20651875	99.04511064	95.65502384	123.4071528	258.5033936	124.8564971	300.6070411	343.0186488	408.0474223	66.96605322	103.3814566	99.31769464	597.7070122	404.3589617	603.0601758	1804.855402	1910.886265	1902.839982
Dll3	6.127383167	-2.021964023	0.69981603	-2.889279376	0.003861259	0.019019451	0	1.054210612	0	0	2.028320587	2.750621947	22.6616338	10.43502522	5.262587533	8.142215852	10.22911732	11.43301067	0	4.260004759	3.020684963	4.01324074	0	1.124833307	0	2.503785757	6.491663536	5.489020755	0.97529676	0	22.8423062	14.13082393	14.30990248	12.76079825	6.742038234	11.1603518
Daam2	34.58592876	-2.019316384	0.356182676	-5.6693279	1.43E-08	9.64E-07	17.93532116	10.54210612	12.87484146	21.97696902	23.32568675	15.95360729	44.29319334	94.95872949	62.09853289	65.13772681	65.46635085	73.36181847	14.70108646	7.455008328	6.041369927	10.03310185	13.34994051	16.8724996	17.36840682	11.26703591	8.346424546	21.95608302	11.70356112	26.91787986	63.7681048	44.56644471	48.04038689	84.54028839	52.97315755	69.75219876
Chrnb4	1.92478104	-2.019270128	0.995240879	-2.028926033	0.042465825	0.116053218	2.562188737	2.108421224	0	0.998953137	1.014160293	0	3.090222791	2.087005044	0	2.035553963	1.022911732	7.622007114	3.266908102	1.06500119	0	0	1.213630956	0	0	1.251892879	0	1.097804151	0	0	4.758813791	0	1.022135891	6.380399124	7.705186553	7.440234535
Jph4	2.003817427	-2.018949546	1.156870911	-1.745181357	0.080953305	0.185352103	0	0	1.072903455	0	1.014160293	0.550124389	1.030074264	0	25.26042016	3.053330944	4.091646928	2.858252668	1.633454051	0	0	0	1.213630956	0	0	1.251892879	0	2.195608302	0	0	0.951762758	2.173972912	4.088543565	4.785299343	2.889444957	0
Gm10109	1.945872549	-2.017909233	1.04809128	-1.925318216	0.05418956	0.138393854	0	1.054210612	0	1.997906275	2.028320587	0	0	0	0	7.12443887	5.11455866	0.952750889	1.633454051	0	5.034474939	1.003310185	0	0	0	0	0	1.097804151	0	0	3.807051033	5.434932281	4.088543565	5.582849234	9.631483191	2.790087951
Kif27	1.494794044	-2.017512306	1.085184354	-1.859142457	0.063006949	0.155002603	1.708125825	2.108421224	2.145806909	0	0	0	2.060148528	0	5.262587533	3.053330944	5.11455866	0.952750889	0	0	0	0	1.213630956	0	2.672062588	0	0.927380505	0	0	0	2.855288275	4.347945825	1.022135891	0.797549891	6.742038234	1.860058634
Smtnl1	2.305306635	-2.015165366	1.174715731	-1.715449374	0.08626287	0.194034802	0.854062912	1.054210612	1.072903455	0	1.014160293	1.650373168	0	2.087005044	0	1.017776981	0	21.91327045	0	4.260004759	0	1.003310185	1.213630956	0	0	1.251892879	0	1.097804151	0	0	0.951762758	0	2.044271782	4.785299343	14.44722479	7.440234535
Hnf1a	7.830670184	-2.014671828	0.807661357	-2.494451184	0.012615208	0.046997973	0	0	0	0	4.056641174	1.100248779	17.51126248	10.43502522	0	26.46220152	14.32076425	20.00776867	2.450181076	0	1.006894988	6.01986111	6.068154779	1.124833307	4.008093881	3.755678636	3.709522021	0	0.97529676	0	19.98701792	14.13082393	15.33203837	30.30689584	15.41037311	16.7405277
Camsap3	7.693194499	-2.01220259	0.551509474	-3.648536761	0.000263738	0.002391685	0.854062912	0	2.145806909	0.998953137	8.113282348	2.200497557	12.36089117	18.78304539	12.63021008	19.33776265	4.091646928	12.38576156	2.450181076	2.130002379	3.020684963	2.00662037	2.427261912	4.499333227	1.336031294	3.755678636	5.564283031	2.195608302	2.92589028	2.784608261	14.27644137	15.21781039	7.154951239	30.30689584	12.52092815	22.3207036
Gjb3	1.341988731	-2.009060314	1.0044155	-2.000228306	0.045475617	NA	0.854062912	1.054210612	3.218710364	1.997906275	2.028320587	1.650373168	0	3.130507566	0	0	0	0.952750889	1.633454051	2.130002379	0	1.003310185	0	0	0	0	0	2.195608302	0	0	0	2.173972912	1.022135891	4.785299343	5.778889915	4.650146584
Ucn2	7.353562134	-2.006959726	0.500578611	-4.009279823	6.09E-05	0.000749617	4.270314562	7.379474283	2.145806909	2.996859412	5.070801467	3.850870725	10.30074264	10.43502522	5.262587533	11.1955468	10.22911732	15.24401423	1.633454051	8.520009517	4.027579951	3.009930555	4.854523823	1.124833307	1.336031294	0	1.85476101	3.293412453	2.92589028	3.712811015	15.22820413	6.521918737	17.37631015	19.93874726	17.33666974	19.53061565
Nphs1	1.431482649	-2.005967093	1.115126355	-1.798869774	0.072039283	0.170727188	1.708125825	0	6.437420728	0.998953137	1.014160293	0	0	0	6.31510504	1.017776981	0	0	0.816727025	0	0	3.009930555	0	0	0	0	0.927380505	2.195608302	0	0	3.807051033	4.347945825	2.044271782	0.797549891	1.926296638	5.580175901
Adamts7	3.863995999	-2.005154336	0.808920771	-2.47880189	0.01318245	0.048560043	1.708125825	0	0	1.997906275	3.04248088	0.550124389	5.150371319	3.130507566	9.47265756	8.142215852	8.183293856	20.00776867	0.816727025	0	3.020684963	0	0	1.124833307	4.008093881	1.251892879	0.927380505	1.097804151	0.97529676	0	1.903525517	5.434932281	1.022135891	7.177949015	19.26296638	6.510205218
Aldh8a1	2.18278331	-2.003544779	0.933013999	-2.147389838	0.031762259	0.093819434	3.416251649	4.216842447	0	0	0	0	2.060148528	1.043502522	3.15755252	9.159992833	1.022911732	4.763754446	0	0	0	1.003310185	1.213630956	2.249666614	0	0	2.782141515	1.097804151	1.95059352	0	5.71057655	2.173972912	1.022135891	3.190199562	8.668334872	5.580175901
Mgat3	2.785645874	-2.003287326	1.020946417	-1.962186548	0.049740769	0.130085654	0	0	1.072903455	0	0	1.100248779	4.120297055	1.043502522	1.052517507	9.159992833	15.34367598	3.811003557	2.450181076	0	0	2.00662037	0	2.249666614	2.672062588	0	0	0	4.8764838	0	3.807051033	1.086986456	3.066407674	11.16569847	13.48407647	0
Iqcf1	11.2244878	-2.002603712	0.546563904	-3.663988231	0.000248318	0.002286176	1.708125825	0	0	2.996859412	4.056641174	4.951119504	20.60148528	9.391522697	18.94531512	25.44442454	22.5040581	30.48802846	2.450181076	3.195003569	3.020684963	9.029791666	4.854523823	1.124833307	2.672062588	1.251892879	11.12856606	7.684629058	9.7529676	1.856405507	5.71057655	20.65274267	12.26563069	36.68729496	26.96815293	35.34111404
Sox15	5.053140519	-2.002478386	0.751861895	-2.663359321	0.007736475	0.032374502	1.708125825	2.108421224	9.656131091	0.998953137	0	1.650373168	9.270668374	3.130507566	29.47049019	9.159992833	2.045823464	6.669256225	2.450181076	3.195003569	0	1.003310185	6.068154779	0	1.336031294	1.251892879	0	6.586824907	1.95059352	0	5.71057655	8.69589165	8.17708713	10.36814858	9.631483191	9.300293168
Notch3	1.97541606	-2.002373396	1.112807334	-1.799389109	0.071957151	0.170605849	0	1.054210612	0	0	0	0.550124389	1.030074264	2.087005044	1.052517507	3.053330944	10.22911732	8.574758003	0.816727025	1.06500119	0	0	0	0	2.672062588	0	1.85476101	0	0	0	0	1.086986456	2.044271782	7.975498905	4.815741596	9.300293168
Hes1	9.474794316	-2.001685121	0.485119844	-4.126166237	3.69E-05	0.000511427	5.978440386	3.162631835	16.09355182	14.98429706	5.070801467	8.25186584	14.42103969	12.52203026	1.052517507	26.46220152	22.5040581	14.29126334	4.083635127	3.195003569	5.034474939	6.01986111	0	3.374499921	1.336031294	2.503785757	1.85476101	8.782433209	9.7529676	8.353824783	19.03525517	10.86986456	3.066407674	15.95099781	26.00500462	10.23032249
Aspg	1.987871425	-2.001338863	0.833311919	-2.401668352	0.016320497	0.05711739	1.708125825	0	2.145806909	0	2.028320587	0	1.030074264	5.21751261	1.052517507	6.106661889	0	2.858252668	0	0	0	1.003310185	2.427261912	1.124833307	0	1.251892879	1.85476101	1.097804151	0.97529676	0.928202754	1.903525517	4.347945825	3.066407674	7.177949015	2.889444957	7.440234535
Cdsn	2.547810103	-1.997801005	0.971699134	-2.055987225	0.039783748	0.110642754	4.270314562	2.108421224	0	3.99581255	6.084961761	5.501243893	3.090222791	0	0	4.071107926	2.045823464	5.716505335	0	2.130002379	0	0	0	1.124833307	0	5.007571515	0	2.195608302	2.92589028	3.712811015	0	0	0	1.595099781	11.55777983	9.300293168
Cyp2c44	1.895747092	-1.997198943	1.00077002	-1.995662243	0.0459707	0.122919346	3.416251649	5.271053059	0	2.996859412	2.028320587	0	2.060148528	0	0	3.053330944	9.206205588	1.905501778	0	1.06500119	0	2.00662037	1.213630956	0	0	1.251892879	0	0	1.95059352	0.928202754	2.855288275	0	2.044271782	2.392649672	1.926296638	9.300293168
Hic1	10.7884318	-1.996650785	0.875248987	-2.281237471	0.022534399	0.072773294	3.416251649	3.162631835	9.656131091	0	1.014160293	0.550124389	14.42103969	22.95705548	0	37.65774831	27.61861676	32.39353023	4.900362153	2.130002379	0	3.009930555	0	1.124833307	6.680156469	10.01514303	6.491663536	0	0.97529676	0	10.46939034	15.21781039	17.37631015	27.11669628	32.74704285	32.55102609
1700110C19Rik	6.420531811	-1.991931376	0.706188095	-2.820681048	0.004792182	0.022405492	0	0	0	0	5.070801467	0.550124389	14.42103969	8.348020175	6.31510504	17.30220869	18.41241118	4.763754446	4.083635127	2.130002379	5.034474939	4.01324074	1.213630956	3.374499921	1.336031294	1.251892879	0.927380505	0	1.95059352	0	21.89054344	14.13082393	15.33203837	19.93874726	10.59463151	10.23032249
Plcd4	17.20995646	-1.987481267	0.583045465	-3.408792942	0.00065251	0.004860014	2.562188737	6.325263671	2.145806909	7.9916251	7.099122054	3.850870725	33.99245071	17.73954287	14.73524509	37.65774831	34.77899889	58.11780424	3.266908102	3.195003569	1.006894988	5.016550925	16.99083338	0	9.352219057	8.763250151	11.12856606	2.195608302	5.85178056	1.856405507	39.02227309	41.30548534	39.86329976	29.50934595	35.63648781	35.34111404
Arrdc3	190.754421	-1.987464345	0.336723248	-5.902367473	3.58E-09	3.10E-07	180.2072745	232.9805452	140.5503526	112.8817045	98.37354847	116.6263705	209.1050756	164.8733985	204.1883963	359.2752745	405.0730459	307.7385372	138.0268673	129.9301451	99.68260379	48.15888888	36.40892867	70.86449833	42.7530014	45.06814363	30.60355667	100.9979819	127.7638756	150.3688461	288.3841158	241.3109933	267.7996035	461.7813866	416.0800739	494.7755966
Hspb1	1.50758995	-1.984826439	0.988094463	-2.008741586	0.044564546	0.120260004	0	2.108421224	0	0.998953137	0	0	4.120297055	4.174010088	0	4.071107926	1.022911732	1.905501778	0.816727025	0	0	0	2.427261912	1.124833307	0	1.251892879	0	1.097804151	0.97529676	0.928202754	0	2.173972912	2.044271782	5.582849234	0.963148319	7.440234535
Hr	32.39011583	-1.983392164	0.462271418	-4.290536011	1.78E-05	0.000287045	17.93532116	8.433684894	19.31226218	6.992671962	15.2124044	17.05385607	50.47363893	28.17456809	28.41797268	67.17328078	57.28305699	74.31456936	22.86835671	15.97501784	9.06205489	13.04303241	19.41809529	15.7476663	1.336031294	6.259464393	12.98332707	17.56486642	15.60474816	4.641013768	49.49166343	55.43630927	50.08465867	98.89618642	67.42038234	105.0933128
Acoxl	3.488159123	-1.982726581	0.684667785	-2.895895827	0.003780779	0.018744934	0	3.162631835	0	0	2.028320587	4.951119504	6.180445583	13.56553278	0	3.053330944	5.11455866	10.48025978	3.266908102	0	1.006894988	2.00662037	1.213630956	1.124833307	1.336031294	1.251892879	0	1.097804151	3.90118704	3.712811015	7.614102066	4.347945825	3.066407674	7.975498905	4.815741596	8.370263852
Lrrc75b	1.352676	-1.978625722	0.952693169	-2.07687615	0.037812991	NA	0	0	0	0	1.014160293	0.550124389	2.060148528	2.087005044	0	1.017776981	3.068735196	3.811003557	0	0	1.006894988	1.003310185	2.427261912	1.124833307	0	0	0	1.097804151	4.8764838	0.928202754	1.903525517	2.173972912	0	0	5.778889915	4.650146584
Wnk4	83.23641999	-1.977899939	0.4859806	-4.069915424	4.70E-05	0.000614576	7.686566211	9.487895506	15.02064836	17.98115647	29.41064851	26.95609508	118.4585403	116.8722825	115.7769257	214.7509431	208.6739933	195.3139323	8.167270254	23.43002617	29.19995465	23.07613426	52.1861311	12.37316638	44.0890327	40.06057212	55.64283031	19.76047472	21.45652872	22.27686609	160.8479061	158.7000226	85.85941486	248.8355658	187.8139222	226.9271533
Otos	3.178102178	-1.976972107	1.163319512	-1.699423148	0.089239484	0.198845118	0	0	0	0	1.014160293	0	4.120297055	0	0	14.24887774	14.32076425	8.574758003	0	0	0	1.003310185	0	0	8.016187763	1.251892879	0.927380505	1.097804151	0.97529676	0	1.903525517	1.086986456	1.022135891	15.15344792	4.815741596	15.81049839
Ociad2	15.09772049	-1.976489962	0.463253512	-4.266540699	1.99E-05	0.000310286	5.124377474	6.325263671	5.364517273	4.994765687	6.084961761	4.951119504	30.90222791	13.56553278	22.10286764	32.56886341	28.6415285	19.05501778	3.266908102	4.260004759	1.006894988	6.01986111	9.709047646	11.24833307	8.016187763	5.007571515	7.419044041	5.489020755	4.8764838	6.497419275	35.21522206	30.43562077	25.55339728	43.06769409	30.82074621	35.34111404
Tmem221	2.156816871	-1.97566332	0.91514722	-2.158847535	0.030861997	0.091974536	0.854062912	2.108421224	0	1.997906275	1.014160293	0	0	1.043502522	2.105035013	9.159992833	4.091646928	0	0.816727025	0	1.006894988	0	3.640892867	2.249666614	0	0	0.927380505	0	0	0.928202754	1.903525517	7.608905194	5.110679456	3.987749453	5.778889915	8.370263852
Slc35d3	5.000722158	-1.9749576	0.86032855	-2.295585331	0.021699602	0.070691525	0	0	0	0	2.028320587	0	15.45111396	14.60903531	2.105035013	15.26665472	5.11455866	11.43301067	0.816727025	1.06500119	1.006894988	6.01986111	2.427261912	0	2.672062588	1.251892879	1.85476101	0	0	0	7.614102066	7.608905194	6.132815347	14.35589803	14.44722479	16.7405277
2210406O10Rik	6.349980786	-1.97406898	0.69218688	-2.851930653	0.004345458	0.020828543	0	2.108421224	5.364517273	1.997906275	2.028320587	3.850870725	7.210519847	2.087005044	4.210070027	26.46220152	34.77899889	14.29126334	3.266908102	1.06500119	2.013789976	4.01324074	2.427261912	0	2.672062588	0	1.85476101	3.293412453	0	3.712811015	9.517627583	9.782878106	9.199223021	19.14119737	5.778889915	8.370263852
Tnxb	20.57162337	-1.972052817	0.388770012	-5.072543551	3.93E-07	1.41E-05	15.37313242	18.97579101	8.583227637	8.990578237	18.25488528	6.051368282	22.6616338	13.56553278	13.68272759	39.69330228	47.05393967	36.20453379	12.25090538	14.91001666	8.055159902	7.023171296	4.854523823	6.748999841	12.02428164	6.259464393	2.782141515	13.17364981	14.6294514	21.34866333	27.60111999	25.00068849	33.73048441	62.20889146	44.30482268	51.15161243
Gm7467	2.187566919	-1.970588512	0.928192863	-2.123037776	0.033750686	0.098089178	0	0	2.145806909	0.998953137	0	3.300746336	5.150371319	2.087005044	0	6.106661889	0	7.622007114	1.633454051	0	0	0	0	0	4.008093881	2.503785757	0	4.391216604	0.97529676	0	2.855288275	4.347945825	1.022135891	7.975498905	3.852593276	4.650146584
4930481A15Rik	2.557079233	-1.970076473	0.829002799	-2.37644128	0.017480543	0.060067064	0	4.216842447	2.145806909	1.997906275	0	0	2.060148528	5.21751261	0	0	6.137470392	2.858252668	0.816727025	3.195003569	0	0	0	1.124833307	2.672062588	0	2.782141515	1.097804151	2.92589028	0	5.71057655	7.608905194	5.110679456	3.987749453	4.815741596	10.23032249
Kirrel3	1.891136054	-1.970057141	0.910706184	-2.163219243	0.030524321	0.091271705	0	1.054210612	1.072903455	0	1.014160293	0.550124389	10.30074264	2.087005044	2.105035013	6.106661889	6.137470392	0	0	0	1.006894988	2.00662037	0	1.124833307	1.336031294	0	0	0	1.95059352	1.856405507	2.855288275	2.173972912	4.088543565	3.190199562	1.926296638	2.790087951
Myo1h	8.516732379	-1.966535227	0.803013889	-2.448942982	0.014327613	0.05184585	1.708125825	1.054210612	1.072903455	0	4.056641174	0.550124389	1.030074264	9.391522697	6.31510504	31.55108643	14.32076425	37.15728468	1.633454051	1.06500119	4.027579951	1.003310185	3.640892867	10.12349976	4.008093881	0	4.636902526	1.097804151	0	0	15.22820413	10.86986456	9.199223021	33.4970954	22.15241134	25.11079155
Cabyr	7.375439512	-1.966372037	0.528286533	-3.722169531	0.000197518	0.00190673	1.708125825	2.108421224	8.583227637	0.998953137	4.056641174	3.300746336	8.24059411	12.52203026	23.15538515	13.23110076	21.48114637	10.48025978	4.900362153	3.195003569	2.013789976	3.009930555	6.068154779	0	0	1.251892879	1.85476101	8.782433209	9.7529676	2.784608261	12.37291586	6.521918737	10.22135891	10.36814858	11.55777983	16.7405277
Folr2	3.024563491	-1.96413588	0.911928482	-2.153826665	0.031253768	0.092832647	2.562188737	0	1.072903455	0	0	0	3.090222791	5.21751261	5.262587533	2.035553963	6.137470392	13.33851245	0.816727025	2.130002379	0	3.009930555	2.427261912	2.249666614	0	0	0	0	1.95059352	0	1.903525517	6.521918737	2.044271782	6.380399124	7.705186553	14.88046907
Rhobtb3	7.287433338	-1.958355925	0.642010822	-3.050347221	0.002285769	0.012719315	1.708125825	2.108421224	0	0.998953137	1.014160293	1.100248779	11.3308169	13.56553278	12.63021008	12.21332378	11.25202905	18.1022669	0	1.06500119	4.027579951	3.009930555	6.068154779	1.124833307	6.680156469	5.007571515	0.927380505	0	0.97529676	10.21023029	18.08349241	10.86986456	13.28776659	24.72404661	14.44722479	12.09038112
St8sia1	1.753348385	-1.958171467	1.031014778	-1.899266149	0.057529491	0.144709193	4.270314562	0	2.145806909	1.997906275	0	1.650373168	0	2.087005044	9.47265756	0	0	0	1.633454051	0	1.006894988	0	2.427261912	0	1.336031294	0	0	0	2.92589028	7.425622029	0.951762758	1.086986456	1.022135891	0.797549891	3.852593276	6.510205218
Clip3	4.54503029	-1.956988617	0.782580319	-2.500687239	0.012395259	0.046389175	0	2.108421224	1.072903455	0.998953137	1.014160293	1.650373168	4.120297055	1.043502522	17.89279761	7.12443887	16.36658771	6.669256225	0	1.06500119	3.020684963	3.009930555	3.640892867	0	5.344125175	0	0	0	1.95059352	0.928202754	8.565864824	2.173972912	11.2434948	12.76079825	7.705186553	14.88046907
Med12l	1.649732247	-1.956154743	0.874968064	-2.235687019	0.02537228	0.07966459	0	2.108421224	4.291613818	0	1.014160293	4.951119504	1.030074264	3.130507566	1.052517507	0	1.022911732	0.952750889	1.633454051	1.06500119	0	0	0	2.249666614	0	0	0.927380505	4.391216604	2.92589028	6.497419275	1.903525517	3.260959369	0	3.190199562	0.963148319	0.930029317
Kdelr3	24.43058663	-1.955009857	0.485524537	-4.026593323	5.66E-05	0.000707133	8.540629123	8.433684894	2.145806909	5.993718825	8.113282348	5.501243893	41.20297055	34.43558322	56.83594536	39.69330228	33.75608716	57.16505335	6.533816203	6.390007138	17.11721479	11.03641204	7.281785735	15.7476663	5.344125175	12.51892879	6.491663536	5.489020755	7.80237408	6.497419275	63.7681048	46.74041762	57.23960991	51.04319299	51.04686091	53.01167106
Efcab8	10.35090483	-1.948230714	0.861017992	-2.262706159	0.023653809	0.075350123	0	0	3.218710364	0	3.04248088	1.100248779	12.36089117	14.60903531	1.052517507	46.81774115	42.96229274	19.05501778	1.633454051	0	0	5.016550925	13.34994051	2.249666614	6.680156469	0	5.564283031	0	0.97529676	2.784608261	22.8423062	11.95685102	12.26563069	26.31914639	21.18926302	33.48105541
Rhbg	3.615975771	-1.94558763	0.642616617	-3.027602428	0.002465022	0.013464933	4.270314562	2.108421224	3.218710364	0	1.014160293	0	1.030074264	0	6.31510504	8.142215852	3.068735196	2.858252668	3.266908102	2.130002379	2.013789976	1.003310185	0	1.124833307	5.344125175	0	0.927380505	2.195608302	9.7529676	2.784608261	12.37291586	3.260959369	7.154951239	7.177949015	3.852593276	12.09038112
Gabrb1	9.897587317	-1.943062331	0.523801552	-3.709539087	0.000207637	0.001981102	11.10281786	4.216842447	2.145806909	7.9916251	3.04248088	3.300746336	26.78193086	10.43502522	27.36545517	24.42664756	16.36658771	8.574758003	4.083635127	4.260004759	2.013789976	3.009930555	6.068154779	0	6.680156469	3.755678636	1.85476101	2.195608302	6.82707732	6.497419275	22.8423062	9.782878106	16.35417426	31.10444573	17.33666974	6.510205218
Shd	29.08477699	-1.940315806	0.620672942	-3.12614853	0.001771121	0.010464052	0.854062912	10.54210612	0	9.989531374	6.084961761	6.601492672	28.84207939	60.52314627	49.46832281	109.919914	57.28305699	100.9915943	7.350543229	5.325005948	12.08273985	4.01324074	6.068154779	4.499333227	22.71253199	21.28217894	6.491663536	5.489020755	4.8764838	1.856405507	22.8423062	44.56644471	39.86329976	106.8716853	52.01000923	63.24199355
4930502E09Rik	5.313179618	-1.936777835	0.748325562	-2.588148705	0.009649331	0.038126863	0	1.054210612	0	0	0	0	9.270668374	6.261015132	8.420140053	14.24887774	9.206205588	15.24401423	1.633454051	1.06500119	4.027579951	0	3.640892867	0	1.336031294	2.503785757	5.564283031	0	7.80237408	3.712811015	16.17996689	2.173972912	12.26563069	11.16569847	8.668334872	13.95043975
Tmem262	1.493825665	-1.935149509	1.123736763	-1.722066567	0.085057461	0.192006702	0	5.271053059	0	0	1.014160293	0	1.030074264	4.174010088	1.052517507	0	5.11455866	2.858252668	2.450181076	0	0	0	0	0	1.336031294	1.251892879	0	0	2.92589028	0	1.903525517	2.173972912	0	5.582849234	4.815741596	1.860058634
Slc5a1	4.377060225	-1.934831388	1.21291764	-1.595187772	0.110670252	0.233744024	0	0	0	0	0	0	12.36089117	8.348020175	2.105035013	26.46220152	2.045823464	6.669256225	0	0	0	5.016550925	7.281785735	1.124833307	0	0	1.85476101	0	0.97529676	0	1.903525517	1.086986456	0	7.975498905	15.41037311	30.69096746
Prss43	1.365222278	-1.934089402	1.052428373	-1.8377397	0.066100771	NA	0	1.054210612	4.291613818	2.996859412	0	6.051368282	1.030074264	0	0	0	0	0	0	0	0	2.00662037	0	2.249666614	0	0	0.927380505	5.489020755	0.97529676	2.784608261	0.951762758	1.086986456	1.022135891	2.392649672	1.926296638	3.720117267
Neu4	2.576387188	-1.933279551	1.121947853	-1.72314564	0.084862191	0.19167234	0.854062912	2.108421224	0	0	0	0	4.120297055	0	12.63021008	8.142215852	5.11455866	12.38576156	0	2.130002379	1.006894988	1.003310185	0	0	2.672062588	0	0	0	0	0	0.951762758	4.347945825	1.022135891	5.582849234	5.778889915	7.440234535
Htra3	10.53255647	-1.931554439	0.469500101	-4.114066081	3.89E-05	0.000531643	8.540629123	2.108421224	7.510324182	5.993718825	4.056641174	7.70174145	11.3308169	12.52203026	5.262587533	9.159992833	28.6415285	22.86602134	8.98399728	8.520009517	5.034474939	7.023171296	4.854523823	2.249666614	0	1.251892879	0.927380505	8.782433209	4.8764838	12.99483855	17.13172965	18.47876976	17.37631015	40.67504442	12.52092815	18.60058634
Podxl2	1.248004735	-1.931504661	0.960735321	-2.010444103	0.044384207	NA	0.854062912	0	2.145806909	0.998953137	2.028320587	0.550124389	1.030074264	2.087005044	4.210070027	0	0	2.858252668	0.816727025	0	1.006894988	0	0	0	0	2.503785757	0	0	0.97529676	6.497419275	1.903525517	3.260959369	1.022135891	0.797549891	0.963148319	0.930029317
C130083M11Rik	63.68138196	-1.929867281	0.395625606	-4.878014093	1.07E-06	3.12E-05	16.22719533	25.30105468	27.89548982	24.97382844	24.33984704	24.20547313	74.16534699	66.7841614	45.25825279	164.879871	191.2844939	119.0938612	18.78472158	17.04001903	24.16547971	26.08606481	43.69071441	15.7476663	22.71253199	32.54921485	29.67617616	30.73851623	41.93776068	40.84092116	97.07980134	73.91507902	67.46096882	175.4609759	171.4404008	176.7055702
Muc5b	1.66229748	-1.928391986	1.036097292	-1.861207438	0.062714888	0.154573754	0	2.108421224	0	0	0	0.550124389	4.120297055	2.087005044	5.262587533	6.106661889	4.091646928	4.763754446	0	0	0	0	1.213630956	0	0	1.251892879	1.85476101	0	0	1.856405507	3.807051033	2.173972912	2.044271782	0.797549891	5.778889915	0
Gm807	3.132767311	-1.927550225	0.92983754	-2.07299678	0.038172579	0.107451773	1.708125825	2.108421224	0	0	4.056641174	1.650373168	0	2.087005044	0	2.035553963	13.29785252	15.24401423	0	0	3.020684963	2.00662037	0	2.249666614	2.672062588	0	0.927380505	1.097804151	0	0	6.662339308	3.260959369	4.088543565	3.987749453	12.52092815	9.300293168
Pcp4l1	2.679217045	-1.926942257	0.994253389	-1.938079648	0.052613506	0.135440232	0	1.054210612	0	1.997906275	0	1.650373168	9.270668374	0	13.68272759	5.088884907	7.160382124	8.574758003	0	0	0	0	2.427261912	0	2.672062588	0	1.85476101	0	1.95059352	0	2.855288275	3.260959369	0	6.380399124	7.705186553	2.790087951
Nkpd1	18.79751565	-1.926274915	0.634243884	-3.037120207	0.002388502	0.013153458	14.51906951	2.108421224	5.364517273	12.98639079	3.04248088	1.650373168	35.02252497	13.56553278	29.47049019	55.97773398	36.82482235	35.2517829	7.350543229	3.195003569	4.027579951	2.00662037	21.8453572	3.374499921	10.68825035	8.763250151	5.564283031	5.489020755	4.8764838	0	11.4211531	20.65274267	22.48698961	67.79174069	41.41537772	77.1924333
Gzmm	53.46084906	-1.923744878	0.4131088	-4.656751151	3.21E-06	7.57E-05	13.6650066	17.9215804	12.87484146	18.98010961	28.39648822	14.30323412	96.8269808	94.95872949	92.62154059	138.4176695	111.4973788	109.5663523	17.15126753	15.97501784	11.07584487	16.05296296	31.55440485	22.49666614	18.70443811	17.5265003	27.82141515	20.85827887	11.70356112	22.27686609	110.40448	91.30686232	101.1914532	135.5834814	76.08871721	106.0233421
Ddit4	400.2926007	-1.920990328	0.587002278	-3.272543224	0.001065846	0.007093511	114.4444303	122.288431	105.1445386	46.95079746	85.18946465	54.46231454	741.6534699	656.3630863	671.5061693	805.0615923	559.5327174	768.8699676	66.15488906	79.87508922	44.30337946	133.4402546	140.7811909	114.7329973	352.7122616	300.4542909	288.4153371	48.30338265	95.57908248	51.9793542	881.3323142	707.628183	805.4430823	1055.158505	1158.667428	952.3500205
Mettl24	2.154621118	-1.918369458	1.125791577	-1.704018307	0.088377667	0.197483422	0	0	1.072903455	0.998953137	0	0	4.120297055	0	0	17.30220869	3.068735196	6.669256225	0	0	1.006894988	0	0	2.249666614	0	2.503785757	0.927380505	0	0	2.784608261	4.758813791	3.260959369	5.110679456	3.987749453	4.815741596	0
Efna3	1.693109014	-1.915658158	1.119282912	-1.711504873	0.086987952	0.195286565	0	0	0	0	2.028320587	1.650373168	1.030074264	0	1.052517507	1.017776981	15.34367598	0	2.450181076	1.06500119	1.006894988	0	0	0	1.336031294	0	0	0	0	1.856405507	0.951762758	1.086986456	2.044271782	1.595099781	11.55777983	3.720117267
Art3	9.037109135	-1.910865535	0.554793745	-3.444280963	0.00057258	0.004375563	7.686566211	3.162631835	7.510324182	1.997906275	4.056641174	3.300746336	10.30074264	7.304517653	5.262587533	16.2844317	29.66444023	25.72427401	3.266908102	4.260004759	6.041369927	1.003310185	3.640892867	2.249666614	1.336031294	3.755678636	5.564283031	5.489020755	4.8764838	3.712811015	2.855288275	20.65274267	5.110679456	23.92649672	26.00500462	25.11079155
Rab30	7.547605642	-1.907720869	0.691220371	-2.759931489	0.005781348	0.025899021	0	0	1.072903455	0	0	2.200497557	11.3308169	7.304517653	12.63021008	11.1955468	26.59570503	17.14951601	3.266908102	2.130002379	8.055159902	0	2.427261912	6.748999841	1.336031294	0	4.636902526	1.097804151	1.95059352	5.569216522	26.64935723	9.782878106	11.2434948	16.7485477	26.00500462	9.300293168
Gja1	25.27500334	-1.906806587	0.439716772	-4.336442704	1.45E-05	0.000244151	17.93532116	20.03000162	12.87484146	18.98010961	13.18408382	20.90472679	13.39096543	16.69604035	10.52517507	58.01328794	41.93938101	44.77929179	12.25090538	15.97501784	11.07584487	5.016550925	7.281785735	12.37316638	9.352219057	12.51892879	12.98332707	13.17364981	17.55534168	11.13843304	27.60111999	10.86986456	18.39844604	84.54028839	106.9094634	79.98252125
Thsd1	11.39309176	-1.904786195	0.554458549	-3.43539873	0.000591683	0.004488446	1.708125825	1.054210612	5.364517273	2.996859412	8.113282348	3.300746336	13.39096543	16.69604035	25.26042016	22.39109359	33.75608716	24.77152312	6.533816203	4.260004759	6.041369927	6.01986111	4.854523823	1.124833307	2.672062588	5.007571515	1.85476101	1.097804151	3.90118704	0.928202754	15.22820413	22.82671558	23.5091255	12.76079825	32.74704285	31.62099677
Tnfaip6	2.551402205	-1.904518484	0.778758746	-2.445582143	0.01446185	0.052208472	0.854062912	6.325263671	0	1.997906275	3.04248088	0	3.090222791	3.130507566	2.105035013	2.035553963	5.11455866	8.574758003	1.633454051	0	0	3.009930555	0	0	2.672062588	1.251892879	0	0	2.92589028	2.784608261	5.71057655	2.173972912	8.17708713	2.392649672	2.889444957	4.650146584
Fam198b	168.8781085	-1.900817199	0.535975967	-3.546459758	0.000390444	0.003260132	48.681586	41.11421386	40.77033128	39.9581255	32.45312939	64.36455355	115.3683175	122.0897951	106.3042682	369.4530443	427.577104	396.3443699	40.01962425	55.38006186	49.3378544	35.11585648	59.46791683	39.36916574	117.5707539	136.4563238	156.7273054	48.30338265	45.83894772	58.47677348	248.4100799	164.1349549	207.4935859	590.9844689	614.4886276	594.2887335
Hey2	2.504399067	-1.897595756	0.988981831	-1.918736721	0.055017662	0.139873846	1.708125825	0	1.072903455	1.997906275	0	0	4.120297055	3.130507566	0	10.17776981	10.22911732	11.43301067	0	0	0	0	2.427261912	0	1.336031294	1.251892879	1.85476101	2.195608302	0	0	0.951762758	2.173972912	4.088543565	5.582849234	2.889444957	6.510205218
Lctl	1.323997368	-1.895398297	1.029342606	-1.841367769	0.065567683	NA	0	0	1.072903455	5.993718825	2.028320587	0.550124389	4.120297055	0	0	1.017776981	0	4.763754446	0	0	0	1.003310185	0	2.249666614	0	0	0.927380505	0	0.97529676	0	1.903525517	2.173972912	3.066407674	3.190199562	0.963148319	3.720117267
Nefh	4.16579667	-1.894579287	0.569171148	-3.328663609	0.000872637	0.006059537	2.562188737	8.433684894	7.510324182	1.997906275	1.014160293	5.501243893	3.090222791	5.21751261	0	6.106661889	0	2.858252668	5.717089178	4.260004759	2.013789976	3.009930555	1.213630956	0	0	0	0	7.684629058	2.92589028	6.497419275	9.517627583	7.608905194	8.17708713	3.190199562	7.705186553	11.1603518
Tns2	44.71412845	-1.894450413	0.344914456	-5.492522509	3.96E-08	2.20E-06	36.72470523	26.35526529	27.89548982	44.95289119	21.29736616	26.95609508	55.62401025	38.60959331	21.05035013	90.58215135	59.32888046	60.97605691	32.66908102	31.95003569	45.31027445	5.016550925	4.854523823	13.49799968	13.36031294	12.51892879	15.76546859	61.47703246	34.1353866	31.55889362	77.09278342	72.82809257	88.92582254	102.086386	85.7202004	102.3032249
Proc	2.970516678	-1.8939545	0.708834957	-2.671925927	0.007541729	0.031744461	2.562188737	3.162631835	2.145806909	2.996859412	2.028320587	0.550124389	3.090222791	2.087005044	5.262587533	5.088884907	12.27494078	1.905501778	2.450181076	0	0	0	2.427261912	0	5.344125175	0	0	1.097804151	1.95059352	1.856405507	5.71057655	2.173972912	5.110679456	5.582849234	4.815741596	7.440234535
4933405L10Rik	1.429444822	-1.893536868	0.960154038	-1.972117798	0.048596161	0.127719764	0.854062912	0	0	0	1.014160293	4.951119504	4.120297055	1.043502522	0	5.088884907	0	1.905501778	1.633454051	1.06500119	0	0	0	1.124833307	0	0	0.927380505	2.195608302	0	0	2.855288275	1.086986456	5.110679456	3.190199562	1.926296638	2.790087951
Scarf2	2.111718878	-1.893019662	0.799464519	-2.367859507	0.017891328	0.061126636	0.854062912	4.216842447	0	0.998953137	1.014160293	0	2.060148528	0	2.105035013	1.017776981	6.137470392	1.905501778	4.083635127	0	1.006894988	0	1.213630956	0	0	2.503785757	0	2.195608302	4.8764838	0	4.758813791	6.521918737	4.088543565	2.392649672	2.889444957	6.510205218
Tsks	1.317000423	-1.890391094	0.948161671	-1.993743422	0.046180101	NA	0	1.054210612	0	0	2.028320587	2.750621947	2.060148528	3.130507566	0	2.035553963	0	0.952750889	0	2.130002379	0	0	0	3.374499921	0	0	0	0	2.92589028	0	1.903525517	3.260959369	3.066407674	3.190199562	1.926296638	3.720117267
Retn	5.102550119	-1.885830635	0.627271879	-3.00640073	0.002643604	0.014224176	0.854062912	1.054210612	0	1.997906275	3.04248088	0.550124389	4.120297055	11.47852774	0	9.159992833	13.29785252	6.669256225	2.450181076	2.130002379	2.013789976	2.00662037	3.640892867	5.624166534	1.336031294	2.503785757	0	0	4.8764838	1.856405507	8.565864824	8.69589165	12.26563069	12.76079825	10.59463151	19.53061565
Ccdc154	25.045887	-1.883843167	1.036855864	-1.816880468	0.069235418	0.166052014	0.854062912	0	2.145806909	0	0	0	49.44356466	60.52314627	67.36112043	94.65325928	70.58090951	50.49579713	0	2.130002379	0	10.03310185	20.63172625	12.37316638	9.352219057	11.26703591	10.20118556	0	4.8764838	0	31.40817102	33.69658014	32.70834852	82.94518861	47.19426764	46.50146584
1700001P01Rik	25.85600754	-1.881495864	0.615057712	-3.059055807	0.002220358	0.012446771	2.562188737	6.325263671	1.072903455	14.98429706	8.113282348	6.601492672	57.68415877	49.04461853	18.94531512	72.26216568	75.69546817	35.2517829	8.98399728	4.260004759	2.013789976	7.023171296	16.99083338	8.998666455	13.36031294	15.02271454	14.83808808	0	4.8764838	0	54.25047722	63.04521446	58.2617458	70.18439037	38.52593276	46.50146584
Gjd3	5.771748655	-1.880528366	0.588054545	-3.197880844	0.001384415	0.008649517	5.124377474	13.70473795	6.437420728	4.994765687	5.070801467	9.902239008	12.36089117	4.174010088	0	12.21332378	0	6.669256225	4.083635127	7.455008328	0	3.009930555	3.640892867	0	1.336031294	0	0	5.489020755	4.8764838	5.569216522	4.758813791	9.782878106	7.154951239	8.773048796	15.41037311	11.1603518
Asic3	11.10000049	-1.878719812	0.630382672	-2.980284669	0.002879806	0.015179878	3.416251649	2.108421224	0	1.997906275	3.04248088	3.850870725	17.51126248	18.78304539	0	37.65774831	30.68735196	30.48802846	1.633454051	11.71501309	6.041369927	4.01324074	2.427261912	0	9.352219057	2.503785757	1.85476101	4.391216604	5.85178056	6.497419275	15.22820413	28.26164786	13.28776659	31.90199562	10.59463151	27.90087951
Prdm13	4.220991902	-1.876136158	0.65921794	-2.846002882	0.004427179	0.021161273	8.540629123	5.271053059	7.510324182	2.996859412	2.028320587	1.650373168	7.210519847	3.130507566	8.420140053	11.1955468	3.068735196	2.858252668	0.816727025	2.130002379	6.041369927	2.00662037	0	0	1.336031294	0	0.927380505	1.097804151	0	8.353824783	0.951762758	6.521918737	3.066407674	8.773048796	7.705186553	13.02041044
Hist1h2bp	6.660971046	-1.873315633	0.866432153	-2.162103088	0.030610231	0.091417543	0	2.108421224	1.072903455	0	0	2.200497557	2.060148528	9.391522697	11.57769257	10.17776981	35.80191062	14.29126334	1.633454051	0	4.027579951	3.009930555	2.427261912	2.249666614	0	0	10.20118556	0	2.92589028	0	19.03525517	3.260959369	6.132815347	21.53384704	8.668334872	26.04082087
Il1rl2	2.74654316	-1.87063815	1.034470478	-1.808305012	0.070559042	0.16848784	0.854062912	0	0	0	1.014160293	0	2.060148528	9.391522697	5.262587533	5.088884907	13.29785252	10.48025978	0	0	0	5.016550925	1.213630956	0	1.336031294	0	0	0	0	0	7.614102066	3.260959369	5.110679456	4.785299343	2.889444957	3.720117267
Rxfp4	1.742064188	-1.868703137	1.146960836	-1.629264992	0.103256934	0.222088117	0	2.108421224	2.145806909	0	0	0	1.030074264	3.130507566	0	4.071107926	15.34367598	0.952750889	1.633454051	1.06500119	0	1.003310185	0	1.124833307	0	0	0	0	0	0	4.758813791	1.086986456	2.044271782	3.190199562	3.852593276	3.720117267
Sfta2	1.809247985	-1.866947806	1.107115012	-1.686317849	0.091734595	0.203163448	0	0	0	0	1.014160293	0	6.180445583	2.087005044	8.420140053	1.017776981	8.183293856	1.905501778	0	1.06500119	0	0	0	4.499333227	0	0	0	0	0	0.928202754	1.903525517	2.173972912	2.044271782	1.595099781	2.889444957	8.370263852
Car15	9.913552859	-1.865987927	0.707431505	-2.637694129	0.008347183	0.034203305	1.708125825	5.271053059	0	0	2.028320587	2.200497557	16.48118822	16.69604035	19.99783263	31.55108643	10.22911732	18.1022669	6.533816203	3.195003569	3.020684963	1.003310185	6.068154779	0	1.336031294	12.51892879	3.709522021	1.097804151	1.95059352	0	19.98701792	22.82671558	17.37631015	22.33139693	26.00500462	24.18076224
Gpr27	7.627774284	-1.865217372	0.751436779	-2.482201329	0.013057348	0.048202348	4.270314562	3.162631835	5.364517273	3.99581255	3.04248088	5.501243893	8.24059411	12.52203026	13.68272759	10.17776981	0	27.62977579	2.450181076	1.06500119	1.006894988	0	2.427261912	14.62283299	0	0	6.491663536	0	6.82707732	3.712811015	11.4211531	38.04452597	14.30990248	0.797549891	4.815741596	23.25073292
Pax3	1.284731393	-1.864516258	1.056510444	-1.764787342	0.077599513	NA	0	0	1.072903455	0.998953137	2.028320587	4.400995115	3.090222791	0	0	0	10.22911732	0.952750889	0.816727025	0	0	1.003310185	0	0	1.336031294	0	0	2.195608302	0.97529676	0	2.855288275	1.086986456	2.044271782	1.595099781	0	1.860058634
Serpinb1a	6.982864862	-1.864205651	0.48065211	-3.878492599	0.000105106	0.001151194	6.832503299	9.487895506	8.583227637	9.989531374	9.127442641	20.3546024	4.120297055	5.21751261	7.367622547	2.035553963	3.068735196	1.905501778	3.266908102	3.195003569	6.041369927	3.009930555	3.640892867	2.249666614	1.336031294	0	2.782141515	26.34729963	12.67885788	8.353824783	7.614102066	9.782878106	8.17708713	3.987749453	9.631483191	9.300293168
Iglon5	27.81899436	-1.857602493	0.899564154	-2.065002797	0.038922736	0.108940511	4.270314562	2.108421224	0	0	6.084961761	0	64.89467862	64.69715636	102.0941981	48.85329511	43.98520448	61.9288078	0	3.195003569	0	9.029791666	18.20446434	19.12216622	16.03237553	15.02271454	13.91070758	0	7.80237408	3.712811015	50.44342619	78.26302485	50.08465867	74.17213982	38.52593276	38.13120199
Sh3yl1	22.05532954	-1.855667069	0.688794689	-2.694078652	0.007058351	0.030151865	0.854062912	6.325263671	3.218710364	3.99581255	12.16992352	7.151617061	16.48118822	4.174010088	14.73524509	65.13772681	119.6806726	94.32233803	7.350543229	4.260004759	4.027579951	9.029791666	1.213630956	10.12349976	12.02428164	5.007571515	14.83808808	0	8.77767084	2.784608261	18.08349241	4.347945825	17.37631015	63.80399124	58.75204747	71.6122574
Stag3	1.743612966	-1.853925807	1.032583803	-1.795424063	0.072586161	0.171556346	0.854062912	1.054210612	0	0	1.014160293	0	6.180445583	0	0	4.071107926	0	6.669256225	0.816727025	1.06500119	2.013789976	0	0	1.124833307	0	0	1.85476101	1.097804151	0	5.569216522	0.951762758	3.260959369	1.022135891	7.177949015	0	6.510205218
Fbxl13	2.370121626	-1.852105341	1.033636831	-1.791833732	0.073159604	0.17264951	4.270314562	1.054210612	0	2.996859412	0	0.550124389	10.30074264	2.087005044	0	3.053330944	12.27494078	10.48025978	0	0	2.013789976	1.003310185	0	1.124833307	0	0	0.927380505	0	0	0	1.903525517	4.347945825	1.022135891	3.190199562	3.852593276	4.650146584
Cd177	1.58709796	-1.848567539	1.090922591	-1.694499275	0.090170449	0.200397998	0	0	3.218710364	1.997906275	1.014160293	0	0	0	0	3.053330944	2.045823464	6.669256225	0	1.06500119	1.006894988	1.003310185	1.213630956	0	0	1.251892879	0.927380505	2.195608302	0	7.425622029	1.903525517	0	5.110679456	0	0	6.510205218
Tmem236	8.004203429	-1.846855809	0.784416765	-2.354431841	0.018551045	0.062695339	0	3.162631835	3.218710364	1.997906275	0	0	8.24059411	11.47852774	22.10286764	33.58664039	31.71026369	24.77152312	4.083635127	2.130002379	0	3.009930555	0	0	5.344125175	2.503785757	4.636902526	1.097804151	1.95059352	1.856405507	12.37291586	11.95685102	3.066407674	23.12894682	11.55777983	11.1603518
Celf4	3.378846268	-1.845082682	0.72291965	-2.552265223	0.010702501	0.041423812	1.708125825	3.162631835	0	0.998953137	3.04248088	1.100248779	5.150371319	1.043502522	0	3.053330944	13.29785252	6.669256225	0.816727025	3.195003569	2.013789976	4.01324074	0	1.124833307	0	1.251892879	0.927380505	3.293412453	3.90118704	2.784608261	0	8.69589165	1.022135891	6.380399124	11.55777983	11.1603518
4930578M01Rik	5.594156515	-1.840543551	0.719838975	-2.556882322	0.010561494	0.04102354	2.562188737	0	3.218710364	1.997906275	4.056641174	0.550124389	12.36089117	5.21751261	7.367622547	14.24887774	9.206205588	4.763754446	2.450181076	0	1.006894988	1.003310185	7.281785735	1.124833307	5.344125175	3.755678636	0.927380505	0	0.97529676	0	14.27644137	5.434932281	5.110679456	15.15344792	8.668334872	29.76093814
Guca2b	2.077461817	-1.839823122	0.69698259	-2.639697388	0.008298008	0.034072702	0.854062912	0	3.218710364	0.998953137	1.014160293	2.200497557	1.030074264	3.130507566	1.052517507	4.071107926	3.068735196	2.858252668	0.816727025	1.06500119	0	2.00662037	1.213630956	2.249666614	0	0	0.927380505	6.586824907	1.95059352	0	0.951762758	5.434932281	3.066407674	3.987749453	5.778889915	2.790087951
Dnajc28	30.00342219	-1.839088691	0.475570411	-3.867121775	0.000110127	0.001193583	10.24875495	3.162631835	19.31226218	20.97801589	15.2124044	12.10273656	19.57141101	39.65309583	32.62804271	92.61770531	93.08496761	60.02330602	9.800724305	14.91001666	9.06205489	12.03972222	16.99083338	3.374499921	14.69634423	8.763250151	15.76546859	6.586824907	11.70356112	5.569216522	46.63637516	50.00137699	34.7526203	91.71823741	50.08371259	79.05249193
Sall2	3.942210495	-1.838586935	0.710296821	-2.588476929	0.00964014	0.038110812	1.708125825	0	0	0.998953137	3.04248088	0.550124389	5.150371319	9.391522697	6.31510504	13.23110076	16.36658771	4.763754446	1.633454051	0	2.013789976	3.009930555	1.213630956	1.124833307	0	1.251892879	1.85476101	2.195608302	0	0.928202754	4.758813791	11.95685102	10.22135891	7.975498905	2.889444957	3.720117267
P2rx1	1.113952918	-1.836547343	1.036088318	-1.772577985	0.076298662	NA	0.854062912	0	0	1.997906275	0	0	0	5.21751261	1.052517507	0	0	0	0.816727025	0	1.006894988	1.003310185	0	1.124833307	0	1.251892879	0	4.391216604	3.90118704	0	0.951762758	3.260959369	3.066407674	1.595099781	1.926296638	0
Jazf1	2.316604619	-1.836105523	0.80787105	-2.272770541	0.023040011	0.073910695	0.854062912	0	1.072903455	6.992671962	2.028320587	2.200497557	0	1.043502522	8.420140053	0	4.091646928	2.858252668	0.816727025	0	1.006894988	0	3.640892867	0	1.336031294	1.251892879	0.927380505	1.097804151	0	0	7.614102066	6.521918737	3.066407674	3.190199562	4.815741596	4.650146584
Rasl10a	10.88689779	-1.83342163	0.676565946	-2.709893457	0.006730482	0.029130415	0.854062912	3.162631835	2.145806909	3.99581255	1.014160293	4.951119504	13.39096543	6.261015132	16.84028011	35.62219435	48.0768514	20.00776867	8.98399728	3.195003569	3.020684963	3.009930555	0	0	2.672062588	8.763250151	7.419044041	8.782433209	0.97529676	0	31.40817102	9.782878106	7.154951239	38.28239474	16.37352142	20.46064497
Plekha6	3.574986159	-1.832314251	0.930194506	-1.969818396	0.048859187	0.128154499	0	0	1.072903455	1.997906275	0	0.550124389	1.030074264	2.087005044	5.262587533	8.142215852	18.41241118	13.33851245	1.633454051	0	0	2.00662037	1.213630956	1.124833307	4.008093881	2.503785757	0	1.097804151	0	0	2.855288275	0	3.066407674	15.15344792	6.742038234	13.95043975
1-Mar	22.19141319	-1.831338562	0.435340746	-4.206678509	2.59E-05	0.00038692	10.24875495	4.216842447	19.31226218	13.98534392	10.14160293	8.25186584	29.87215365	21.91355296	30.52300769	56.99551096	51.1455866	47.63754446	9.800724305	19.17002141	14.09652983	8.026481481	6.068154779	7.873833148	5.344125175	0	8.346424546	12.07584566	8.77767084	12.0666358	39.97403585	31.52260723	49.06252278	47.05544354	38.52593276	43.71137789
D130020L05Rik	41.84501011	-1.831010107	0.332846891	-5.501058169	3.78E-08	2.11E-06	18.78938407	29.51789713	22.53097255	24.97382844	41.58057203	28.60646824	61.80445583	48.00111601	59.99349788	65.13772681	96.15370281	114.3301067	17.15126753	20.2350226	27.18616467	19.06289352	16.99083338	16.8724996	2.672062588	6.259464393	13.91070758	28.54290793	28.28360604	21.34866333	52.34695171	59.78425509	54.17320224	81.35008883	84.75705208	93.00293168
Rrh	4.032004348	-1.830458867	0.647791979	-2.825689306	0.0047179	0.022170805	4.270314562	1.054210612	1.072903455	2.996859412	3.04248088	7.70174145	5.150371319	11.47852774	1.052517507	2.035553963	4.091646928	1.905501778	0	2.130002379	2.013789976	0	6.068154779	0	1.336031294	2.503785757	2.782141515	0	3.90118704	3.712811015	12.37291586	14.13082393	8.17708713	4.785299343	0.963148319	10.23032249
Tbc1d8	49.90813151	-1.830222655	0.53515232	-3.420003218	0.000626204	0.004707688	18.78938407	13.70473795	13.94774491	19.97906275	17.24072499	18.70422924	27.81200512	25.04406053	17.89279761	122.1332378	110.4744671	199.1249359	32.66908102	33.01503688	34.23442958	11.03641204	13.34994051	6.748999841	16.03237553	11.26703591	37.09522021	14.27145396	21.45652872	23.20506884	39.02227309	35.87055306	28.61980495	176.2585258	167.5878075	190.65601
1700056E22Rik	5.180008788	-1.829627884	0.711025837	-2.573222784	0.010075633	0.039502177	0	0	0	0.998953137	3.04248088	4.951119504	5.150371319	5.21751261	0	17.30220869	18.41241118	17.14951601	1.633454051	0	7.048264915	0	2.427261912	1.124833307	4.008093881	1.251892879	0.927380505	6.586824907	3.90118704	0	6.662339308	9.782878106	2.044271782	11.16569847	12.52092815	12.09038112
Ypel4	2.199767987	-1.829113793	0.909660639	-2.010765019	0.044350283	0.119839478	0	3.162631835	0	2.996859412	0	0.550124389	3.090222791	2.087005044	5.262587533	1.017776981	4.091646928	0.952750889	0	3.195003569	0	0	0	3.374499921	0	0	2.782141515	0	2.92589028	0	2.855288275	2.173972912	5.110679456	6.380399124	0.963148319	13.02041044
Rasgrp2	7.61772854	-1.823582587	0.60095521	-3.034473381	0.00240956	0.013232423	2.562188737	1.054210612	2.145806909	6.992671962	1.014160293	4.400995115	22.6616338	9.391522697	5.262587533	23.40887057	6.137470392	11.43301067	2.450181076	4.260004759	2.013789976	3.009930555	7.281785735	5.624166534	1.336031294	2.503785757	0.927380505	6.586824907	0.97529676	0	7.614102066	4.347945825	15.33203837	25.5215965	12.52092815	29.76093814
Mpz	2.886273401	-1.823063126	1.061591262	-1.717292891	0.08592567	0.193475215	0	3.162631835	0	0	1.014160293	1.100248779	7.210519847	5.21751261	0	8.142215852	12.27494078	12.38576156	0	0	0	0	0	0	2.672062588	3.755678636	1.85476101	1.097804151	0	0	0	5.434932281	4.088543565	9.570598686	4.815741596	2.790087951
Ttc36	2.171759262	-1.822867931	0.834767072	-2.183684517	0.028985438	0.087830472	0	0	2.145806909	0.998953137	0	1.650373168	3.090222791	4.174010088	3.15755252	4.071107926	0	1.905501778	0	0	0	0	2.427261912	1.124833307	1.336031294	1.251892879	3.709522021	0	1.95059352	0	7.614102066	3.260959369	1.022135891	3.190199562	9.631483191	7.440234535
Rhbdl3	3.062574013	-1.822620739	0.907960309	-2.007379309	0.04470929	0.120577931	0	6.325263671	1.072903455	0	0	0	4.120297055	0	1.052517507	10.17776981	8.183293856	1.905501778	3.266908102	0	2.013789976	5.016550925	2.427261912	0	0	0	0	3.293412453	0	9.282027536	6.662339308	7.608905194	4.088543565	3.987749453	6.742038234	4.650146584
Pp2d1	1.685358691	-1.81773426	0.996817494	-1.82353768	0.068221996	0.164101107	0	0	0	1.997906275	0	0.550124389	0	1.043502522	0	2.035553963	3.068735196	5.716505335	1.633454051	0	1.006894988	1.003310185	0	0	1.336031294	0	2.782141515	0	0	1.856405507	1.903525517	6.521918737	9.199223021	7.975498905	0	0.930029317
Gm29797	4.872914117	-1.815137953	0.85231267	-2.129662057	0.033199524	0.096916428	0	1.054210612	0	0.998953137	0	0	8.24059411	8.348020175	22.10286764	9.159992833	14.32076425	10.48025978	0.816727025	0	1.006894988	0	0	0	5.344125175	1.251892879	7.419044041	1.097804151	3.90118704	0	6.662339308	6.521918737	10.22135891	7.177949015	15.41037311	4.650146584
1520401A03Rik	2.764548513	-1.81404612	0.90382961	-2.007066487	0.044742584	0.120618167	0	0	0	0	0	2.200497557	0	12.52203026	2.105035013	6.106661889	1.022911732	5.716505335	2.450181076	0	2.013789976	0	2.427261912	1.124833307	2.672062588	1.251892879	0	0	0.97529676	0	8.565864824	2.173972912	12.26563069	8.773048796	5.778889915	2.790087951
Gnmt	12.23122856	-1.813242385	0.405355653	-4.473213509	7.71E-06	0.000148765	2.562188737	5.271053059	0	11.98743765	8.113282348	17.05385607	8.24059411	29.21807061	26.31293767	21.37331661	12.27494078	20.96051956	4.900362153	9.585010707	7.048264915	3.009930555	8.49541669	3.374499921	4.008093881	5.007571515	0	9.88023736	13.65415464	4.641013768	35.21522206	22.82671558	17.37631015	18.34364748	25.0418563	11.1603518
Plekha7	8.794705693	-1.810481306	0.567379882	-3.190950833	0.001418054	0.008789971	0.854062912	5.271053059	2.145806909	9.989531374	7.099122054	6.601492672	5.150371319	1.043502522	15.7877626	19.33776265	13.29785252	20.00776867	3.266908102	5.325005948	0	1.003310185	3.640892867	8.998666455	5.344125175	0	7.419044041	9.88023736	7.80237408	3.712811015	11.4211531	2.173972912	4.088543565	21.53384704	34.67333949	26.97085019
Cgref1	4.878038909	-1.810037712	0.571707709	-3.166019424	0.001545405	0.009393104	1.708125825	0	5.364517273	7.9916251	0	3.300746336	7.210519847	2.087005044	0	6.106661889	3.068735196	9.527508892	0	5.325005948	0	2.00662037	3.640892867	1.124833307	1.336031294	1.251892879	7.419044041	5.489020755	6.82707732	14.85124406	3.807051033	9.782878106	12.26563069	8.773048796	7.705186553	8.370263852
Itih1	5.791765916	-1.807292325	0.676583155	-2.671205025	0.007557947	0.031782756	3.416251649	2.108421224	1.072903455	2.996859412	3.04248088	0	3.090222791	5.21751261	2.105035013	14.24887774	22.5040581	11.43301067	1.633454051	1.06500119	0	4.01324074	2.427261912	5.624166534	2.672062588	3.755678636	1.85476101	1.097804151	0	1.856405507	13.32467862	11.95685102	7.154951239	12.76079825	18.29981806	13.02041044
Rab26	7.520727995	-1.8024344	0.67010204	-2.689790946	0.007149679	0.030449531	2.562188737	3.162631835	2.145806909	0	3.04248088	1.100248779	27.81200512	6.261015132	6.31510504	4.071107926	10.22911732	8.574758003	3.266908102	3.195003569	0	0	1.213630956	6.748999841	5.344125175	2.503785757	11.12856606	3.293412453	3.90118704	0	25.69759447	26.08767495	18.39844604	15.95099781	10.59463151	13.02041044
Ptk7	3.061064651	-1.801857556	0.815411932	-2.209751274	0.027122429	0.083652623	1.708125825	5.271053059	2.145806909	0	2.028320587	0.550124389	6.180445583	4.174010088	2.105035013	4.071107926	2.045823464	8.574758003	2.450181076	0	0	1.003310185	6.068154779	0	0	2.503785757	0	0	9.7529676	0.928202754	2.855288275	0	3.066407674	5.582849234	4.815741596	13.95043975
Tdrd5	2.598934363	-1.801340191	1.064274707	-1.692551913	0.090540791	0.201039553	0	1.054210612	0	0	0	0	1.030074264	2.087005044	9.47265756	9.159992833	4.091646928	16.19676512	0	1.06500119	0	1.003310185	0	0	0	5.007571515	0.927380505	2.195608302	0	12.0666358	1.903525517	1.086986456	2.044271782	4.785299343	0	2.790087951
LOC108167825	17.0545846	-1.800148545	0.707300938	-2.545095655	0.010924781	0.04197068	4.270314562	0	0	0	5.070801467	3.850870725	12.36089117	24.000558	27.36545517	52.92440304	29.66444023	38.11003557	4.083635127	4.260004759	0	12.03972222	18.20446434	4.499333227	6.680156469	7.511357272	12.98332707	1.097804151	2.92589028	0.928202754	33.31169654	21.73972912	20.44271782	65.39909102	61.64149242	36.27114336
Asb4	10.83068833	-1.800087586	0.615053182	-2.926718598	0.003425587	0.017324109	0.854062912	5.271053059	1.072903455	1.997906275	13.18408382	0.550124389	12.36089117	8.348020175	15.7877626	20.35553963	28.6415285	39.06278646	6.533816203	3.195003569	3.020684963	9.029791666	0	2.249666614	0	8.763250151	6.491663536	3.293412453	6.82707732	3.712811015	13.32467862	8.69589165	7.154951239	32.69954551	30.82074621	31.62099677
2810408A11Rik	4.467941153	-1.796588478	0.779087538	-2.306016193	0.021109728	0.069251019	1.708125825	3.162631835	4.291613818	8.990578237	5.070801467	2.200497557	0	7.304517653	23.15538515	1.017776981	0	7.622007114	1.633454051	3.195003569	8.055159902	0	1.213630956	0	1.336031294	0	0	0	3.90118704	1.856405507	7.614102066	5.434932281	5.110679456	11.16569847	11.55777983	7.440234535
Paqr9	1.674118066	-1.796564748	0.945131403	-1.900862401	0.057320038	0.144292919	1.708125825	1.054210612	0	0	1.014160293	0.550124389	1.030074264	1.043502522	1.052517507	4.071107926	6.137470392	4.763754446	0.816727025	0	0	1.003310185	0	2.249666614	0	1.251892879	0.927380505	2.195608302	0.97529676	0	0	3.260959369	0	10.36814858	2.889444957	1.860058634
Kcp	21.85994072	-1.796169858	0.392251091	-4.579132851	4.67E-06	0.0001016	15.37313242	7.379474283	11.801938	7.9916251	9.127442641	18.15410485	28.84207939	30.26157314	47.3632878	54.959957	43.98520448	27.62977579	14.70108646	14.91001666	6.041369927	9.029791666	6.068154779	10.12349976	14.69634423	2.503785757	0.927380505	16.46706227	16.58004492	14.85124406	43.78108688	21.73972912	32.70834852	51.84074288	45.267971	30.69096746
Pcbp3	2.612664584	-1.796147472	0.712822046	-2.519769811	0.01174316	0.044545435	2.562188737	4.216842447	1.072903455	1.997906275	3.04248088	1.100248779	2.060148528	2.087005044	0	2.035553963	11.25202905	4.763754446	0.816727025	2.130002379	2.013789976	2.00662037	0	0	0	2.503785757	0	2.195608302	4.8764838	5.569216522	3.807051033	0	1.022135891	4.785299343	6.742038234	3.720117267
Cryga	10.76867541	-1.79449261	0.530690686	-3.381428502	0.0007211	0.005240082	10.24875495	0	4.291613818	5.993718825	6.084961761	4.951119504	14.42103969	30.26157314	10.52517507	12.21332378	12.27494078	36.20453379	4.083635127	8.520009517	3.020684963	4.01324074	4.854523823	7.873833148	2.672062588	2.503785757	1.85476101	7.684629058	1.95059352	2.784608261	13.32467862	22.82671558	6.132815347	30.30689584	27.93130125	23.25073292
Ism2	4.533636069	-1.793896714	0.555426265	-3.229765728	0.001238917	0.00796539	2.562188737	2.108421224	3.218710364	2.996859412	5.070801467	1.650373168	10.30074264	10.43502522	8.420140053	4.071107926	1.022911732	8.574758003	0	3.195003569	0	4.01324074	0	3.374499921	0	2.503785757	3.709522021	6.586824907	3.90118704	0.928202754	8.565864824	8.69589165	8.17708713	9.570598686	7.705186553	4.650146584
Ccdc8	5.896114507	-1.79049088	0.837645639	-2.137527848	0.032555083	0.095485706	0	0	1.072903455	0.998953137	4.056641174	0	11.3308169	6.261015132	1.052517507	15.26665472	24.54988157	25.72427401	0.816727025	1.06500119	0	3.009930555	8.49541669	1.124833307	1.336031294	0	3.709522021	1.097804151	0	0	7.614102066	10.86986456	10.22135891	18.34364748	7.705186553	11.1603518
Pm20d1	2.392559189	-1.789742257	0.970287365	-1.844548659	0.065103221	0.158437684	0	0	1.072903455	0	1.014160293	0	10.30074264	2.087005044	6.31510504	4.071107926	0	5.716505335	2.450181076	1.06500119	1.006894988	0	0	3.374499921	0	1.251892879	0	0	0	0	6.662339308	2.173972912	5.110679456	3.987749453	4.815741596	9.300293168
Kank3	143.9587557	-1.78878695	0.317065967	-5.641687021	1.68E-08	1.10E-06	114.4444303	89.607902	83.68646946	92.90264178	79.10450289	78.66778767	175.1126248	125.2203026	66.30860292	224.9287129	176.9637296	241.045975	97.19051603	89.46009993	113.7791336	50.16550925	70.39059543	51.74233212	54.77728305	51.32760803	42.65950324	105.3891985	78.0237408	76.1126258	244.6030289	209.7883861	238.1576627	411.5357435	426.6747054	358.9913163
Ecel1	10.22139732	-1.787755451	0.480812144	-3.718199452	0.000200648	0.00193126	2.562188737	8.433684894	8.583227637	5.993718825	8.113282348	7.70174145	4.120297055	17.73954287	4.210070027	25.44442454	19.43532291	26.6770249	13.06763241	6.390007138	3.020684963	2.00662037	4.854523823	2.249666614	1.336031294	0	3.709522021	4.391216604	10.72826436	9.282027536	9.517627583	13.04383747	15.33203837	21.53384704	19.26296638	27.90087951
Rnf223	18.19257387	-1.786740008	0.398142453	-4.487690265	7.20E-06	0.000140943	6.832503299	8.433684894	8.583227637	4.994765687	10.14160293	16.50373168	25.75185659	14.60903531	29.47049019	58.01328794	28.6415285	31.44077934	8.98399728	8.520009517	5.034474939	8.026481481	0	10.12349976	10.68825035	6.259464393	10.20118556	13.17364981	13.65415464	11.13843304	30.45640826	38.04452597	24.53126139	59.0186919	23.11555966	21.39067429
Gpr135	51.42993778	-1.784253986	0.332766143	-5.361885579	8.24E-08	3.98E-06	35.0165794	45.33105631	22.53097255	19.97906275	37.52393086	31.35709019	30.90222791	43.82710592	47.3632878	76.33327361	102.2911732	80.0310747	35.11926209	36.21004045	27.18616467	27.089375	18.20446434	37.11949913	10.68825035	6.259464393	19.47499061	43.91216604	30.23419956	42.69732667	90.41746204	77.17603839	89.94795843	139.5712308	137.7302096	101.3731955
Dnm3	2.372068634	-1.783557188	0.810926157	-2.199407644	0.02784895	0.085318818	0	1.054210612	0	0	4.056641174	0	4.120297055	2.087005044	2.105035013	4.071107926	6.137470392	4.763754446	1.633454051	2.130002379	0	1.003310185	0	1.124833307	4.008093881	0	0	0	0.97529676	0.928202754	5.71057655	1.086986456	7.154951239	10.36814858	3.852593276	2.790087951
Zfp976	1.832394659	-1.78323411	0.971722407	-1.835127088	0.066486861	0.161016682	2.562188737	1.054210612	0	0.998953137	3.04248088	1.100248779	0	2.087005044	0	0	5.11455866	0.952750889	1.633454051	0	2.013789976	0	0	1.124833307	1.336031294	2.503785757	0	8.782433209	2.92589028	9.282027536	3.807051033	0	0	0	0	4.650146584
D930048N14Rik	5.288673326	-1.781081066	0.657921123	-2.707134646	0.006786673	0.029277096	4.270314562	6.325263671	11.801938	3.99581255	12.16992352	7.151617061	4.120297055	2.087005044	0	0	17.38949944	3.811003557	5.717089178	1.06500119	6.041369927	0	4.854523823	1.124833307	0	0	0	14.27145396	6.82707732	10.21023029	9.517627583	4.347945825	4.088543565	3.190199562	9.631483191	4.650146584
Ftcd	1.734294041	-1.77972578	1.014581552	-1.754147586	0.079405222	0.182961312	4.270314562	1.054210612	4.291613818	0	1.014160293	0	2.060148528	0	1.052517507	5.088884907	0	0.952750889	0.816727025	0	0	1.003310185	1.213630956	1.124833307	0	1.251892879	1.85476101	0	0.97529676	0	0.951762758	0	0	3.190199562	9.631483191	10.23032249
Cutal	1.677833932	-1.778175748	1.138279437	-1.562161005	0.118250064	0.245158637	0	1.054210612	0	0	0	0	4.120297055	7.304517653	3.15755252	8.142215852	1.022911732	5.716505335	0	0	0	1.003310185	2.427261912	0	0	1.251892879	0	0	0	0	2.855288275	6.521918737	3.066407674	0.797549891	0.963148319	0.930029317
Dntt	3.338805445	-1.774481849	0.758464435	-2.339571597	0.019305871	0.064702266	0	2.108421224	6.437420728	6.992671962	2.028320587	0.550124389	6.180445583	1.043502522	1.052517507	7.12443887	0	2.858252668	4.900362153	0	2.013789976	3.009930555	0	1.124833307	0	0	2.782141515	2.195608302	0	7.425622029	4.758813791	2.173972912	2.044271782	9.570598686	11.55777983	10.23032249
Efna1	27.48930473	-1.773882775	0.403270673	-4.398739842	1.09E-05	0.000196896	29.03813902	24.24684407	24.67677946	42.95498491	10.14160293	25.30572191	35.02252497	25.04406053	14.73524509	24.42664756	53.19141006	57.16505335	26.13526481	18.10502022	25.17237469	5.016550925	7.281785735	1.124833307	6.680156469	3.755678636	9.273805051	23.05388717	22.43182548	9.282027536	45.6846124	33.69658014	54.17320224	63.80399124	51.04686091	53.01167106
Rxfp1	7.930111968	-1.771805801	0.732533753	-2.418736055	0.015574537	0.05523309	1.708125825	1.054210612	1.072903455	0.998953137	1.014160293	0	16.48118822	15.65253783	36.83811273	17.30220869	13.29785252	8.574758003	4.083635127	2.130002379	0	0	2.427261912	3.374499921	9.352219057	6.259464393	0.927380505	1.097804151	1.95059352	0.928202754	15.22820413	10.86986456	30.66407674	12.76079825	13.48407647	8.370263852
5430431A17Rik	3.94341998	-1.771569435	0.752845315	-2.353165252	0.01861436	0.062875071	6.832503299	0	4.291613818	0.998953137	6.084961761	0.550124389	1.030074264	12.52203026	0	8.142215852	6.137470392	0	2.450181076	1.06500119	1.006894988	4.01324074	2.427261912	0	0	1.251892879	3.709522021	5.489020755	6.82707732	0	2.855288275	6.521918737	7.154951239	6.380399124	2.889444957	17.67055702
Oscar	3.115895897	-1.771178383	0.74211969	-2.386647878	0.017002768	0.058867002	0.854062912	1.054210612	0	0	1.014160293	3.300746336	0	4.174010088	5.262587533	9.159992833	11.25202905	1.905501778	3.266908102	2.130002379	0	1.003310185	3.640892867	0	0	2.503785757	0	2.195608302	4.8764838	0	1.903525517	8.69589165	4.088543565	7.975498905	5.778889915	7.440234535
Tfap2a	5.51342322	-1.768594025	0.561293151	-3.150927499	0.001627529	0.009810507	6.832503299	6.325263671	2.145806909	4.994765687	3.04248088	4.951119504	11.3308169	2.087005044	15.7877626	10.17776981	4.091646928	7.622007114	1.633454051	2.130002379	4.027579951	3.009930555	1.213630956	1.124833307	0	1.251892879	4.636902526	4.391216604	0.97529676	3.712811015	12.37291586	9.782878106	17.37631015	12.76079825	0.963148319	4.650146584
9530062K07Rik	12.44860607	-1.76678019	0.585852396	-3.015742875	0.002563505	0.013868987	13.6650066	2.108421224	5.364517273	1.997906275	1.014160293	1.650373168	25.75185659	20.87005044	8.420140053	44.78218718	14.32076425	33.34628112	2.450181076	10.6500119	5.034474939	7.023171296	7.281785735	1.124833307	1.336031294	5.007571515	5.564283031	3.293412453	5.85178056	4.641013768	24.74583172	19.56575621	14.30990248	31.90199562	31.78389453	18.60058634
Tspan10	5.155565451	-1.765976924	0.544742175	-3.24185827	0.001187531	0.007697841	2.562188737	3.162631835	2.145806909	2.996859412	5.070801467	3.300746336	2.060148528	7.304517653	8.420140053	6.106661889	10.22911732	6.669256225	6.533816203	2.130002379	3.020684963	4.01324074	1.213630956	0	0	0	3.709522021	0	6.82707732	7.425622029	9.517627583	2.173972912	4.088543565	17.54609759	11.55777983	14.88046907
Aoc3	33.30815321	-1.765164854	0.648495652	-2.72193784	0.006490035	0.028301208	0.854062912	2.108421224	2.145806909	2.996859412	4.056641174	0.550124389	84.46608963	60.52314627	58.94098037	94.65325928	92.06205588	67.64531314	1.633454051	4.260004759	5.034474939	16.05296296	27.91351198	7.873833148	21.3765007	15.02271454	21.32975162	0	20.48123196	10.21023029	54.25047722	82.61097067	51.10679456	59.81624179	53.93630587	75.33237466
Dyrk4	3.044054289	-1.76379728	0.832703665	-2.118157219	0.034161755	0.099006246	3.416251649	3.162631835	0	0.998953137	0	0.550124389	4.120297055	2.087005044	1.052517507	4.071107926	2.045823464	7.622007114	3.266908102	4.260004759	0	0	3.640892867	0	0	0	2.782141515	0	0	0.928202754	5.71057655	8.69589165	6.132815347	12.76079825	1.926296638	12.09038112
Zmynd12	1.996054797	-1.763498057	1.002197427	-1.759631395	0.078470325	0.181369713	0	4.216842447	1.072903455	0	6.084961761	0.550124389	0	2.087005044	8.420140053	7.12443887	2.045823464	1.905501778	2.450181076	0	1.006894988	0	1.213630956	0	0	1.251892879	0	1.097804151	0	0	1.903525517	2.173972912	1.022135891	9.570598686	0.963148319	3.720117267
Rtbdn	2.811149882	-1.757208522	0.843026285	-2.084405377	0.037123309	0.105198013	0	1.054210612	0	3.99581255	0	1.100248779	1.030074264	7.304517653	3.15755252	8.142215852	15.34367598	4.763754446	0	0	0	2.00662037	3.640892867	1.124833307	1.336031294	0	0.927380505	2.195608302	2.92589028	0	5.71057655	6.521918737	1.022135891	6.380399124	0	4.650146584
Apc2	20.58932833	-1.75651472	0.428862093	-4.09575653	4.21E-05	0.000564871	13.6650066	4.216842447	11.801938	9.989531374	16.2265647	11.00248779	50.47363893	28.17456809	28.41797268	48.85329511	38.87064582	35.2517829	6.533816203	13.84501547	14.09652983	6.01986111	3.640892867	2.249666614	9.352219057	1.251892879	15.76546859	3.293412453	17.55534168	12.0666358	22.8423062	39.13151242	33.73048441	43.06769409	27.93130125	48.36152448
Cldn19	2.188240703	-1.755922361	0.998066655	-1.759323742	0.078522536	0.181431926	4.270314562	7.379474283	0	0	2.028320587	2.200497557	0	0	6.31510504	2.035553963	16.36658771	0.952750889	0	0	1.006894988	1.003310185	0	1.124833307	1.336031294	1.251892879	0	0	0.97529676	3.712811015	3.807051033	4.347945825	2.044271782	1.595099781	0.963148319	0.930029317
1110020A21Rik	3.679294771	-1.755163045	0.65075227	-2.697129347	0.00699401	0.029941964	3.416251649	2.108421224	1.072903455	0	3.04248088	0.550124389	3.090222791	6.261015132	7.367622547	8.142215852	1.022911732	5.716505335	0.816727025	0	7.048264915	4.01324074	0	2.249666614	1.336031294	0	0	3.293412453	5.85178056	9.282027536	8.565864824	3.260959369	11.2434948	3.987749453	5.778889915	1.860058634
Slc8a2	5.407547852	-1.754428748	0.526113904	-3.334693753	0.000853934	0.00595275	0.854062912	1.054210612	2.145806909	7.9916251	5.070801467	9.352114618	11.3308169	7.304517653	0	14.24887774	3.068735196	3.811003557	2.450181076	0	2.013789976	2.00662037	6.068154779	2.249666614	6.680156469	1.251892879	0	3.293412453	1.95059352	8.353824783	8.565864824	11.95685102	6.132815347	11.16569847	13.48407647	8.370263852
6030468B19Rik	2.010908485	-1.754121439	0.847086878	-2.070769226	0.038380367	0.107857557	0	3.162631835	0	3.99581255	1.014160293	1.650373168	2.060148528	0	1.052517507	2.035553963	0	1.905501778	0	0	4.027579951	0	4.854523823	0	1.336031294	0	0	2.195608302	0	0.928202754	5.71057655	3.260959369	3.066407674	3.987749453	3.852593276	10.23032249
Rpp25	6.488879065	-1.75403074	0.554756185	-3.161804748	0.001567947	0.009517635	8.540629123	6.325263671	7.510324182	2.996859412	2.028320587	7.70174145	3.090222791	9.391522697	0	15.26665472	7.160382124	5.716505335	5.717089178	3.195003569	5.034474939	1.003310185	0	0	8.016187763	2.503785757	1.85476101	6.586824907	4.8764838	0.928202754	13.32467862	7.608905194	11.2434948	26.31914639	7.705186553	13.02041044
Tbx6	7.462407083	-1.752720725	0.5656316	-3.098696617	0.001943739	0.011245024	0.854062912	4.216842447	2.145806909	2.996859412	1.014160293	4.951119504	8.24059411	4.174010088	19.99783263	15.26665472	19.43532291	17.14951601	4.083635127	0	4.027579951	7.023171296	4.854523823	2.249666614	0	5.007571515	0.927380505	2.195608302	1.95059352	4.641013768	15.22820413	14.13082393	8.17708713	15.95099781	12.52092815	20.46064497
A930004D18Rik	14.47503487	-1.746801178	0.342626042	-5.098273226	3.43E-07	1.27E-05	16.22719533	10.54210612	11.801938	12.98639079	19.26904558	11.55261218	13.39096543	9.391522697	10.52517507	34.60441737	28.6415285	16.19676512	4.900362153	12.78001428	12.08273985	4.01324074	7.281785735	6.748999841	1.336031294	3.755678636	1.85476101	14.27145396	12.67885788	18.56405507	12.37291586	25.00068849	18.39844604	27.11669628	31.78389453	24.18076224
Marveld2	3.422054101	-1.745575371	0.939784298	-1.857421299	0.063251239	0.155360416	0	2.108421224	1.072903455	0	0	2.750621947	3.090222791	0	1.052517507	5.088884907	15.34367598	13.33851245	0.816727025	0	0	0	0	0	4.008093881	6.259464393	2.782141515	3.293412453	0.97529676	0	12.37291586	1.086986456	7.154951239	9.570598686	7.705186553	2.790087951
Spata3	8.42577134	-1.745419137	0.697588048	-2.502077183	0.0123467	0.046216227	3.416251649	7.379474283	4.291613818	2.996859412	2.028320587	0.550124389	17.51126248	8.348020175	17.89279761	3.053330944	0	28.58252668	5.717089178	1.06500119	4.027579951	13.04303241	4.854523823	1.124833307	4.008093881	0	1.85476101	4.391216604	3.90118704	1.856405507	16.17996689	41.30548534	25.55339728	11.96324836	1.926296638	13.95043975
Mgll	1.688702197	-1.744767779	0.952634161	-1.831519224	0.067023081	0.162048562	0	0	2.145806909	0.998953137	1.014160293	0	0	0	1.052517507	2.035553963	0	0	0	2.130002379	0	3.009930555	1.213630956	0	1.336031294	2.503785757	0	0	1.95059352	2.784608261	0	9.782878106	0	6.380399124	6.742038234	5.580175901
Kcnk4	17.04861337	-1.743593803	0.52929997	-3.294150578	0.000987196	0.00667841	14.51906951	7.379474283	11.801938	4.994765687	9.127442641	2.200497557	23.69170807	18.78304539	15.7877626	40.71107926	35.80191062	37.15728468	4.083635127	17.04001903	8.055159902	2.00662037	9.709047646	10.12349976	2.672062588	7.511357272	5.564283031	2.195608302	6.82707732	3.712811015	27.60111999	15.21781039	50.08465867	39.87749453	54.89945419	22.3207036
Sele	18.91834788	-1.741664478	1.078617896	-1.614718693	0.106371628	0.22712528	0	0	0	0.998953137	2.028320587	0	39.14282202	54.26213114	84.20140053	47.83551813	51.1455866	74.31456936	0	0	0	10.03310185	12.13630956	14.62283299	1.336031294	7.511357272	3.709522021	0	1.95059352	0	3.807051033	9.782878106	7.154951239	35.09219518	40.4522294	66.0320815
Psors1c2	4.445086306	-1.741284871	0.669408348	-2.60122969	0.009289024	0.03718803	1.708125825	0	0	0.998953137	3.04248088	4.951119504	8.24059411	5.21751261	0	8.142215852	9.206205588	8.574758003	0.816727025	3.195003569	4.027579951	0	3.640892867	4.499333227	1.336031294	0	1.85476101	2.195608302	0	1.856405507	13.32467862	2.173972912	9.199223021	19.93874726	9.631483191	5.580175901
Cecr2	2.93778501	-1.740157334	0.89041081	-1.954330872	0.0506621	0.13181249	0	0	3.218710364	0.998953137	0	0	8.24059411	3.130507566	12.63021008	8.142215852	8.183293856	6.669256225	0.816727025	1.06500119	0	0	1.213630956	1.124833307	0	2.503785757	1.85476101	0	0.97529676	0	3.807051033	4.347945825	3.066407674	3.987749453	1.926296638	10.23032249
Lrp2	2.123504883	-1.738456393	1.093535282	-1.589757936	0.111889379	0.235762629	3.416251649	4.216842447	1.072903455	0.998953137	0	2.750621947	2.060148528	0	0	6.106661889	14.32076425	1.905501778	0	0	2.013789976	0	0	0	1.336031294	0	2.782141515	0	0	0	3.807051033	0	3.066407674	1.595099781	4.815741596	7.440234535
Hist4h4	3.534459949	-1.737235768	0.860842399	-2.018064827	0.04358451	0.118250996	3.416251649	0	0	0	1.014160293	2.200497557	6.180445583	3.130507566	12.63021008	8.142215852	0	6.669256225	4.900362153	0	4.027579951	0	0	2.249666614	0	0	2.782141515	1.097804151	0.97529676	1.856405507	9.517627583	11.95685102	0	7.177949015	8.668334872	7.440234535
Slc17a7	10.3580998	-1.733113312	0.612500418	-2.829570821	0.004661048	0.021990902	4.270314562	5.271053059	0	0.998953137	0	5.501243893	14.42103969	8.348020175	19.99783263	34.60441737	22.5040581	27.62977579	1.633454051	2.130002379	4.027579951	3.009930555	4.854523823	4.499333227	9.352219057	5.007571515	4.636902526	0	6.82707732	2.784608261	12.37291586	28.26164786	18.39844604	27.11669628	19.26296638	13.02041044
Kcnj12	1.93206857	-1.732796352	1.066579195	-1.624629808	0.104241462	0.223716991	0.854062912	0	0	1.997906275	0	0	1.030074264	0	9.47265756	4.071107926	4.091646928	8.574758003	0	3.195003569	1.006894988	1.003310185	0	0	0	1.251892879	0	0	0	0	3.807051033	3.260959369	5.110679456	0.797549891	1.926296638	6.510205218
Spata21	3.575207405	-1.730448634	0.756953035	-2.286071334	0.022250086	0.072079444	4.270314562	0	1.072903455	1.997906275	0	1.650373168	7.210519847	7.304517653	4.210070027	9.159992833	6.137470392	10.48025978	0.816727025	1.06500119	4.027579951	0	3.640892867	0	0	0	2.782141515	0	0	0.928202754	4.758813791	6.521918737	6.132815347	7.975498905	6.742038234	8.370263852
Slc52a3	3.710723894	-1.728119219	0.61493307	-2.810255787	0.004950214	0.022975387	6.832503299	6.325263671	3.218710364	6.992671962	3.04248088	2.750621947	4.120297055	4.174010088	0	5.088884907	1.022911732	3.811003557	1.633454051	3.195003569	1.006894988	0	1.213630956	4.499333227	0	1.251892879	1.85476101	5.489020755	0.97529676	15.77944681	5.71057655	7.608905194	8.17708713	0.797549891	2.889444957	1.860058634
Zdhhc22	0.981635811	-1.726580882	1.064895203	-1.62136225	0.104939972	NA	0	0	4.291613818	0	1.014160293	0	1.030074264	0	1.052517507	1.017776981	4.091646928	2.858252668	0.816727025	0	0	1.003310185	0	0	0	0	0.927380505	0	1.95059352	0.928202754	0.951762758	2.173972912	1.022135891	2.392649672	1.926296638	0
Uncx	2.107408887	-1.725809263	1.013809292	-1.702301682	0.08869883	0.197953995	0	0	0	0	1.014160293	1.100248779	1.030074264	6.261015132	0	7.12443887	6.137470392	10.48025978	2.450181076	0	1.006894988	2.00662037	0	0	0	1.251892879	0	0	0	0	2.855288275	5.434932281	6.132815347	2.392649672	0.963148319	5.580175901
Ttyh1	6.368956803	-1.720557567	0.674082714	-2.552442798	0.010697047	0.041418984	6.832503299	1.054210612	4.291613818	1.997906275	1.014160293	1.100248779	14.42103969	7.304517653	10.52517507	17.30220869	14.32076425	10.48025978	4.083635127	0	1.006894988	4.01324074	3.640892867	0	1.336031294	7.511357272	1.85476101	0	3.90118704	0	9.517627583	18.47876976	13.28776659	12.76079825	12.52092815	6.510205218
Olfr328	1.413923646	-1.72003954	1.100690315	-1.562691628	0.118125145	0.245021958	0	2.108421224	5.364517273	4.994765687	3.04248088	0	1.030074264	2.087005044	0	0	0	1.905501778	0.816727025	0	2.013789976	1.003310185	0	0	0	0	0.927380505	0	0.97529676	0.928202754	0	6.521918737	5.110679456	0.797549891	0	2.790087951
Cracr2b	18.66213673	-1.71995744	0.346510486	-4.963651922	6.92E-07	2.20E-05	20.4975099	22.13842285	17.16645527	27.97068785	11.15576323	9.352114618	12.36089117	21.91355296	18.94531512	20.35553963	16.36658771	31.44077934	14.70108646	23.43002617	15.10342482	5.016550925	4.854523823	3.374499921	5.344125175	1.251892879	2.782141515	19.76047472	22.43182548	22.27686609	28.55288275	32.60959369	24.53126139	37.48484485	19.26296638	47.43149516
Scd3	1.49962708	-1.718920848	1.140780809	-1.506793272	0.131863655	0.265059809	0.854062912	1.054210612	1.072903455	0	4.056641174	0	0	1.043502522	7.367622547	5.088884907	2.045823464	0	0	0	3.020684963	0	0	1.124833307	0	0	0.927380505	2.195608302	0	7.425622029	0.951762758	1.086986456	1.022135891	0	0	4.650146584
Efna2	6.642336588	-1.718291545	0.539375017	-3.185708443	0.001444	0.008917121	1.708125825	3.162631835	2.145806909	1.997906275	3.04248088	2.200497557	9.270668374	8.348020175	26.31293767	13.23110076	6.137470392	10.48025978	4.900362153	4.260004759	1.006894988	3.009930555	3.640892867	4.499333227	1.336031294	1.251892879	1.85476101	3.293412453	5.85178056	0.928202754	5.71057655	8.69589165	13.28776659	19.14119737	19.26296638	9.300293168
Pkp3	3.365135226	-1.718033453	1.009288137	-1.702222973	0.088713578	0.197958429	0	0	0	0	0	0.550124389	2.060148528	3.130507566	4.210070027	16.2844317	0	11.43301067	0.816727025	1.06500119	0	2.00662037	0	2.249666614	4.008093881	0	4.636902526	0	2.92589028	0	0	2.173972912	6.132815347	7.975498905	13.48407647	15.81049839
Clmn	2.183681283	-1.717866929	0.857961893	-2.002264835	0.045256256	0.121670113	0	2.108421224	2.145806909	0.998953137	1.014160293	2.200497557	1.030074264	5.21751261	0	7.12443887	11.25202905	0.952750889	0.816727025	1.06500119	2.013789976	0	0	0	1.336031294	1.251892879	0.927380505	1.097804151	7.80237408	1.856405507	1.903525517	0	0	4.785299343	2.889444957	3.720117267
Txlnb	4.594953548	-1.716888699	0.727682294	-2.359393259	0.018304846	0.062161982	0.854062912	2.108421224	0	2.996859412	1.014160293	2.200497557	1.030074264	1.043502522	10.52517507	5.088884907	18.41241118	12.38576156	0	2.130002379	0	6.01986111	0	3.374499921	5.344125175	1.251892879	0.927380505	2.195608302	1.95059352	0	8.565864824	8.69589165	4.088543565	11.16569847	8.668334872	15.81049839
Pbx4	1.777914855	-1.714342773	1.036223779	-1.654413658	0.098043493	0.213699005	0	0	0	0	1.014160293	0.550124389	4.120297055	3.130507566	5.262587533	5.088884907	0	7.622007114	0.816727025	0	1.006894988	1.003310185	0	0	0	2.503785757	0.927380505	0	0	0	1.903525517	2.173972912	0	9.570598686	3.852593276	2.790087951
Morn4	10.72677474	-1.704452708	0.685585239	-2.486128072	0.012914148	0.047813183	3.416251649	4.216842447	2.145806909	0.998953137	5.070801467	1.650373168	10.30074264	20.87005044	14.73524509	36.63997133	28.6415285	27.62977579	0.816727025	2.130002379	0	1.003310185	2.427261912	2.249666614	8.016187763	3.755678636	18.5476101	2.195608302	3.90118704	0.928202754	6.662339308	7.608905194	13.28776659	38.28239474	19.26296638	34.41108472
Atp8b3	10.75886495	-1.701203395	0.679688261	-2.502917136	0.012317438	0.046124226	0.854062912	2.108421224	0	2.996859412	0	2.200497557	26.78193086	26.08756305	22.10286764	35.62219435	39.89355755	11.43301067	0.816727025	4.260004759	2.013789976	3.009930555	7.281785735	4.499333227	1.336031294	2.503785757	10.20118556	0	0.97529676	3.712811015	7.614102066	18.47876976	21.46485372	28.71179606	13.48407647	22.3207036
Kcnd3	4.389844525	-1.69728193	0.686858606	-2.471079077	0.013470603	0.049445775	0	0	0	1.997906275	3.04248088	2.750621947	6.180445583	8.348020175	0	5.088884907	6.137470392	11.43301067	0.816727025	4.260004759	3.020684963	0	0	4.499333227	2.672062588	2.503785757	2.782141515	0	0	1.856405507	10.46939034	11.95685102	19.42058193	11.16569847	3.852593276	7.440234535
Nos3	3.10902003	-1.695421569	0.736828713	-2.300971092	0.021393265	0.06996588	1.708125825	6.325263671	1.072903455	1.997906275	5.070801467	6.051368282	1.030074264	3.130507566	1.052517507	15.26665472	3.068735196	7.622007114	1.633454051	1.06500119	0	1.003310185	0	1.124833307	2.672062588	0	1.85476101	1.097804151	0.97529676	0	5.71057655	6.521918737	4.088543565	5.582849234	0.963148319	5.580175901
Pdzk1	2.062100195	-1.694746849	0.940667353	-1.801643102	0.071601575	0.170110969	8.540629123	0	0	0	1.014160293	1.650373168	4.120297055	1.043502522	2.105035013	2.035553963	6.137470392	0.952750889	1.633454051	1.06500119	3.020684963	0	0	2.249666614	0	0	0	0	1.95059352	0	4.758813791	0	2.044271782	7.177949015	3.852593276	6.510205218
Sec31b	9.246160368	-1.691944664	0.469956523	-3.600215295	0.000317954	0.002777934	7.686566211	7.379474283	5.364517273	8.990578237	12.16992352	4.951119504	5.150371319	6.261015132	6.31510504	13.23110076	13.29785252	25.72427401	6.533816203	5.325005948	4.027579951	2.00662037	3.640892867	4.499333227	0	0	11.12856606	5.489020755	2.92589028	17.63585232	7.614102066	6.521918737	13.28776659	24.72404661	25.0418563	20.46064497
Cacnb3	5.184978437	-1.690164935	0.528624409	-3.197288858	0.001387259	0.008664541	3.416251649	4.216842447	4.291613818	5.993718825	14.19824411	7.70174145	5.150371319	2.087005044	8.420140053	4.071107926	3.068735196	1.905501778	1.633454051	4.260004759	3.020684963	0	3.640892867	6.748999841	1.336031294	1.251892879	0	6.586824907	6.82707732	0	9.517627583	8.69589165	4.088543565	13.55834814	9.631483191	10.23032249
Zfp853	5.037836304	-1.689285077	0.621127767	-2.719706262	0.006533993	0.028473982	0.854062912	6.325263671	2.145806909	0	3.04248088	1.650373168	3.090222791	0	9.47265756	10.17776981	9.206205588	8.574758003	5.717089178	3.195003569	4.027579951	1.003310185	1.213630956	0	0	2.503785757	4.636902526	3.293412453	4.8764838	5.569216522	8.565864824	1.086986456	11.2434948	9.570598686	9.631483191	20.46064497
Abcg4	23.75964849	-1.686622878	0.627746378	-2.686790299	0.007214223	0.030651497	5.124377474	3.162631835	0	4.994765687	5.070801467	9.902239008	52.53378745	29.21807061	37.89063024	50.88884907	52.16849833	49.54304624	4.900362153	6.390007138	3.020684963	1.003310185	23.05898816	4.499333227	16.03237553	7.511357272	31.53093717	3.293412453	9.7529676	0	43.78108688	50.00137699	28.61980495	73.37458993	39.48908108	66.0320815
Col7a1	79.12592227	-1.685729914	0.420706588	-4.00690163	6.15E-05	0.000756729	40.99501979	24.24684407	24.67677946	32.96545354	50.70801467	23.10522435	63.86460436	79.30619167	87.35895305	183.1998567	174.9179062	184.8336725	33.48580804	37.27504164	32.22063961	42.13902777	42.47708345	12.37316638	30.72871976	51.32760803	51.00592778	29.64071208	39.98716716	18.56405507	92.32098755	101.0897404	97.10290967	285.5228608	186.8507739	219.4869188
Fam161a	6.627096445	-1.685398787	0.613853657	-2.745603563	0.00603997	0.0268136	1.708125825	7.379474283	2.145806909	0	1.014160293	5.501243893	12.36089117	5.21751261	2.105035013	15.26665472	10.22911732	14.29126334	11.43417836	5.325005948	4.027579951	2.00662037	0	1.124833307	0	1.251892879	2.782141515	4.391216604	7.80237408	2.784608261	8.565864824	6.521918737	5.110679456	16.7485477	23.11555966	18.60058634
Alox15	6.335499679	-1.684108157	0.687214984	-2.450627818	0.014260732	0.051681376	3.416251649	0	0	1.997906275	5.070801467	2.750621947	15.45111396	3.130507566	5.262587533	12.21332378	12.27494078	19.05501778	7.350543229	6.390007138	5.034474939	1.003310185	0	0	0	0	5.564283031	2.195608302	3.90118704	4.641013768	5.71057655	8.69589165	2.044271782	27.91424617	4.815741596	24.18076224
Clec1a	1.251009246	-1.683730348	1.039671085	-1.619483674	0.105343236	NA	1.708125825	0	0	0	0	1.650373168	0	3.130507566	3.15755252	3.053330944	2.045823464	4.763754446	0.816727025	0	0	0	0	1.124833307	2.672062588	0	0	0	0	1.856405507	2.855288275	1.086986456	0	4.785299343	0.963148319	1.860058634
Kcnk2	9.620164972	-1.680718082	0.453772662	-3.703876905	0.000212329	0.002020001	11.10281786	9.487895506	3.218710364	4.994765687	9.127442641	6.601492672	12.36089117	11.47852774	7.367622547	26.46220152	13.29785252	9.527508892	4.900362153	3.195003569	8.055159902	8.026481481	7.281785735	0	5.344125175	1.251892879	0.927380505	5.489020755	1.95059352	19.49225783	23.79406896	9.782878106	8.17708713	19.93874726	18.29981806	17.67055702
Serinc4	2.029728147	-1.680369661	0.812965231	-2.066963749	0.03873757	0.108530227	0	2.108421224	0	0.998953137	6.084961761	3.300746336	2.060148528	3.130507566	0	3.053330944	0	2.858252668	3.266908102	1.06500119	2.013789976	2.00662037	0	0	0	0	0	1.097804151	0.97529676	0	7.614102066	5.434932281	4.088543565	3.190199562	0.963148319	5.580175901
Adcy10	1.424141942	-1.678421113	1.057850678	-1.586633301	0.112595721	0.236896103	0	2.108421224	1.072903455	0	0	0	4.120297055	2.087005044	4.210070027	0	5.11455866	1.905501778	0	0	3.020684963	0	0	0	1.336031294	0	0.927380505	2.195608302	0	0	1.903525517	3.260959369	1.022135891	5.582849234	1.926296638	0.930029317
H1foo	7.049322595	-1.677441745	0.805702129	-2.081962657	0.037345881	0.105622926	5.124377474	2.108421224	1.072903455	0	2.028320587	0	2.060148528	13.56553278	27.36545517	13.23110076	26.59570503	23.81877223	4.083635127	0	0	6.01986111	2.427261912	1.124833307	0	5.007571515	3.709522021	3.293412453	1.95059352	0	16.17996689	7.608905194	2.044271782	12.76079825	11.55777983	16.7405277
3110035E14Rik	6.360044724	-1.676631588	0.594092848	-2.822170966	0.004769974	0.022312375	1.708125825	2.108421224	1.072903455	0	5.070801467	3.850870725	9.270668374	6.261015132	14.73524509	13.23110076	17.38949944	10.48025978	1.633454051	0	0	3.009930555	3.640892867	0	5.344125175	7.511357272	4.636902526	4.391216604	1.95059352	1.856405507	9.517627583	4.347945825	7.154951239	17.54609759	15.41037311	17.67055702
Trim66	14.44245856	-1.675732531	0.692166953	-2.42099471	0.015478103	0.055023397	3.416251649	1.054210612	3.218710364	2.996859412	8.113282348	0.550124389	25.75185659	41.74010088	8.420140053	15.26665472	36.82482235	55.25955158	1.633454051	1.06500119	1.006894988	9.029791666	12.13630956	5.624166534	6.680156469	5.007571515	12.98332707	2.195608302	0.97529676	0	9.517627583	28.26164786	21.46485372	35.09219518	23.11555966	54.87172969
Ccdc63	13.83366677	-1.675677786	0.51808614	-3.234361347	0.001219151	0.007854495	2.562188737	9.487895506	6.437420728	8.990578237	3.04248088	1.100248779	15.45111396	17.73954287	27.36545517	25.44442454	25.5727933	32.39353023	7.350543229	6.390007138	7.048264915	9.029791666	6.068154779	1.124833307	1.336031294	11.26703591	7.419044041	5.489020755	5.85178056	8.353824783	17.13172965	11.95685102	10.22135891	53.43584266	32.74704285	37.20117267
Gcgr	3.039764841	-1.670200595	0.906159327	-1.84316438	0.065305014	0.15869182	0.854062912	2.108421224	0	1.997906275	1.014160293	0	2.060148528	3.130507566	2.105035013	9.159992833	19.43532291	10.48025978	1.633454051	0	0	0	0	4.499333227	1.336031294	0	1.85476101	1.097804151	0.97529676	0.928202754	6.662339308	0	1.022135891	10.36814858	2.889444957	5.580175901
Gm826	2.778806996	-1.667994067	0.773242924	-2.157141069	0.030994674	0.092271825	0.854062912	4.216842447	0	4.994765687	1.014160293	3.300746336	2.060148528	5.21751261	5.262587533	8.142215852	0	1.905501778	2.450181076	3.195003569	4.027579951	0	0	0	0	1.251892879	0	1.097804151	0.97529676	1.856405507	0.951762758	1.086986456	4.088543565	11.16569847	8.668334872	5.580175901
1700017G19Rik	4.960407354	-1.666689636	0.610767178	-2.728846109	0.006355636	0.027869413	5.124377474	1.054210612	5.364517273	0	9.127442641	2.200497557	2.060148528	10.43502522	6.31510504	16.2844317	5.11455866	5.716505335	4.900362153	0	0	2.00662037	1.213630956	1.124833307	6.680156469	2.503785757	0.927380505	2.195608302	14.6294514	4.641013768	1.903525517	10.86986456	3.066407674	6.380399124	6.742038234	10.23032249
Tnfrsf21	1.504391712	-1.660639019	1.067468039	-1.555680318	0.119784129	0.24742069	4.270314562	4.216842447	3.218710364	0.998953137	1.014160293	0	3.090222791	4.174010088	0	1.017776981	5.11455866	0	0	0	0	3.009930555	0	1.124833307	0	0	0	0	0	0	0.951762758	3.260959369	4.088543565	0.797549891	3.852593276	0.930029317
Slc9b1	2.093394915	-1.658038208	1.006298499	-1.64766042	0.099422374	0.215890967	2.562188737	1.054210612	1.072903455	3.99581255	0	0	4.120297055	5.21751261	0	3.053330944	12.27494078	1.905501778	0	2.130002379	0	0	0	3.374499921	1.336031294	0	0	3.293412453	5.85178056	0	2.855288275	0	0	3.987749453	1.926296638	2.790087951
Trim50	1.405601871	-1.656875902	1.033658649	-1.602923657	0.10895151	NA	0	0	0	0	0	0	4.120297055	2.087005044	0	1.017776981	6.137470392	0.952750889	0	1.06500119	2.013789976	0	2.427261912	0	1.336031294	0	0	6.586824907	1.95059352	0	0	3.260959369	3.066407674	2.392649672	0.963148319	2.790087951
Mpp2	5.598509747	-1.656283007	0.927266063	-1.786200394	0.074066817	0.174088309	0	0	2.145806909	2.996859412	0	0	6.180445583	4.174010088	16.84028011	13.23110076	26.59570503	21.91327045	4.083635127	0	0	4.01324074	3.640892867	3.374499921	2.672062588	0	0	0	0	0	6.662339308	10.86986456	5.110679456	7.975498905	10.59463151	14.88046907
Pabpc1l	20.12466212	-1.655668193	0.460715271	-3.593690721	0.000326027	0.002829637	10.24875495	3.162631835	11.801938	2.996859412	13.18408382	5.501243893	36.05259923	24.000558	25.26042016	44.78218718	42.96229274	30.48802846	8.98399728	12.78001428	5.034474939	15.04965278	7.281785735	4.499333227	8.016187763	7.511357272	15.76546859	6.586824907	4.8764838	19.49225783	24.74583172	23.91370204	20.44271782	45.46034376	56.82575083	66.0320815
Trp63	1.274589681	-1.653937439	0.95577103	-1.730474545	0.083545525	NA	0	1.054210612	0	3.99581255	1.014160293	1.650373168	2.060148528	2.087005044	0	3.053330944	0	0.952750889	0	1.06500119	1.006894988	2.00662037	0	0	0	1.251892879	0	3.293412453	1.95059352	2.784608261	0.951762758	0	6.132815347	0	1.926296638	0
Ldhd	5.067967915	-1.651302899	0.557551124	-2.9617067	0.003059391	0.015829895	1.708125825	1.054210612	3.218710364	2.996859412	3.04248088	1.650373168	13.39096543	5.21751261	10.52517507	8.142215852	9.206205588	12.38576156	0.816727025	3.195003569	0	3.009930555	2.427261912	2.249666614	4.008093881	1.251892879	2.782141515	1.097804151	1.95059352	4.641013768	6.662339308	3.260959369	6.132815347	19.93874726	7.705186553	8.370263852
4930562C15Rik	7.995923599	-1.651184409	0.590021862	-2.798513943	0.005133835	0.023660337	2.562188737	7.379474283	4.291613818	0	5.070801467	7.70174145	7.210519847	7.304517653	3.15755252	20.35553963	24.54988157	19.05501778	5.717089178	1.06500119	0	5.016550925	3.640892867	2.249666614	1.336031294	0	12.05594657	5.489020755	1.95059352	8.353824783	10.46939034	11.95685102	7.154951239	26.31914639	16.37352142	12.09038112
Ly6a	1.199056848	-1.650888362	1.072940904	-1.538657307	0.12388798	NA	0.854062912	1.054210612	1.072903455	0	0	0	2.060148528	1.043502522	2.105035013	3.053330944	3.068735196	3.811003557	0	0	0	2.00662037	1.213630956	0	1.336031294	0	0	0	0	0	0.951762758	2.173972912	0	6.380399124	1.926296638	1.860058634
Gbgt1	3.422969755	-1.650851963	0.690641801	-2.390315734	0.016833894	0.058506067	3.416251649	2.108421224	1.072903455	5.993718825	6.084961761	14.30323412	0	2.087005044	3.15755252	8.142215852	8.183293856	5.716505335	3.266908102	3.195003569	1.006894988	0	0	0	0	2.503785757	0	2.195608302	3.90118704	0	4.758813791	2.173972912	6.132815347	4.785299343	3.852593276	4.650146584
Tnk1	2.831893502	-1.650612712	1.115906704	-1.479167306	0.139095605	0.275310712	0	0	0	0	0	0	1.030074264	2.087005044	12.63021008	13.23110076	4.091646928	15.24401423	0	2.130002379	0	0	2.427261912	0	1.336031294	1.251892879	1.85476101	0	0	0	6.662339308	5.434932281	0	3.190199562	7.705186553	4.650146584
Hsf2bp	10.27914884	-1.643398399	0.497298284	-3.304653267	0.00095094	0.006477639	11.95688077	8.433684894	5.364517273	7.9916251	6.084961761	8.25186584	7.210519847	9.391522697	18.94531512	25.44442454	21.48114637	35.2517829	4.900362153	7.455008328	7.048264915	9.029791666	3.640892867	0	0	0	1.85476101	6.586824907	5.85178056	5.569216522	8.565864824	7.608905194	16.35417426	19.93874726	27.93130125	10.23032249
Btnl2	3.99650755	-1.643389393	0.66182899	-2.483102763	0.013024351	0.048139741	2.562188737	0	0	0.998953137	2.028320587	0.550124389	8.24059411	2.087005044	0	6.106661889	15.34367598	1.905501778	1.633454051	5.325005948	2.013789976	1.003310185	1.213630956	1.124833307	2.672062588	3.755678636	0.927380505	1.097804151	3.90118704	4.641013768	1.903525517	8.69589165	4.088543565	8.773048796	9.631483191	17.67055702
Rab44	17.8419109	-1.642454284	0.527852844	-3.111576081	0.001860915	0.010880939	4.270314562	6.325263671	15.02064836	6.992671962	7.099122054	6.601492672	20.60148528	14.60903531	25.26042016	50.88884907	61.37470392	71.45631669	4.083635127	3.195003569	1.006894988	7.023171296	7.281785735	10.12349976	6.680156469	15.02271454	5.564283031	7.684629058	1.95059352	7.425622029	17.13172965	18.47876976	18.39844604	30.30689584	45.267971	38.13120199
Loxl4	1.852802648	-1.641698551	0.889289168	-1.846079555	0.064880655	0.158091405	0	0	1.072903455	0	0	1.650373168	4.120297055	0	0	1.017776981	0	6.669256225	0	2.130002379	1.006894988	2.00662037	0	1.124833307	2.672062588	1.251892879	0	1.097804151	0	2.784608261	4.758813791	5.434932281	3.066407674	1.595099781	0.963148319	11.1603518
Jam3	9.007206162	-1.639595796	0.374218433	-4.381387048	1.18E-05	0.000208818	2.562188737	6.325263671	9.656131091	4.994765687	15.2124044	9.352114618	6.180445583	15.65253783	8.420140053	14.24887774	15.34367598	6.669256225	6.533816203	4.260004759	8.055159902	2.00662037	1.213630956	1.124833307	4.008093881	1.251892879	8.346424546	6.586824907	11.70356112	8.353824783	16.17996689	13.04383747	16.35417426	18.34364748	9.631483191	18.60058634
Tmod1	3.026864626	-1.639499518	0.717711539	-2.284343263	0.022351365	0.072324258	2.562188737	1.054210612	1.072903455	0.998953137	1.014160293	3.850870725	3.090222791	5.21751261	6.31510504	3.053330944	11.25202905	3.811003557	0.816727025	1.06500119	0	0	1.213630956	3.374499921	1.336031294	0	3.709522021	0	0	0.928202754	5.71057655	10.86986456	2.044271782	7.975498905	2.889444957	5.580175901
Nanos1	101.9488911	-1.63778108	0.357975634	-4.575118873	4.76E-06	0.000103339	99.07129783	85.39105956	89.05098673	86.90892296	105.4726705	108.9246291	75.19542126	103.3067497	95.77909311	196.4309574	123.7723196	201.9831885	102.9076052	82.0050916	90.6205489	18.05958333	32.76803581	31.49533259	6.680156469	12.51892879	31.53093717	102.0957861	96.55437924	72.39981478	113.2597682	102.1767269	93.0143661	206.5654216	232.1187449	260.4082087
Myh7	9.428793796	-1.636927019	1.007337133	-1.625004147	0.104161675	0.223570122	0	0	0	0	1.014160293	0	10.30074264	7.304517653	4.210070027	45.79996417	42.96229274	32.39353023	0	0	1.006894988	4.01324074	3.640892867	3.374499921	9.352219057	10.01514303	2.782141515	0	0	0	10.46939034	1.086986456	10.22135891	24.72404661	15.41037311	42.78134857
Peli3	5.240279623	-1.6359675	0.77830893	-2.101951342	0.035557538	0.102000671	1.708125825	1.054210612	3.218710364	0	3.04248088	0.550124389	4.120297055	22.95705548	0	19.33776265	3.068735196	12.38576156	2.450181076	1.06500119	0	6.01986111	2.427261912	2.249666614	0	3.755678636	2.782141515	1.097804151	0	0.928202754	6.662339308	16.30479684	14.30990248	9.570598686	9.631483191	6.510205218
Ak7	6.095488852	-1.634759022	0.810077217	-2.018028637	0.043588279	0.118250996	0	1.054210612	0	0	1.014160293	0.550124389	10.30074264	7.304517653	0	31.55108643	15.34367598	9.527508892	0	6.390007138	0	2.00662037	4.854523823	4.499333227	6.680156469	0	1.85476101	1.097804151	1.95059352	2.784608261	6.662339308	4.347945825	8.17708713	19.14119737	12.52092815	23.25073292
C1s2	2.445037417	-1.633733547	1.022333291	-1.598043966	0.110033193	0.232713909	0	0	1.072903455	0	4.056641174	1.650373168	0	0	0	12.21332378	14.32076425	6.669256225	1.633454051	1.06500119	0	0	1.213630956	2.249666614	0	0	1.85476101	0	2.92589028	0.928202754	0.951762758	0	2.044271782	2.392649672	8.668334872	7.440234535
Syna	1.419576328	-1.630665637	1.101642779	-1.480212705	0.138816491	0.274966119	0	1.054210612	2.145806909	0.998953137	0	0	1.030074264	1.043502522	0	4.071107926	3.068735196	6.669256225	0	0	0	2.00662037	0	1.124833307	1.336031294	1.251892879	0	2.195608302	0	0	7.614102066	0	0	3.190199562	1.926296638	1.860058634
Amh	43.54488189	-1.628070596	0.461074856	-3.53103314	0.00041394	0.003409334	3.416251649	7.379474283	4.291613818	9.989531374	21.29736616	13.20298534	71.0751242	78.26268914	71.57119045	110.937691	73.6496447	72.40906758	8.167270254	19.17002141	18.12410978	15.04965278	33.98166676	5.624166534	36.07284493	27.54164333	25.03927364	18.66267057	15.60474816	6.497419275	84.70688549	89.13288941	81.7708713	137.1785812	69.34667898	77.1924333
Xist	8.497582451	-1.626541385	0.574707571	-2.830206988	0.00465179	0.021963006	1.708125825	2.108421224	0	1.997906275	3.04248088	3.850870725	15.45111396	10.43502522	1.052517507	24.42664756	21.48114637	20.96051956	4.083635127	2.130002379	1.006894988	4.01324074	2.427261912	3.374499921	9.352219057	3.755678636	6.491663536	4.391216604	3.90118704	0.928202754	10.46939034	11.95685102	13.28776659	31.10444573	11.55777983	24.18076224
Apobec2	5.965379394	-1.620086137	0.686141288	-2.361155299	0.0182181	0.061920786	1.708125825	1.054210612	1.072903455	0.998953137	1.014160293	5.501243893	13.39096543	6.261015132	41.04818276	4.071107926	0	2.858252668	1.633454051	3.195003569	0	0	8.49541669	4.499333227	4.008093881	1.251892879	1.85476101	6.586824907	2.92589028	1.856405507	11.4211531	9.782878106	15.33203837	6.380399124	8.668334872	12.09038112
Mei1	1.861179855	-1.617649269	0.943849343	-1.713885041	0.086549841	0.194613612	0	0	0	0	1.014160293	0	2.060148528	5.21751261	0	4.071107926	6.137470392	8.574758003	0.816727025	0	0	1.003310185	0	0	1.336031294	0	3.709522021	1.097804151	2.92589028	0	2.855288275	1.086986456	3.066407674	2.392649672	2.889444957	5.580175901
Vwa1	13.43204395	-1.617206813	0.381003099	-4.24460278	2.19E-05	0.000335595	5.978440386	4.216842447	6.437420728	14.98429706	3.04248088	8.25186584	14.42103969	24.000558	9.47265756	21.37331661	3.068735196	19.05501778	4.900362153	6.390007138	4.027579951	11.03641204	9.709047646	6.748999841	5.344125175	8.763250151	9.273805051	7.684629058	14.6294514	9.282027536	39.97403585	42.39247179	17.37631015	30.30689584	24.07870798	16.7405277
Prkar1b	57.13634715	-1.617182821	0.330545661	-4.892464226	9.96E-07	2.94E-05	37.57876814	27.40947591	36.47871746	40.95707864	38.53809115	34.65783653	65.92475288	72.00167401	46.31077029	94.65325928	73.6496447	90.51133448	47.37016747	17.04001903	30.20684963	40.1324074	47.33160727	33.74499921	22.71253199	7.511357272	12.98332707	42.81436189	36.08598012	33.41529913	74.23749515	82.61097067	69.5052406	126.0128827	180.1087357	151.5947786
2810029C07Rik	14.1981426	-1.61583857	0.366406933	-4.409956316	1.03E-05	0.000188701	7.686566211	8.433684894	6.437420728	10.98848451	10.14160293	14.85335851	6.180445583	10.43502522	5.262587533	25.44442454	23.52696984	27.62977579	5.717089178	6.390007138	9.06205489	7.023171296	4.854523823	5.624166534	10.68825035	3.755678636	12.98332707	18.66267057	7.80237408	12.0666358	16.17996689	14.13082393	20.44271782	30.30689584	40.4522294	42.78134857
Fam43a	22.26140279	-1.614294889	0.500361381	-3.22625796	0.001254203	0.008040043	7.686566211	1.054210612	1.072903455	6.992671962	9.127442641	8.25186584	42.23304482	66.7841614	43.15321777	43.7644102	34.77899889	66.69256225	0.816727025	5.325005948	3.020684963	11.03641204	13.34994051	10.12349976	17.36840682	16.27460742	6.491663536	3.293412453	14.6294514	10.21023029	34.2634593	48.91439053	24.53126139	38.28239474	32.74704285	45.57143653
Gm15441	20.14607851	-1.614099506	0.340341488	-4.742588141	2.11E-06	5.40E-05	7.686566211	6.325263671	15.02064836	14.98429706	17.24072499	12.65286095	14.42103969	19.82654792	8.420140053	40.71107926	39.89355755	35.2517829	14.70108646	8.520009517	12.08273985	10.03310185	4.854523823	15.7476663	8.016187763	3.755678636	12.98332707	30.73851623	10.72826436	15.77944681	23.79406896	30.43562077	45.99611511	51.84074288	36.59963613	35.34111404
Abcc2	5.449929018	-1.61158914	0.492277922	-3.273738409	0.001061348	0.007070747	2.562188737	4.216842447	1.072903455	0.998953137	3.04248088	4.400995115	3.090222791	4.174010088	4.210070027	8.142215852	8.183293856	10.48025978	6.533816203	1.06500119	2.013789976	2.00662037	2.427261912	2.249666614	0	1.251892879	8.346424546	4.391216604	2.92589028	4.641013768	11.4211531	7.608905194	6.132815347	12.76079825	17.33666974	15.81049839
Gm128	2.415569778	-1.605373384	0.9900777	-1.621462016	0.10491859	0.224925081	0	0	0	0	0	0	7.210519847	0	0	4.071107926	9.206205588	9.527508892	2.450181076	2.130002379	1.006894988	0	2.427261912	0	0	2.503785757	0	1.097804151	0.97529676	0	2.855288275	5.434932281	3.066407674	7.177949015	4.815741596	6.510205218
Glis2	16.57629308	-1.603368042	0.533418212	-3.005836708	0.002648512	0.014238915	6.832503299	8.433684894	2.145806909	1.997906275	5.070801467	4.951119504	32.96237644	24.000558	19.99783263	22.39109359	21.48114637	29.53527757	2.450181076	3.195003569	6.041369927	10.03310185	8.49541669	8.998666455	14.69634423	11.26703591	13.91070758	3.293412453	5.85178056	0.928202754	22.8423062	34.7835666	23.5091255	43.06769409	52.97315755	51.15161243
Slc25a42	93.71152773	-1.602722275	0.308667074	-5.192397933	2.08E-07	8.50E-06	53.80596348	62.1984261	72.95743491	64.93195393	57.80713673	58.86330966	81.37586684	80.34969419	73.67622547	174.0398638	186.1699352	232.471217	71.87197824	50.05505591	47.32406443	63.20854166	41.2634525	44.99333227	26.72062588	30.04542909	23.18451263	52.69459925	71.19666348	76.1126258	134.1985489	128.2644018	113.4570839	201.7801223	220.5609651	215.7668015
Lhx9	9.240450766	-1.601402067	0.841250675	-1.90359677	0.05696272	0.143601676	1.708125825	2.108421224	0	0.998953137	1.014160293	0.550124389	8.24059411	18.78304539	21.05035013	29.51553246	13.29785252	11.43301067	0	0	0	3.009930555	1.213630956	4.499333227	14.69634423	3.755678636	14.83808808	0	0.97529676	0	22.8423062	17.3917833	15.33203837	19.14119737	17.33666974	33.48105541
Klb	1.965354165	-1.597871231	0.77900461	-2.051170444	0.040250351	0.111514177	4.270314562	0	0	3.99581255	1.014160293	0.550124389	3.090222791	1.043502522	2.105035013	1.017776981	0	1.905501778	0	2.130002379	0	1.003310185	2.427261912	0	0	3.755678636	0.927380505	2.195608302	0.97529676	7.425622029	2.855288275	4.347945825	0	1.595099781	2.889444957	7.440234535
Tbc1d10c	3.159958347	-1.597338844	0.593661742	-2.69065485	0.007131193	0.030377371	1.708125825	2.108421224	1.072903455	2.996859412	3.04248088	1.650373168	1.030074264	4.174010088	1.052517507	8.142215852	0	7.622007114	5.717089178	2.130002379	2.013789976	3.009930555	0	0	1.336031294	0	0	2.195608302	4.8764838	5.569216522	4.758813791	4.347945825	5.110679456	3.987749453	7.705186553	7.440234535
Bsn	49.57399295	-1.595838474	0.35866238	-4.449416959	8.61E-06	0.000161952	40.99501979	26.35526529	27.89548982	33.96440667	33.46728968	15.95360729	81.37586684	65.74065888	54.73091035	56.99551096	41.93938101	47.63754446	32.66908102	23.43002617	43.29648447	51.16881944	31.55440485	26.99599936	9.352219057	15.02271454	4.636902526	35.12973283	25.35771576	28.77428536	120.8738703	95.65480815	101.1914532	121.2275834	119.4303916	74.40234535
Chrm1	2.316976039	-1.595101931	0.938350487	-1.699899934	0.089149749	0.198690133	3.416251649	0	0	0	0	0	2.060148528	3.130507566	9.47265756	9.159992833	0	1.905501778	3.266908102	1.06500119	1.006894988	1.003310185	1.213630956	2.249666614	0	0	0	1.097804151	3.90118704	0	0.951762758	6.521918737	7.154951239	7.177949015	0.963148319	2.790087951
Gm16853	19.09968998	-1.594326196	0.612928568	-2.601161505	0.00929087	0.03718803	3.416251649	3.162631835	2.145806909	0	14.19824411	2.200497557	42.23304482	34.43558322	28.41797268	58.01328794	56.26014526	49.54304624	5.717089178	6.390007138	4.027579951	7.023171296	7.281785735	5.624166534	8.016187763	12.51892879	12.98332707	1.097804151	6.82707732	0	22.8423062	40.21849888	18.39844604	57.42359212	34.67333949	27.90087951
Fam160a1	12.77963448	-1.591918137	0.746122315	-2.133588697	0.032876464	0.096193551	0	3.162631835	2.145806909	1.997906275	0	2.200497557	17.51126248	17.73954287	9.47265756	47.83551813	60.35179219	40.96828824	4.900362153	1.06500119	5.034474939	0	3.640892867	3.374499921	9.352219057	7.511357272	10.20118556	1.097804151	0.97529676	4.641013768	12.37291586	15.21781039	2.044271782	55.82849234	26.00500462	16.7405277
Rapgef3	2.711912734	-1.59119127	1.04449815	-1.523402669	0.127657995	0.258825171	0	0	0	0	5.070801467	1.100248779	3.090222791	5.21751261	0	11.1955468	4.091646928	20.96051956	0.816727025	1.06500119	0	0	0	1.124833307	0	3.755678636	0.927380505	0	0	0	0	8.69589165	5.110679456	1.595099781	2.889444957	4.650146584
E230029C05Rik	9.069436623	-1.58895772	0.435510839	-3.648491787	0.000263784	0.002391685	6.832503299	11.59631673	4.291613818	12.98639079	1.014160293	6.601492672	9.270668374	12.52203026	10.52517507	9.159992833	24.54988157	7.622007114	2.450181076	7.455008328	3.020684963	3.009930555	4.854523823	6.748999841	0	8.763250151	2.782141515	5.489020755	10.72826436	2.784608261	16.17996689	16.30479684	14.30990248	20.73629715	19.26296638	10.23032249
Gapt	1.825638246	-1.584918586	0.88245799	-1.796027239	0.072490185	0.171428624	0.854062912	5.271053059	4.291613818	2.996859412	1.014160293	2.200497557	1.030074264	1.043502522	7.367622547	1.017776981	1.022911732	1.905501778	1.633454051	0	0	0	2.427261912	0	0	0	1.85476101	6.586824907	1.95059352	3.712811015	0	0	3.066407674	1.595099781	1.926296638	0
4921507P07Rik	5.583158343	-1.584471398	0.530571548	-2.986348221	0.00282331	0.014974262	3.416251649	1.054210612	0	4.994765687	11.15576323	1.650373168	5.150371319	12.52203026	8.420140053	11.1955468	12.27494078	9.527508892	2.450181076	0	6.041369927	2.00662037	2.427261912	0	5.344125175	3.755678636	0	1.097804151	3.90118704	7.425622029	3.807051033	10.86986456	9.199223021	13.55834814	8.668334872	5.580175901
Enc1	1274.203431	-1.582557513	0.291144639	-5.435640235	5.46E-08	2.89E-06	843.8141574	948.7895506	859.3956671	770.192869	661.2325113	773.4748914	1680.051124	1437.946475	1458.789264	2381.598137	2546.027301	2311.373657	684.4172473	583.6206519	747.1160809	692.2840277	770.6556569	742.3899825	344.6960738	269.1569689	560.1378251	780.5387514	738.2996473	739.7775946	1960.631282	1822.876287	1834.733925	2889.523253	2793.130125	2599.431941
Mrvi1	3.603898978	-1.581880456	0.713020654	-2.218561899	0.026516544	0.082297322	2.562188737	0	7.510324182	4.994765687	3.04248088	2.200497557	0	2.087005044	0	1.017776981	0	1.905501778	3.266908102	1.06500119	2.013789976	0	0	3.374499921	1.336031294	0	9.273805051	2.195608302	4.8764838	8.353824783	6.662339308	1.086986456	1.022135891	13.55834814	15.41037311	9.300293168
Glt8d2	7.317353833	-1.579553363	0.602692017	-2.620830074	0.008771597	0.035608959	0.854062912	3.162631835	3.218710364	5.993718825	7.099122054	0	7.210519847	11.47852774	12.63021008	12.21332378	35.80191062	3.811003557	3.266908102	3.195003569	4.027579951	7.023171296	4.854523823	0	0	3.755678636	2.782141515	5.489020755	5.85178056	0.928202754	11.4211531	19.56575621	9.199223021	22.33139693	7.705186553	4.650146584
Ogn	1.274367885	-1.578877872	1.030881828	-1.531579886	0.125626139	NA	2.562188737	3.162631835	0	1.997906275	0	3.850870725	2.060148528	3.130507566	0	1.017776981	0	0	1.633454051	0	1.006894988	0	0	2.249666614	0	0	0	0	0	0	2.855288275	4.347945825	2.044271782	1.595099781	1.926296638	2.790087951
Zfp791	5.583612047	-1.578762265	0.542218303	-2.911672762	0.00359499	0.018023459	2.562188737	3.162631835	4.291613818	4.994765687	4.056641174	4.400995115	1.030074264	6.261015132	10.52517507	15.26665472	1.022911732	9.527508892	3.266908102	3.195003569	3.020684963	0	3.640892867	3.374499921	0	5.007571515	3.709522021	3.293412453	2.92589028	2.784608261	10.46939034	3.260959369	8.17708713	9.570598686	8.668334872	26.04082087
Abca8b	1.951963512	-1.578612409	0.909643515	-1.735418746	0.082666662	0.188200909	1.708125825	0	0	0	1.014160293	1.650373168	5.150371319	5.21751261	2.105035013	3.053330944	3.068735196	1.905501778	0.816727025	0	0	3.009930555	2.427261912	2.249666614	0	0	0	0	0	0	6.662339308	0	2.044271782	3.190199562	7.705186553	5.580175901
Trim15	3.841037925	-1.576195721	0.808187118	-1.950285629	0.051142085	0.132797256	1.708125825	7.379474283	0	0	3.04248088	0.550124389	4.120297055	10.43502522	0	14.24887774	0	5.716505335	0	2.130002379	0	4.01324074	0	2.249666614	5.344125175	3.755678636	0	1.097804151	2.92589028	2.784608261	5.71057655	10.86986456	12.26563069	6.380399124	3.852593276	4.650146584
Mmp21	3.764815915	-1.575714403	0.659153396	-2.390512456	0.016824878	0.058487614	2.562188737	1.054210612	1.072903455	1.997906275	1.014160293	0.550124389	3.090222791	4.174010088	1.052517507	8.142215852	9.206205588	11.43301067	2.450181076	1.06500119	1.006894988	4.01324074	4.854523823	0	0	3.755678636	0	1.097804151	2.92589028	1.856405507	9.517627583	5.434932281	2.044271782	8.773048796	5.778889915	13.02041044
C530008M17Rik	12.57348785	-1.575509784	0.451234735	-3.491552534	0.000480222	0.00382927	5.124377474	4.216842447	8.583227637	7.9916251	6.084961761	7.70174145	9.270668374	17.73954287	19.99783263	34.60441737	28.6415285	16.19676512	3.266908102	2.130002379	3.020684963	3.009930555	7.281785735	8.998666455	9.352219057	6.259464393	10.20118556	5.489020755	4.8764838	2.784608261	29.50464551	28.26164786	16.35417426	22.33139693	14.44722479	33.48105541
Stpg4	4.005131847	-1.575480143	0.713292329	-2.208743987	0.027192453	0.083776749	0.854062912	0	0	0	7.099122054	2.200497557	4.120297055	9.391522697	3.15755252	9.159992833	10.22911732	6.669256225	0.816727025	0	1.006894988	3.009930555	3.640892867	5.624166534	0	0	2.782141515	0	0	0.928202754	5.71057655	9.782878106	6.132815347	7.177949015	5.778889915	14.88046907
Rin1	76.2329439	-1.57343762	0.186235493	-8.448645276	2.95E-17	3.87E-14	39.28689397	39.00579264	41.84323473	66.92986021	59.83545731	52.81194137	88.58638669	78.26268914	106.3042682	113.9910219	82.85585029	103.8498469	54.7207107	52.18505829	50.34474939	39.12909722	27.91351198	39.36916574	28.05665717	31.29732197	30.60355667	79.04189888	70.22136672	127.1637772	112.3080055	123.916456	114.4792198	130.798182	178.182439	123.6938991
Gm4961	2.703109495	-1.572157659	1.056960231	-1.487433125	0.136900454	0.272204045	0.854062912	0	0	2.996859412	0	1.650373168	0	3.130507566	0	10.17776981	3.068735196	16.19676512	0.816727025	2.130002379	0	1.003310185	0	4.499333227	0	2.503785757	0	0	1.95059352	0	6.662339308	0	0	5.582849234	5.778889915	12.09038112
5430402O13Rik	3.135451147	-1.571453162	0.813208428	-1.932411307	0.05330876	0.136782984	3.416251649	3.162631835	5.364517273	0	0	2.200497557	2.060148528	3.130507566	0	2.035553963	8.183293856	7.622007114	0	3.195003569	2.013789976	1.003310185	0	0	0	7.511357272	0.927380505	0	1.95059352	0	4.758813791	6.521918737	4.088543565	13.55834814	5.778889915	5.580175901
Slc44a4	1.762659787	-1.568525258	1.137686905	-1.378696768	0.167988266	0.314954383	0	2.108421224	0	0.998953137	0	2.200497557	3.090222791	12.52203026	1.052517507	0	5.11455866	3.811003557	4.083635127	1.06500119	0	0	0	0	0	0	0	1.097804151	0	0.928202754	0.951762758	0	4.088543565	3.987749453	5.778889915	0
Fgfr3	2.60528639	-1.568219298	0.791854991	-1.980437475	0.047654393	0.126204674	0.854062912	2.108421224	2.145806909	0	1.014160293	2.750621947	2.060148528	2.087005044	0	11.1955468	6.137470392	6.669256225	2.450181076	0	2.013789976	1.003310185	0	0	4.008093881	0	0.927380505	1.097804151	0.97529676	1.856405507	0.951762758	1.086986456	2.044271782	4.785299343	7.705186553	10.23032249
Myoc	4.694966339	-1.567730941	0.89981521	-1.742280996	0.081459287	0.186192506	0.854062912	0	0	0	0	0	10.30074264	8.348020175	9.47265756	23.40887057	14.32076425	2.858252668	0	0	0	4.01324074	1.213630956	3.374499921	1.336031294	2.503785757	5.564283031	0	0	0.928202754	10.46939034	5.434932281	8.17708713	11.16569847	10.59463151	6.510205218
Fam131a	44.59181264	-1.564269469	0.294208267	-5.316878018	1.06E-07	4.90E-06	54.66002639	33.73473958	39.69742782	56.94032883	59.83545731	53.91219015	63.86460436	61.56664879	66.30860292	34.60441737	31.71026369	55.25955158	40.83635127	34.08003807	46.31716944	9.029791666	13.34994051	11.24833307	5.344125175	10.01514303	11.12856606	64.77044491	40.96246392	52.90755696	40.92579861	47.82740407	53.15106634	83.7427385	82.83075544	77.1924333
Serpinb12	11.1614277	-1.562826066	0.423820252	-3.687473779	0.000226491	0.00212092	13.6650066	17.9215804	12.87484146	5.993718825	11.15576323	17.05385607	13.39096543	18.78304539	21.05035013	6.106661889	9.206205588	5.716505335	13.88435943	11.71501309	7.048264915	4.01324074	2.427261912	1.124833307	2.672062588	0	1.85476101	19.76047472	2.92589028	9.282027536	17.13172965	17.3917833	13.28776659	22.33139693	19.26296638	15.81049839
Fgf17	2.593844267	-1.561936884	0.909739678	-1.716905311	0.085996474	0.193612504	5.124377474	0	0	1.997906275	0	1.100248779	8.24059411	8.348020175	7.367622547	1.017776981	0	2.858252668	3.266908102	0	0	0	1.213630956	2.249666614	2.672062588	1.251892879	0	0	1.95059352	0	6.662339308	6.521918737	1.022135891	5.582849234	1.926296638	7.440234535
Nrbp2	6.004757396	-1.560991358	0.449469403	-3.47296467	0.000514743	0.004035365	0	2.108421224	3.218710364	4.994765687	8.113282348	2.750621947	6.180445583	5.21751261	13.68272759	9.159992833	6.137470392	3.811003557	0.816727025	1.06500119	7.048264915	1.003310185	2.427261912	3.374499921	2.672062588	7.511357272	3.709522021	3.293412453	5.85178056	12.99483855	9.517627583	4.347945825	8.17708713	8.773048796	16.37352142	15.81049839
Cacnb2	5.072061994	-1.559389454	0.698278383	-2.23319165	0.025536309	0.080051978	0.854062912	2.108421224	1.072903455	3.99581255	0	1.650373168	12.36089117	6.261015132	10.52517507	17.30220869	19.43532291	9.527508892	4.083635127	1.06500119	1.006894988	6.01986111	0	0	0	2.503785757	1.85476101	0	0.97529676	1.856405507	2.855288275	10.86986456	5.110679456	7.975498905	12.52092815	8.370263852
Cysrt1	4.683861228	-1.558132799	0.740997303	-2.102750971	0.035487544	0.10182955	4.270314562	0	2.145806909	3.99581255	10.14160293	0	6.180445583	0	1.052517507	16.2844317	8.183293856	5.716505335	2.450181076	8.520009517	2.013789976	3.009930555	3.640892867	0	0	1.251892879	0	5.489020755	2.92589028	11.13843304	3.807051033	4.347945825	0	11.16569847	13.48407647	9.300293168
H2-DMb1	9.206144013	-1.55772509	0.433004416	-3.597480841	0.000321314	0.00279366	4.270314562	7.379474283	6.437420728	8.990578237	11.15576323	7.70174145	13.39096543	14.60903531	3.15755252	12.21332378	3.068735196	6.669256225	8.98399728	1.06500119	6.041369927	4.01324074	13.34994051	2.249666614	4.008093881	2.503785757	2.782141515	4.391216604	7.80237408	4.641013768	10.46939034	16.30479684	13.28776659	32.69954551	20.2261147	22.3207036
Nyap1	14.1906844	-1.556852246	0.454762449	-3.423440633	0.000618338	0.004660131	9.394692035	9.487895506	11.801938	7.9916251	7.099122054	11.00248779	10.30074264	6.261015132	9.47265756	26.46220152	28.6415285	34.29903201	5.717089178	11.71501309	12.08273985	7.023171296	3.640892867	2.249666614	9.352219057	6.259464393	6.491663536	9.88023736	3.90118704	12.0666358	13.32467862	11.95685102	7.154951239	50.2456431	40.4522294	39.99126062
Fam227a	5.64036128	-1.555761262	0.563314931	-2.761796604	0.005748428	0.02576913	8.540629123	5.271053059	3.218710364	3.99581255	3.04248088	1.650373168	3.090222791	3.130507566	5.262587533	6.106661889	19.43532291	4.763754446	3.266908102	1.06500119	6.041369927	4.01324074	3.640892867	1.124833307	1.336031294	1.251892879	3.709522021	8.782433209	0.97529676	0	9.517627583	5.434932281	10.22135891	7.975498905	23.11555966	10.23032249
Fam151b	6.639467519	-1.555000274	0.863272922	-1.801284663	0.071658024	0.170204012	3.416251649	1.054210612	0	0.998953137	1.014160293	0	0	12.52203026	10.52517507	17.30220869	33.75608716	15.24401423	0	0	0	3.009930555	1.213630956	0	6.680156469	6.259464393	9.273805051	2.195608302	0.97529676	1.856405507	6.662339308	16.30479684	6.132815347	13.55834814	11.55777983	17.67055702
Nox1	6.968108416	-1.548926763	0.488108767	-3.173322974	0.001507048	0.009219724	3.416251649	5.271053059	5.364517273	0.998953137	7.099122054	4.400995115	9.270668374	18.78304539	13.68272759	12.21332378	8.183293856	3.811003557	0.816727025	2.130002379	2.013789976	2.00662037	2.427261912	3.374499921	1.336031294	7.511357272	8.346424546	3.293412453	1.95059352	11.13843304	16.17996689	8.69589165	7.154951239	18.34364748	8.668334872	11.1603518
R74862	7.13442178	-1.548919946	0.470537236	-3.291811628	0.000995443	0.006724958	5.124377474	9.487895506	6.437420728	4.994765687	1.014160293	7.151617061	7.210519847	6.261015132	13.68272759	7.12443887	0	9.527508892	8.167270254	6.390007138	3.020684963	7.023171296	4.854523823	1.124833307	2.672062588	0	0.927380505	10.97804151	2.92589028	12.0666358	11.4211531	5.434932281	12.26563069	23.12894682	10.59463151	13.02041044
Nxnl1	3.225008058	-1.54697548	0.804993648	-1.921723833	0.054640517	0.13922396	4.270314562	2.108421224	0	0	6.084961761	1.100248779	9.270668374	5.21751261	0	3.053330944	4.091646928	3.811003557	0	1.06500119	1.006894988	4.01324074	0	3.374499921	1.336031294	1.251892879	2.782141515	0	2.92589028	0	0.951762758	2.173972912	2.044271782	16.7485477	11.55777983	6.510205218
Nck2	0.776921341	-1.54451477	1.036881254	-1.489577292	0.136335417	NA	0.854062912	0	1.072903455	0.998953137	1.014160293	1.100248779	1.030074264	0	0	0	0	0.952750889	1.633454051	0	0	1.003310185	0	0	1.336031294	0	0	0	0	0.928202754	0	4.347945825	1.022135891	3.190199562	0.963148319	1.860058634
Tssk4	29.30758977	-1.543743059	0.431947377	-3.573914653	0.000351684	0.002992958	6.832503299	8.433684894	9.656131091	4.994765687	18.25488528	4.400995115	44.29319334	39.65309583	29.47049019	63.10217285	70.58090951	59.07055513	9.800724305	17.04001903	5.034474939	24.07944444	18.20446434	17.99733291	18.70443811	16.27460742	6.491663536	8.782433209	15.60474816	36.19990739	30.45640826	40.21849888	58.2617458	82.94518861	53.93630587	60.4519056
C030006K11Rik	13.45275477	-1.543623124	0.382113768	-4.039695117	5.35E-05	0.000679551	5.124377474	2.108421224	11.801938	5.993718825	10.14160293	7.70174145	28.84207939	24.000558	10.52517507	27.4799785	27.61861676	26.6770249	6.533816203	2.130002379	7.048264915	6.01986111	8.49541669	7.873833148	6.680156469	5.007571515	5.564283031	5.489020755	10.72826436	12.0666358	18.08349241	14.13082393	23.5091255	26.31914639	17.33666974	32.55102609
Crybb3	4.591731601	-1.540859624	0.549650384	-2.803344944	0.005057554	0.02336894	0.854062912	5.271053059	2.145806909	1.997906275	9.127442641	4.400995115	2.060148528	10.43502522	12.63021008	5.088884907	3.068735196	3.811003557	1.633454051	1.06500119	2.013789976	3.009930555	4.854523823	0	6.680156469	1.251892879	0	2.195608302	3.90118704	3.712811015	7.614102066	3.260959369	6.132815347	13.55834814	4.815741596	11.1603518
Cdh24	102.8528521	-1.537848055	0.488293762	-3.149432112	0.001635881	0.009845784	31.60032776	14.75894857	18.23935873	21.97696902	34.48144998	18.15410485	188.5035903	165.916901	166.2977661	240.1953676	194.3532291	227.7074625	16.33454051	30.8850345	22.15168973	58.19199073	53.39976205	25.87116606	93.52219057	75.11357272	76.97258193	13.17364981	35.11068336	28.77428536	166.5584827	220.6582506	161.4974708	289.5106103	201.2979987	194.3761272
Pnck	29.2422775	-1.537835926	0.529723165	-2.90309359	0.003694962	0.018430822	7.686566211	15.81315918	8.583227637	5.993718825	2.028320587	8.25186584	41.20297055	51.13162357	19.99783263	29.51553246	11.25202905	60.97605691	26.13526481	3.195003569	9.06205489	20.0662037	29.12714294	37.11949913	4.008093881	17.5265003	11.12856606	10.97804151	13.65415464	8.353824783	79.9480717	96.7417946	82.79300719	42.2701442	26.00500462	96.72304895
St6galnac2	9.597501962	-1.537359837	0.569241072	-2.7007184	0.006918989	0.029704743	1.708125825	2.108421224	10.72903455	5.993718825	1.014160293	5.501243893	9.270668374	16.69604035	36.83811273	7.12443887	5.11455866	20.00776867	4.900362153	8.520009517	5.034474939	1.003310185	7.281785735	1.124833307	2.672062588	2.503785757	9.273805051	5.489020755	0.97529676	4.641013768	20.93878068	16.30479684	16.35417426	22.33139693	5.778889915	30.69096746
Cyp27b1	41.45656978	-1.536718989	0.474639754	-3.237653349	0.001205172	0.007779878	11.95688077	9.487895506	15.02064836	3.99581255	10.14160293	12.65286095	63.86460436	58.43614123	62.09853289	98.7243672	79.7871151	77.17282203	12.25090538	9.585010707	18.12410978	22.07282407	50.97250014	13.49799968	22.71253199	15.02271454	25.96665414	27.44510378	22.43182548	3.712811015	65.67163032	86.9589165	62.35028937	116.442284	69.34667898	95.79301964
Hoxaas2	7.319643122	-1.535680157	0.511489413	-3.002369388	0.002678869	0.014355211	2.562188737	3.162631835	3.218710364	5.993718825	1.014160293	7.151617061	10.30074264	3.130507566	1.052517507	13.23110076	13.29785252	7.622007114	0.816727025	2.130002379	2.013789976	8.026481481	3.640892867	5.624166534	2.672062588	8.763250151	4.636902526	5.489020755	1.95059352	2.784608261	23.79406896	19.56575621	9.199223021	22.33139693	6.742038234	17.67055702
Nid2	8.652385587	-1.535408181	0.602691101	-2.547587278	0.010847072	0.041778091	0	1.054210612	6.437420728	1.997906275	4.056641174	6.601492672	5.150371319	11.47852774	5.262587533	22.39109359	23.52696984	28.58252668	1.633454051	4.260004759	3.020684963	3.009930555	1.213630956	2.249666614	6.680156469	7.511357272	7.419044041	7.684629058	0.97529676	1.856405507	10.46939034	3.260959369	8.17708713	15.15344792	23.11555966	35.34111404
Dusp15	4.487337993	-1.532554029	0.601424549	-2.54820664	0.010827831	0.041749702	0	0	0	3.99581255	2.028320587	2.200497557	11.3308169	5.21751261	3.15755252	8.142215852	5.11455866	11.43301067	0.816727025	0	4.027579951	1.003310185	3.640892867	2.249666614	2.672062588	1.251892879	5.564283031	3.293412453	0	4.641013768	4.758813791	1.086986456	6.132815347	14.35589803	13.48407647	13.02041044
Qpctl	685.548055	-1.531550248	0.395323794	-3.874166627	0.00010699	0.001166999	289.5273273	279.3658121	272.5174775	309.6754726	278.8940807	308.069658	578.9017363	594.7964375	535.7314109	1628.44317	1686.781446	1871.202746	258.9024671	261.9902927	278.9099116	305.0062963	348.3120843	335.2003254	431.5381079	414.3765428	433.0866959	288.7224917	259.4289382	292.3838674	697.6421018	671.7576299	669.4990088	1971.543329	2035.132398	1979.102386
Npr1	7.740257394	-1.531249055	0.470965665	-3.25129658	0.0011488	0.007511059	4.270314562	8.433684894	8.583227637	9.989531374	10.14160293	3.300746336	5.150371319	0	0	4.071107926	11.25202905	13.33851245	4.083635127	4.260004759	6.041369927	3.009930555	7.281785735	10.12349976	2.672062588	1.251892879	0.927380505	7.684629058	3.90118704	23.20506884	13.32467862	13.04383747	11.2434948	11.16569847	20.2261147	10.23032249
Hist1h2an	1.661431877	-1.530495607	1.063383362	-1.439269846	0.150074083	0.290629257	0.854062912	0	0	0	3.04248088	0	6.180445583	1.043502522	0	2.035553963	4.091646928	0	4.083635127	0	0	3.009930555	0	0	0	0	0.927380505	0	0.97529676	0	0.951762758	3.260959369	2.044271782	8.773048796	5.778889915	2.790087951
Rrad	31.355808	-1.528824804	0.365139152	-4.186964874	2.83E-05	0.000415788	32.45439067	27.40947591	37.55162091	33.96440667	27.38232792	31.90721458	40.17289629	54.26213114	6.31510504	37.65774831	52.16849833	53.3540498	25.31853779	40.47004521	22.15168973	11.03641204	9.709047646	7.873833148	6.680156469	1.251892879	4.636902526	34.03192868	54.61661856	19.49225783	39.02227309	32.60959369	51.10679456	49.44809321	51.04686091	45.57143653
C1ql4	3.226249041	-1.528351049	0.821008634	-1.861552956	0.06266613	0.154557275	3.416251649	0	1.072903455	12.98639079	0	1.100248779	14.42103969	4.174010088	0	0	2.045823464	4.763754446	1.633454051	1.06500119	1.006894988	4.01324074	1.213630956	2.249666614	1.336031294	0	0.927380505	2.195608302	2.92589028	0	12.37291586	11.95685102	3.066407674	3.987749453	1.926296638	0.930029317
Maneal	1.210309379	-1.524494413	1.063095263	-1.434014868	0.15156802	NA	0.854062912	0	0	0	0	1.650373168	7.210519847	3.130507566	0	3.053330944	3.068735196	0.952750889	0	0	2.013789976	1.003310185	0	0	0	0	0.927380505	0	0	0.928202754	2.855288275	3.260959369	2.044271782	2.392649672	0.963148319	0
Fgd1	6.638076065	-1.523898755	0.578335665	-2.634972814	0.008414402	0.034435749	1.708125825	2.108421224	1.072903455	5.993718825	6.084961761	4.951119504	16.48118822	3.130507566	1.052517507	6.106661889	4.091646928	10.48025978	10.61745133	1.06500119	2.013789976	7.023171296	6.068154779	4.499333227	0	1.251892879	1.85476101	6.586824907	0.97529676	0	22.8423062	17.3917833	16.35417426	8.773048796	19.26296638	9.300293168
Hrh1	3.714296726	-1.522736839	0.773100375	-1.969649592	0.048878544	0.128178893	0	0	3.218710364	0	2.028320587	0	9.270668374	2.087005044	6.31510504	11.1955468	3.068735196	5.716505335	0	1.06500119	1.006894988	4.01324074	0	4.499333227	1.336031294	0	5.564283031	3.293412453	2.92589028	0	8.565864824	9.782878106	4.088543565	2.392649672	13.48407647	6.510205218
Phlda3	444.0893698	-1.521858963	0.536176478	-2.838354582	0.004534678	0.021547677	94.80098327	91.71632323	111.5819593	134.8586736	111.5576323	127.0787339	623.1949296	504.0117181	519.9436483	1003.528104	887.8873834	1108.049284	95.55706197	80.94009041	79.54470404	145.4799768	355.59387	182.2229957	338.0159173	287.9353621	502.6402338	80.13970303	66.32017968	112.3125332	686.2209487	567.4069302	733.8935699	1154.852241	1302.176527	1233.218874
Gm9530	12.08384063	-1.517600599	0.435743702	-3.482782633	0.000496231	0.00393409	4.270314562	16.86736979	6.437420728	9.989531374	9.127442641	7.70174145	18.54133675	17.73954287	4.210070027	27.4799785	13.29785252	27.62977579	2.450181076	12.78001428	6.041369927	9.029791666	10.9226786	2.249666614	0	2.503785757	5.564283031	12.07584566	16.58004492	6.497419275	9.517627583	17.3917833	17.37631015	39.87749453	13.48407647	14.88046907
Sema7a	7.012581902	-1.517162172	0.736059987	-2.061193651	0.039284569	0.109641584	2.562188737	1.054210612	0	0.998953137	0	3.300746336	22.6616338	7.304517653	23.15538515	12.21332378	8.183293856	34.29903201	0.816727025	1.06500119	2.013789976	4.01324074	1.213630956	3.374499921	1.336031294	1.251892879	9.273805051	2.195608302	0.97529676	0	5.71057655	2.173972912	9.199223021	19.93874726	9.631483191	20.46064497
BC034090	4.346877973	-1.515659018	0.802886457	-1.887762591	0.059057829	0.14749852	0	1.054210612	1.072903455	0.998953137	2.028320587	4.951119504	3.090222791	5.21751261	0	21.37331661	0	8.574758003	4.083635127	2.130002379	4.027579951	3.009930555	2.427261912	0	2.672062588	0	2.782141515	2.195608302	0	0	1.903525517	4.347945825	3.066407674	19.14119737	14.44722479	15.81049839
Enah	3.023908965	-1.513856793	0.749675599	-2.019349161	0.043450942	0.117992194	0.854062912	1.054210612	0	1.997906275	0	3.850870725	0	3.130507566	3.15755252	7.12443887	2.045823464	15.24401423	1.633454051	3.195003569	2.013789976	1.003310185	0	1.124833307	2.672062588	0	1.85476101	5.489020755	0.97529676	0	1.903525517	3.260959369	1.022135891	6.380399124	5.778889915	13.95043975
Mroh6	17.90833487	-1.512890015	0.450604845	-3.357465044	0.000786607	0.005592292	8.540629123	7.379474283	8.583227637	4.994765687	14.19824411	8.25186584	35.02252497	34.43558322	1.052517507	39.69330228	20.45823464	25.72427401	7.350543229	7.455008328	3.020684963	9.029791666	7.281785735	6.748999841	13.36031294	13.77082167	17.6202296	9.88023736	13.65415464	5.569216522	32.35993378	41.30548534	24.53126139	55.03094245	41.41537772	19.53061565
Bicdl2	7.736875147	-1.508603328	0.637733436	-2.365570382	0.018002321	0.06140394	0.854062912	0	0	0	2.028320587	2.750621947	23.69170807	9.391522697	13.68272759	15.26665472	20.45823464	14.29126334	4.900362153	1.06500119	6.041369927	1.003310185	2.427261912	8.998666455	4.008093881	2.503785757	2.782141515	2.195608302	1.95059352	0	10.46939034	18.47876976	11.2434948	19.14119737	25.0418563	7.440234535
Mir7682	2.601860184	-1.505122617	0.826976964	-1.820029676	0.068754486	0.165119767	3.416251649	1.054210612	0	0	0	1.100248779	7.210519847	6.261015132	0	4.071107926	0	3.811003557	0.816727025	2.130002379	0	0	3.640892867	0	2.672062588	2.503785757	1.85476101	0	7.80237408	0	3.807051033	5.434932281	8.17708713	4.785299343	1.926296638	5.580175901
Lrfn1	10.43372791	-1.50431916	0.438042553	-3.434184985	0.000594338	0.004505122	19.64344698	5.271053059	18.23935873	11.98743765	15.2124044	3.850870725	19.57141101	9.391522697	7.367622547	8.142215852	13.29785252	8.574758003	8.98399728	4.260004759	14.09652983	3.009930555	2.427261912	4.499333227	4.008093881	1.251892879	1.85476101	10.97804151	7.80237408	11.13843304	3.807051033	13.04383747	7.154951239	22.33139693	19.26296638	32.55102609
Il11	6.4336161	-1.502186598	0.653353467	-2.299194347	0.021493906	0.070137446	5.978440386	1.054210612	2.145806909	0	2.028320587	3.300746336	6.180445583	7.304517653	14.73524509	21.37331661	10.22911732	17.14951601	0.816727025	1.06500119	5.034474939	5.016550925	7.281785735	1.124833307	0	2.503785757	3.709522021	2.195608302	8.77767084	0	7.614102066	4.347945825	6.132815347	10.36814858	5.778889915	29.76093814
1600010M07Rik	22.01889151	-1.498752862	0.288310736	-5.198394208	2.01E-07	8.28E-06	6.832503299	8.433684894	22.53097255	22.97592216	15.2124044	17.05385607	20.60148528	22.95705548	39.99566525	26.46220152	19.43532291	15.24401423	15.51781348	18.10502022	12.08273985	7.023171296	13.34994051	14.62283299	14.69634423	5.007571515	10.20118556	16.46706227	13.65415464	24.13327159	41.87756136	36.95753951	42.92970743	56.62604223	42.37852604	37.20117267
Prr15l	2.179275399	-1.495303058	0.918758437	-1.627525797	0.103625474	0.222686214	0	2.108421224	0	0	1.014160293	0	5.150371319	6.261015132	0	10.17776981	1.022911732	3.811003557	0.816727025	0	6.041369927	0	1.213630956	0	0	1.251892879	0	1.097804151	0.97529676	0.928202754	5.71057655	2.173972912	3.066407674	3.987749453	5.778889915	2.790087951
Nudt8	56.3508608	-1.49295994	0.438167528	-3.407281108	0.000656135	0.004874111	22.20563572	17.9215804	9.656131091	16.98220334	23.32568675	20.3546024	63.86460436	53.21862862	82.09636552	144.5243314	128.8868782	105.7553487	16.33454051	17.04001903	31.21374462	22.07282407	25.48625007	25.87116606	42.7530014	42.56435788	39.87736172	27.44510378	13.65415464	9.282027536	107.5491917	97.82878106	85.85941486	181.841375	87.64649704	127.4140164
Hsd17b14	5.253526656	-1.492914426	0.653586323	-2.284188597	0.022360449	0.072341766	1.708125825	1.054210612	4.291613818	3.99581255	1.014160293	0	11.3308169	8.348020175	15.7877626	9.159992833	24.54988157	5.716505335	0.816727025	0	3.020684963	3.009930555	2.427261912	4.499333227	1.336031294	3.755678636	0	2.195608302	0.97529676	4.641013768	6.662339308	8.69589165	3.066407674	9.570598686	4.815741596	11.1603518
S100a14	2.980019288	-1.492556109	1.107578719	-1.347584676	0.177792002	0.327067529	0	1.054210612	0	0	0	0	0	4.174010088	22.10286764	4.071107926	0	16.19676512	0	1.06500119	0	1.003310185	0	3.374499921	0	3.755678636	1.85476101	0	1.95059352	0	9.517627583	4.347945825	2.044271782	1.595099781	3.852593276	7.440234535
1700029J07Rik	34.47156722	-1.491848621	0.410865858	-3.63098708	0.000282339	0.002510207	5.978440386	24.24684407	9.656131091	36.96126609	14.19824411	30.8069658	36.05259923	39.65309583	30.52300769	82.4399355	87.97040895	82.88932736	13.88435943	23.43002617	11.07584487	12.03972222	20.63172625	14.62283299	6.680156469	17.5265003	25.03927364	6.586824907	20.48123196	7.425622029	39.02227309	57.61028218	54.17320224	78.15988927	60.6783441	83.70263852
4933413G19Rik	12.08139649	-1.488920615	0.442277024	-3.366488725	0.000761317	0.005445919	5.124377474	2.108421224	15.02064836	10.98848451	6.084961761	4.951119504	19.57141101	19.82654792	25.26042016	19.33776265	40.91646928	21.91327045	4.900362153	5.325005948	6.041369927	2.00662037	2.427261912	4.499333227	4.008093881	12.51892879	3.709522021	6.586824907	4.8764838	6.497419275	21.89054344	11.95685102	11.2434948	17.54609759	19.26296638	26.04082087
Ager	49.87416313	-1.488195107	0.432686111	-3.439433501	0.000582933	0.004439172	14.51906951	20.03000162	10.72903455	7.9916251	23.32568675	15.4034829	85.4961639	59.47964375	73.67622547	98.7243672	82.85585029	113.3773558	19.60144861	17.04001903	21.14479474	21.06951389	7.281785735	32.6201659	38.74490752	27.54164333	49.15116677	34.03192868	38.03657364	5.569216522	78.99630894	79.3500113	75.63805595	140.3687807	103.0568701	101.3731955
Rho	4.246365753	-1.483545867	0.677406239	-2.190038682	0.028521432	0.086785005	0.854062912	1.054210612	2.145806909	0	5.070801467	4.951119504	9.270668374	2.087005044	9.47265756	7.12443887	19.43532291	11.43301067	0.816727025	1.06500119	1.006894988	1.003310185	1.213630956	3.374499921	4.008093881	2.503785757	0	2.195608302	0	1.856405507	4.758813791	1.086986456	4.088543565	11.16569847	11.55777983	2.790087951
Saa4	1.664833727	-1.481825938	1.091999771	-1.356983744	0.174786376	0.323200317	0.854062912	1.054210612	0	0	1.014160293	0	5.150371319	0	0	6.106661889	3.068735196	2.858252668	0	0	0	1.003310185	1.213630956	0	0	5.007571515	0.927380505	1.097804151	0	0	1.903525517	2.173972912	0	7.177949015	0.963148319	8.370263852
Nat8l	3.501046044	-1.48113897	0.653951434	-2.264906679	0.023518407	0.075028023	8.540629123	4.216842447	7.510324182	4.994765687	5.070801467	6.051368282	2.060148528	10.43502522	0	0	8.183293856	1.905501778	3.266908102	2.130002379	0	1.003310185	1.213630956	2.249666614	0	0	1.85476101	3.293412453	2.92589028	2.784608261	5.71057655	3.260959369	1.022135891	3.190199562	1.926296638	10.23032249
Siglecg	3.173906962	-1.477440652	1.06740759	-1.384139167	0.166315846	0.312703643	0	0	0	0	0	0	5.150371319	8.348020175	2.105035013	10.17776981	11.25202905	11.43301067	0	0	0	1.003310185	3.640892867	0	2.672062588	2.503785757	2.782141515	0	0	0	0	4.347945825	4.088543565	8.773048796	5.778889915	11.1603518
Rapsn	2.468486939	-1.476953127	0.842725592	-1.752590809	0.07967227	0.183232321	5.124377474	0	1.072903455	2.996859412	1.014160293	0	1.030074264	3.130507566	7.367622547	3.053330944	7.160382124	1.905501778	0	5.325005948	1.006894988	0	1.213630956	0	1.336031294	0	1.85476101	0	0	1.856405507	5.71057655	2.173972912	6.132815347	7.975498905	0.963148319	4.650146584
1810062G17Rik	23.74412974	-1.473349494	0.519394905	-2.836665279	0.004558738	0.021632583	5.124377474	12.65052734	0	4.994765687	5.070801467	11.55261218	18.54133675	46.95761349	21.05035013	46.81774115	103.3140849	59.07055513	4.900362153	13.84501547	9.06205489	20.0662037	20.63172625	12.37316638	6.680156469	1.251892879	11.12856606	19.76047472	11.70356112	7.425622029	38.07051033	22.82671558	27.59766906	52.63829277	41.41537772	55.80175901
Gckr	2.168600517	-1.471838807	0.872024407	-1.687841298	0.091441698	0.202621884	0.854062912	3.162631835	2.145806909	0.998953137	0	0	3.090222791	7.304517653	2.105035013	5.088884907	7.160382124	5.716505335	1.633454051	1.06500119	0	1.003310185	3.640892867	0	0	0	0	1.097804151	0.97529676	1.856405507	0.951762758	0	1.022135891	4.785299343	2.889444957	6.510205218
Gpld1	4.267406747	-1.471624548	0.620239928	-2.372669805	0.017660044	0.060546525	7.686566211	2.108421224	4.291613818	5.993718825	3.04248088	3.300746336	3.090222791	3.130507566	1.052517507	11.1955468	2.045823464	6.669256225	4.083635127	3.195003569	5.034474939	0	6.068154779	0	1.336031294	0	0	3.293412453	3.90118704	1.856405507	13.32467862	3.260959369	1.022135891	11.16569847	3.852593276	13.02041044
Icam5	45.35129275	-1.470330099	0.489600072	-3.003124762	0.002672229	0.014335112	11.10281786	13.70473795	11.801938	14.98429706	6.084961761	17.60398046	65.92475288	69.91466897	50.52084032	101.7776981	56.26014526	115.2828576	14.70108646	17.04001903	20.13789976	30.09930555	49.75886919	26.99599936	29.39268846	21.28217894	10.20118556	6.586824907	14.6294514	6.497419275	89.46569928	58.69726864	63.37242526	131.5957319	103.0568701	132.064163
Gm10941	2.839279358	-1.468792766	0.68857841	-2.1330799	0.032918172	0.096252052	3.416251649	4.216842447	0	2.996859412	0	4.400995115	3.090222791	5.21751261	3.15755252	9.159992833	0	5.716505335	2.450181076	0	2.013789976	0	0	3.374499921	2.672062588	1.251892879	0	4.391216604	2.92589028	2.784608261	7.614102066	1.086986456	2.044271782	5.582849234	0.963148319	4.650146584
Cyp4f37	1.275638001	-1.468464786	0.934213835	-1.571872232	0.115980186	NA	4.270314562	1.054210612	3.218710364	0.998953137	2.028320587	0	1.030074264	0	0	0	0	1.905501778	0	4.260004759	0	1.003310185	0	0	0	0	0.927380505	4.391216604	1.95059352	4.641013768	0.951762758	1.086986456	0	0.797549891	0.963148319	2.790087951
Zfp334	2.310845789	-1.467953611	0.964621335	-1.521792601	0.128061056	0.259482084	0.854062912	1.054210612	2.145806909	0	0	0.550124389	6.180445583	3.130507566	0	0	11.25202905	12.38576156	2.450181076	0	0	1.003310185	0	0	1.336031294	3.755678636	0	0	1.95059352	4.641013768	1.903525517	1.086986456	1.022135891	3.190199562	3.852593276	5.580175901
Plekhs1	3.44356399	-1.466940966	0.611527403	-2.39881477	0.016448233	0.057482706	2.562188737	6.325263671	4.291613818	1.997906275	5.070801467	8.25186584	2.060148528	0	4.210070027	2.035553963	0	4.763754446	3.266908102	4.260004759	6.041369927	0	1.213630956	1.124833307	0	0	0	6.586824907	9.7529676	5.569216522	2.855288275	4.347945825	3.066407674	3.190199562	6.742038234	3.720117267
Adgrf3	2.093793683	-1.46690512	0.739376744	-1.983975195	0.047258605	0.125497097	0	0	0	3.99581255	6.084961761	3.300746336	2.060148528	4.174010088	0	3.053330944	0	1.905501778	1.633454051	3.195003569	4.027579951	1.003310185	0	0	0	0	0	2.195608302	4.8764838	2.784608261	3.807051033	2.173972912	2.044271782	3.987749453	0	6.510205218
Fscn1	44.87641301	-1.466547689	0.478443268	-3.065248876	0.002174889	0.012275751	11.95688077	9.487895506	4.291613818	4.994765687	16.2265647	16.50373168	65.92475288	46.95761349	86.30643555	103.8132521	94.10787934	72.40906758	6.533816203	10.6500119	26.17926968	34.11254629	33.98166676	34.86983251	21.3765007	16.27460742	32.45831768	17.56486642	10.72826436	14.85124406	63.7681048	63.04521446	43.95184332	148.3442796	115.5777983	119.0437526
Gpr150	1.376320736	-1.466392096	1.009232158	-1.452977974	0.14622987	NA	0.854062912	3.162631835	3.218710364	0	0	1.650373168	2.060148528	4.174010088	0	1.017776981	1.022911732	0.952750889	0.816727025	1.06500119	0	3.009930555	0	1.124833307	0	0	0	4.391216604	0	0	0.951762758	1.086986456	0	3.987749453	6.742038234	0
Ceacam18	5.846247814	-1.465453684	0.716759638	-2.04455386	0.040898862	0.11285152	7.686566211	5.271053059	1.072903455	0	1.014160293	4.951119504	6.180445583	6.261015132	1.052517507	11.1955468	4.091646928	9.527508892	0	0	5.034474939	7.023171296	8.49541669	4.499333227	2.672062588	3.755678636	0	0	1.95059352	0.928202754	3.807051033	19.56575621	6.132815347	19.14119737	17.33666974	16.7405277
Syngr4	9.681571683	-1.464797753	0.367250205	-3.988555305	6.65E-05	0.00080361	1.708125825	5.271053059	2.145806909	17.98115647	17.24072499	9.902239008	19.57141101	7.304517653	16.84028011	7.12443887	13.29785252	10.48025978	6.533816203	8.520009517	10.06894988	3.009930555	7.281785735	0	4.008093881	1.251892879	1.85476101	15.36925812	10.72826436	5.569216522	19.03525517	8.69589165	14.30990248	10.36814858	16.37352142	18.60058634
Strip2	2.623313972	-1.463169249	0.731501873	-2.000226252	0.045475838	0.122010311	0.854062912	4.216842447	0	3.99581255	2.028320587	2.200497557	3.090222791	2.087005044	7.367622547	6.106661889	0	1.905501778	2.450181076	1.06500119	2.013789976	2.00662037	0	1.124833307	0	0	2.782141515	2.195608302	0	0	8.565864824	2.173972912	8.17708713	5.582849234	5.778889915	0.930029317
Tmprss6	2.304968542	-1.462329719	0.936102301	-1.56214734	0.118253283	0.245158637	3.416251649	0	0	0.998953137	2.028320587	0	2.060148528	1.043502522	3.15755252	0	7.160382124	7.622007114	3.266908102	0	0	1.003310185	1.213630956	1.124833307	0	2.503785757	1.85476101	2.195608302	1.95059352	0	0	0	8.17708713	7.177949015	0.963148319	10.23032249
1700124L16Rik	6.523388824	-1.460189844	0.513802551	-2.841927974	0.004484162	0.021345565	5.978440386	1.054210612	0	7.9916251	4.056641174	9.352114618	9.270668374	17.73954287	0	7.12443887	17.38949944	12.38576156	3.266908102	3.195003569	3.020684963	2.00662037	7.281785735	6.748999841	1.336031294	0	0.927380505	2.195608302	11.70356112	11.13843304	8.565864824	6.521918737	4.088543565	14.35589803	7.705186553	9.300293168
Sash3	9.055745395	-1.458854126	0.574130304	-2.540980883	0.011054196	0.042368682	31.60032776	18.97579101	13.94774491	9.989531374	7.099122054	20.3546024	12.36089117	0	9.47265756	7.12443887	9.206205588	2.858252668	6.533816203	4.260004759	16.1103198	0	2.427261912	2.249666614	0	1.251892879	0.927380505	9.88023736	11.70356112	28.77428536	15.22820413	8.69589165	3.066407674	7.177949015	4.815741596	5.580175901
Tesc	3.709050134	-1.458803191	0.751684442	-1.940712231	0.052293192	0.134847666	2.562188737	3.162631835	0	7.9916251	3.04248088	0.550124389	2.060148528	5.21751261	4.210070027	14.24887774	6.137470392	9.527508892	0.816727025	1.06500119	3.020684963	1.003310185	3.640892867	0	0	3.755678636	0.927380505	0	0.97529676	0	4.758813791	10.86986456	0	10.36814858	5.778889915	5.580175901
Mapk13	7.084076261	-1.457356726	0.495919218	-2.938697821	0.003295942	0.016811663	7.686566211	7.379474283	2.145806909	8.990578237	2.028320587	13.20298534	6.180445583	3.130507566	13.68272759	9.159992833	1.022911732	11.43301067	2.450181076	5.325005948	4.027579951	0	1.213630956	1.124833307	12.02428164	8.763250151	0	9.88023736	7.80237408	14.85124406	12.37291586	5.434932281	11.2434948	11.16569847	5.778889915	13.02041044
Rem1	1.50406744	-1.45703507	1.020292223	-1.428056626	0.15327556	0.294972697	1.708125825	0	2.145806909	1.997906275	6.084961761	0	3.090222791	2.087005044	0	5.088884907	0	0	1.633454051	0	1.006894988	0	1.213630956	0	0	1.251892879	0.927380505	0	1.95059352	0	0.951762758	3.260959369	1.022135891	3.190199562	0	6.510205218
Fbxo17	1.564183796	-1.455388314	1.033764173	-1.407853312	0.15917451	0.30297928	0.854062912	3.162631835	2.145806909	1.997906275	0	1.650373168	10.30074264	3.130507566	0	0	0	3.811003557	0	0	1.006894988	3.009930555	1.213630956	0	0	0	0	1.097804151	0	1.856405507	3.807051033	1.086986456	2.044271782	0	2.889444957	1.860058634
Mamstr	1.157065662	-1.45488897	1.088343841	-1.336791661	0.181290652	NA	0.854062912	1.054210612	0	0	0	1.650373168	4.120297055	0	0	1.017776981	5.11455866	0.952750889	0	1.06500119	0	2.00662037	0	0	1.336031294	0	0.927380505	0	1.95059352	0	1.903525517	4.347945825	0	1.595099781	4.815741596	0
Fstl3	2.358367288	-1.454478875	1.002721236	-1.450531636	0.146910324	0.286332641	0	3.162631835	5.364517273	1.997906275	0	1.100248779	0	2.087005044	15.7877626	5.088884907	1.022911732	7.622007114	0	4.260004759	2.013789976	1.003310185	0	0	0	0	0	0	0.97529676	1.856405507	0.951762758	2.173972912	9.199223021	3.190199562	0.963148319	0.930029317
Ak5	18.39254458	-1.452934939	0.541382976	-2.683747004	0.007280217	0.030839462	5.124377474	5.271053059	1.072903455	5.993718825	5.070801467	1.650373168	20.60148528	21.91355296	34.73307772	32.56886341	57.28305699	51.44854802	3.266908102	2.130002379	3.020684963	14.04634259	12.13630956	6.748999841	10.68825035	16.27460742	14.83808808	4.391216604	3.90118704	10.21023029	32.35993378	15.21781039	36.79689208	51.04319299	37.56278444	34.41108472
Lrrc51	41.17793455	-1.45239101	0.379984869	-3.822233804	0.000132248	0.001387574	22.20563572	17.9215804	28.96839327	9.989531374	29.41064851	28.60646824	50.47363893	51.13162357	59.99349788	79.38660455	77.74129163	78.12557292	22.86835671	17.04001903	16.1103198	23.07613426	23.05898816	28.12083267	17.36840682	31.29732197	9.273805051	26.34729963	9.7529676	15.77944681	39.97403585	54.34932281	63.37242526	106.8716853	122.3198365	74.40234535
Fancd2os	3.79497448	-1.452355118	0.795672163	-1.8253185	0.06795298	0.163643416	1.708125825	0	0	0.998953137	0	0.550124389	5.150371319	1.043502522	8.420140053	7.12443887	4.091646928	5.716505335	3.266908102	0	4.027579951	0	0	0	2.672062588	2.503785757	8.346424546	1.097804151	0.97529676	0	7.614102066	19.56575621	12.26563069	7.177949015	6.742038234	2.790087951
Acot1	7.108537701	-1.451488984	0.581510018	-2.49606875	0.012557826	0.046828492	2.562188737	1.054210612	7.510324182	4.994765687	4.056641174	11.00248779	7.210519847	3.130507566	0	6.106661889	5.11455866	16.19676512	8.167270254	7.455008328	9.06205489	1.003310185	0	8.998666455	1.336031294	1.251892879	0.927380505	6.586824907	2.92589028	2.784608261	18.08349241	16.30479684	4.088543565	14.35589803	28.89444957	12.09038112
Lpin1	278.9902435	-1.449949804	0.373928978	-3.877607481	0.000105489	0.001154105	266.4676286	279.3658121	249.9865049	228.7602685	282.9507219	242.0547313	167.902105	138.7858354	76.83377799	472.2485194	560.5556291	575.4615371	289.938094	269.445301	248.703062	76.25157407	65.53607161	65.2403318	96.19425315	73.86167984	107.5761386	243.7125215	261.3795317	306.3069087	221.7607227	207.6144131	194.2058193	642.0276619	711.7666078	746.8135414
Fndc8	19.84982136	-1.44957	0.440332292	-3.291991132	0.000994807	0.006722973	4.270314562	3.162631835	2.145806909	8.990578237	14.19824411	13.20298534	18.54133675	21.91355296	9.47265756	29.51553246	51.1455866	48.59029535	5.717089178	8.520009517	5.034474939	11.03641204	20.63172625	5.624166534	12.02428164	26.28975045	5.564283031	12.07584566	20.48123196	2.784608261	35.21522206	23.91370204	32.70834852	73.37458993	42.37852604	26.97085019
Pacsin3	12.56243008	-1.447905785	0.623899626	-2.320735138	0.020301143	0.067225561	3.416251649	7.379474283	2.145806909	1.997906275	5.070801467	7.151617061	20.60148528	11.47852774	2.105035013	39.69330228	13.29785252	38.11003557	1.633454051	5.325005948	2.013789976	3.009930555	4.854523823	5.624166534	13.36031294	10.01514303	14.83808808	3.293412453	0.97529676	0.928202754	16.17996689	11.95685102	14.30990248	44.66279387	22.15241134	49.29155379
Glyatl3	4.094685795	-1.443769322	0.891960227	-1.618647646	0.105523097	0.225929191	0	0	3.218710364	0	1.014160293	1.650373168	4.120297055	18.78304539	0	5.088884907	7.160382124	11.43301067	0.816727025	4.260004759	1.006894988	0	0	2.249666614	4.008093881	5.007571515	1.85476101	0	0	0	4.758813791	9.782878106	2.044271782	11.16569847	4.815741596	18.60058634
Fam212b	276.3431715	-1.443275279	0.650289182	-2.219436088	0.026457071	0.082153752	29.89220193	37.95158202	11.801938	39.9581255	25.35400734	36.85833408	276.0599027	376.7044104	328.3854621	654.4305991	599.4262749	676.4531314	41.6530783	39.40504402	23.15858472	119.393912	274.280596	176.5988292	220.4451635	182.7763603	319.9462743	47.2055785	32.18479308	26.91787986	441.6179198	419.5767721	453.8283357	812.7033384	786.8921767	778.4345382
Poln	3.486931243	-1.441703033	0.759495529	-1.898237682	0.057664779	0.144882941	0.854062912	5.271053059	1.072903455	2.996859412	3.04248088	0	0	6.261015132	0	8.142215852	10.22911732	9.527508892	0	1.06500119	1.006894988	1.003310185	2.427261912	0	2.672062588	3.755678636	3.709522021	1.097804151	5.85178056	0	1.903525517	9.782878106	7.154951239	6.380399124	2.889444957	6.510205218
Rap1gap	5.497249625	-1.441638672	0.552923055	-2.607304324	0.009125821	0.036728959	4.270314562	3.162631835	3.218710364	0.998953137	8.113282348	2.200497557	7.210519847	1.043502522	0	13.23110076	2.045823464	10.48025978	4.900362153	3.195003569	1.006894988	2.00662037	0	3.374499921	0	5.007571515	9.273805051	6.586824907	6.82707732	3.712811015	12.37291586	4.347945825	10.22135891	10.36814858	18.29981806	7.440234535
Tg	5.196564344	-1.440260276	0.573471855	-2.511475086	0.012022777	0.04531379	4.270314562	4.216842447	8.583227637	1.997906275	3.04248088	8.801990229	3.090222791	2.087005044	10.52517507	17.30220869	3.068735196	10.48025978	5.717089178	4.260004759	4.027579951	1.003310185	2.427261912	0	0	1.251892879	1.85476101	7.684629058	0.97529676	1.856405507	1.903525517	6.521918737	7.154951239	11.96324836	8.668334872	11.1603518
Gdf11	3.493548816	-1.437842424	0.649600958	-2.213424115	0.02686842	0.083090419	0	1.054210612	1.072903455	0.998953137	4.056641174	1.650373168	9.270668374	9.391522697	0	6.106661889	8.183293856	2.858252668	0	2.130002379	3.020684963	2.00662037	2.427261912	0	1.336031294	2.503785757	2.782141515	2.195608302	3.90118704	0	2.855288275	14.13082393	7.154951239	2.392649672	4.815741596	6.510205218
Sh2d4b	3.008829809	-1.437827355	0.805003121	-1.786114013	0.0740808	0.174089879	0	0	2.145806909	0.998953137	0	0	3.090222791	8.348020175	1.052517507	12.21332378	3.068735196	5.716505335	0	0	2.013789976	0	1.213630956	1.124833307	2.672062588	5.007571515	2.782141515	0	3.90118704	0.928202754	7.614102066	5.434932281	3.066407674	4.785299343	1.926296638	11.1603518
Ddr1	22.10437999	-1.437408018	0.578143155	-2.486249308	0.012909749	0.047813035	9.394692035	8.433684894	11.801938	9.989531374	14.19824411	10.4523634	4.120297055	17.73954287	16.84028011	62.08439587	94.10787934	62.88155869	8.167270254	5.325005948	3.020684963	9.029791666	13.34994051	7.873833148	4.008093881	20.03028606	21.32975162	10.97804151	6.82707732	0.928202754	18.08349241	14.13082393	11.2434948	59.0186919	36.59963613	91.14287305
Olfr461	2.555996264	-1.436641157	1.106402009	-1.298480249	0.194122359	0.348584734	0	0	1.072903455	0	0	0	6.180445583	5.21751261	1.052517507	1.017776981	8.183293856	4.763754446	0	0	0	4.01324074	0	6.748999841	2.672062588	0	0	0	0	0	3.807051033	1.086986456	4.088543565	7.975498905	5.778889915	13.02041044
Foxf1	1.964272951	-1.435670247	0.911391928	-1.575250124	0.115198722	0.240650093	0.854062912	0	0	2.996859412	0	2.200497557	1.030074264	4.174010088	0	9.159992833	3.068735196	4.763754446	0.816727025	1.06500119	0	0	0	2.249666614	1.336031294	0	2.782141515	0	0	10.21023029	3.807051033	1.086986456	2.044271782	2.392649672	2.889444957	0
Cel	2.627090569	-1.435544624	0.938548092	-1.52953763	0.126131218	0.256495464	0	0	0	0	3.04248088	0	6.180445583	4.174010088	0	5.088884907	6.137470392	4.763754446	0	0	0	3.009930555	1.213630956	0	5.344125175	1.251892879	2.782141515	0	0	0	4.758813791	7.608905194	4.088543565	7.177949015	2.889444957	9.300293168
Tsku	50.16204097	-1.435458338	0.398623705	-3.601036065	0.000316952	0.002771638	40.14095688	32.68052897	35.405814	30.96754726	16.2265647	28.60646824	42.23304482	20.87005044	27.36545517	110.937691	95.13079108	118.1411103	44.10325937	18.10502022	21.14479474	31.10261574	26.69988103	56.24166534	18.70443811	12.51892879	15.76546859	26.34729963	24.382419	50.1229487	62.81634205	43.47945825	55.19533813	123.620233	150.2511378	125.5539578
Adra2a	7.958050639	-1.435005122	0.816703361	-1.757070181	0.078905848	0.182125276	1.708125825	1.054210612	0	0	2.028320587	2.200497557	11.3308169	8.348020175	3.15755252	27.4799785	48.0768514	17.14951601	0	1.06500119	6.041369927	3.009930555	3.640892867	1.124833307	8.016187763	1.251892879	7.419044041	0	0	0	14.27644137	15.21781039	5.110679456	26.31914639	13.48407647	10.23032249
Gm42372	1.99534912	-1.434730735	0.938793886	-1.528270216	0.126445462	0.257001804	2.562188737	0	0	0	1.014160293	0	7.210519847	0	3.15755252	6.106661889	9.206205588	1.905501778	0.816727025	1.06500119	0	0	0	0	4.008093881	1.251892879	0.927380505	1.097804151	0	0.928202754	4.758813791	3.260959369	2.044271782	4.785299343	0.963148319	2.790087951
Slamf9	13.05410584	-1.433234822	0.277922604	-5.156956654	2.51E-07	9.91E-06	15.37313242	9.487895506	9.656131091	14.98429706	6.084961761	15.4034829	9.270668374	15.65253783	10.52517507	17.30220869	22.5040581	12.38576156	13.06763241	7.455008328	7.048264915	5.016550925	4.854523823	5.624166534	2.672062588	7.511357272	8.346424546	20.85827887	15.60474816	16.70764957	15.22820413	17.3917833	13.28776659	23.92649672	27.93130125	20.46064497
Apod	6.64847953	-1.432888039	0.673095064	-2.128804854	0.033270409	0.097094571	8.540629123	0	2.145806909	0.998953137	2.028320587	2.200497557	7.210519847	5.21751261	1.052517507	17.30220869	14.32076425	15.24401423	0.816727025	8.520009517	1.006894988	3.009930555	2.427261912	6.748999841	5.344125175	0	5.564283031	8.782433209	1.95059352	2.784608261	3.807051033	2.173972912	4.088543565	11.16569847	30.82074621	24.18076224
Ngb	7.505184863	-1.427172996	0.615989718	-2.31687795	0.020510381	0.067784391	0.854062912	2.108421224	0	0	2.028320587	1.650373168	17.51126248	10.43502522	30.52300769	11.1955468	8.183293856	14.29126334	2.450181076	2.130002379	1.006894988	3.009930555	7.281785735	4.499333227	5.344125175	1.251892879	7.419044041	3.293412453	4.8764838	0	13.32467862	6.521918737	19.42058193	10.36814858	20.2261147	13.95043975
Gpm6b	7.267662911	-1.424916351	0.452089844	-3.151843311	0.001622433	0.009791779	5.978440386	1.054210612	5.364517273	2.996859412	4.056641174	18.15410485	13.39096543	9.391522697	9.47265756	6.106661889	22.5040581	9.527508892	3.266908102	2.130002379	4.027579951	2.00662037	2.427261912	4.499333227	1.336031294	7.511357272	2.782141515	13.17364981	10.72826436	1.856405507	4.758813791	6.521918737	6.132815347	10.36814858	13.48407647	13.02041044
Hist1h4f	2.19797023	-1.424842584	0.99710669	-1.428977058	0.153010827	0.294607179	0	0	1.072903455	0	1.014160293	1.650373168	0	0	5.262587533	1.017776981	12.27494078	2.858252668	0.816727025	3.195003569	0	0	1.213630956	0	0	0	5.564283031	10.97804151	3.90118704	5.569216522	4.758813791	2.173972912	1.022135891	1.595099781	0	0
Abcc8	3.162297149	-1.423818216	1.005722768	-1.415716399	0.156858555	0.299787997	0	1.054210612	0	5.993718825	0	0	2.060148528	1.043502522	1.052517507	7.12443887	14.32076425	9.527508892	0	3.195003569	0	0	0	6.748999841	2.672062588	0	1.85476101	1.097804151	0	0	0.951762758	3.260959369	1.022135891	7.177949015	15.41037311	9.300293168
Mapkapk3	27.38082165	-1.423333307	0.414543241	-3.433497799	0.000595847	0.004514819	29.89220193	31.62631835	28.96839327	19.97906275	24.33984704	20.90472679	15.45111396	24.000558	26.31293767	48.85329511	29.66444023	71.45631669	31.03562697	28.75503212	17.11721479	12.03972222	4.854523823	13.49799968	2.672062588	3.755678636	7.419044041	16.46706227	14.6294514	28.77428536	18.08349241	19.56575621	21.46485372	61.41134157	70.30982729	78.12246262
Epha10	3.853419604	-1.422887095	0.799512163	-1.779694119	0.075126033	0.175893194	0	0	1.072903455	0.998953137	1.014160293	0	7.210519847	7.304517653	14.73524509	6.106661889	11.25202905	8.574758003	4.083635127	2.130002379	2.013789976	6.01986111	0	0	0	0	0.927380505	1.097804151	0	0.928202754	11.4211531	4.347945825	3.066407674	12.76079825	4.815741596	3.720117267
Samd14	6.583663364	-1.42225839	0.514645785	-2.763567548	0.005717326	0.025653063	5.124377474	1.054210612	4.291613818	3.99581255	10.14160293	4.951119504	16.48118822	5.21751261	2.105035013	16.2844317	11.25202905	1.905501778	2.450181076	3.195003569	3.020684963	1.003310185	1.213630956	8.998666455	4.008093881	5.007571515	2.782141515	6.586824907	1.95059352	4.641013768	10.46939034	5.434932281	10.22135891	23.12894682	3.852593276	16.7405277
Tbx20	2.683001986	-1.420028348	1.238561506	-1.146514195	0.251582457	0.415255497	0	1.054210612	0	0.998953137	0	0	0	1.043502522	0	9.159992833	6.137470392	26.6770249	0.816727025	1.06500119	2.013789976	0	0	0	4.008093881	0	1.85476101	0	0	0	0.951762758	0	1.022135891	9.570598686	4.815741596	9.300293168
Cbfa2t3	12.20107638	-1.41914646	0.365077397	-3.887248218	0.000101387	0.001119179	12.81094368	14.75894857	16.09355182	14.98429706	12.16992352	17.05385607	13.39096543	12.52203026	7.367622547	14.24887774	15.34367598	18.1022669	11.43417836	8.520009517	13.08963484	0	6.068154779	2.249666614	4.008093881	5.007571515	2.782141515	19.76047472	4.8764838	26.91787986	10.46939034	8.69589165	10.22135891	20.73629715	14.44722479	27.90087951
Krt80	1.259355263	-1.418774521	0.989165452	-1.434314673	0.151482485	NA	0	2.108421224	3.218710364	0	1.014160293	1.650373168	2.060148528	2.087005044	0	0	0	1.905501778	0	3.195003569	2.013789976	0	0	0	1.336031294	0	0	1.097804151	1.95059352	4.641013768	1.903525517	0	1.022135891	0.797549891	5.778889915	0
D630023F18Rik	232.8812453	-1.416250077	0.237920475	-5.952619587	2.64E-09	2.36E-07	175.9369599	218.2215966	154.4980975	175.8157522	197.7612572	190.3430387	243.0975263	232.7010624	234.711404	301.2619865	308.9193431	310.5967899	187.0304888	222.5852486	199.3652076	97.32108795	117.7222027	80.98799809	85.5060028	68.85410833	95.52019203	191.0179223	185.3063844	195.850781	305.5158454	350.0096389	342.4155236	512.0270297	573.0732499	432.4636323
Dlk2	2.446436052	-1.413583914	0.763791374	-1.850746109	0.064206087	0.156952641	3.416251649	8.433684894	0	2.996859412	1.014160293	1.100248779	2.060148528	1.043502522	4.210070027	7.12443887	0	0.952750889	2.450181076	4.260004759	0	0	0	1.124833307	1.336031294	0	1.85476101	0	0	2.784608261	4.758813791	3.260959369	3.066407674	4.785299343	5.778889915	5.580175901
Coch	3.024569196	-1.411744143	0.7130228	-1.979942496	0.047709991	0.126267013	0	0	1.072903455	0.998953137	0	0.550124389	1.030074264	5.21751261	0	4.071107926	4.091646928	2.858252668	0.816727025	0	0	0	1.213630956	6.748999841	2.672062588	2.503785757	5.564283031	4.391216604	0.97529676	6.497419275	1.903525517	2.173972912	3.066407674	4.785299343	16.37352142	11.1603518
Gm10384	4.719485425	-1.400791643	0.757366674	-1.84955543	0.064377652	0.157196416	6.832503299	4.216842447	10.72903455	5.993718825	11.15576323	7.70174145	6.180445583	2.087005044	7.367622547	2.035553963	0	0	8.98399728	4.260004759	6.041369927	0	0	0	1.336031294	0	0	7.684629058	7.80237408	21.34866333	0.951762758	5.434932281	6.132815347	1.595099781	3.852593276	1.860058634
Sync	5.252248559	-1.399522731	0.511246661	-2.737470655	0.006191364	0.027307175	4.270314562	5.271053059	0	0.998953137	3.04248088	3.300746336	14.42103969	13.56553278	8.420140053	5.088884907	10.22911732	3.811003557	4.900362153	1.06500119	2.013789976	7.023171296	3.640892867	2.249666614	0	0	1.85476101	3.293412453	4.8764838	6.497419275	7.614102066	8.69589165	9.199223021	7.177949015	4.815741596	10.23032249
Il1r1	9.541704952	-1.398120581	0.430848861	-3.245037197	0.001174353	0.00763	12.81094368	4.216842447	10.72903455	4.994765687	13.18408382	9.352114618	6.180445583	15.65253783	13.68272759	5.088884907	12.27494078	18.1022669	8.98399728	14.91001666	6.041369927	3.009930555	2.427261912	5.624166534	0	1.251892879	0.927380505	23.05388717	15.60474816	8.353824783	7.614102066	4.347945825	9.199223021	13.55834814	19.26296638	15.81049839
Pagr1a	1.992594569	-1.397829844	0.97193807	-1.43818818	0.150380668	0.291022651	0	0	0	0	0	0	8.24059411	3.130507566	1.052517507	8.142215852	4.091646928	0	1.633454051	0	0	0	3.640892867	2.249666614	1.336031294	0	0.927380505	0	0	2.784608261	1.903525517	3.260959369	3.066407674	3.987749453	2.889444957	7.440234535
Tmc7	2.943098763	-1.397489593	0.858050678	-1.628679551	0.103380874	0.222249875	1.708125825	0	2.145806909	0	2.028320587	0.550124389	1.030074264	2.087005044	0	11.1955468	1.022911732	17.14951601	0.816727025	0	1.006894988	1.003310185	1.213630956	0	4.008093881	5.007571515	0.927380505	0	1.95059352	0	4.758813791	5.434932281	5.110679456	3.987749453	5.778889915	8.370263852
Csdc2	1.911939183	-1.397200716	0.941309699	-1.484315648	0.137725201	0.273398303	4.270314562	4.216842447	0	0.998953137	2.028320587	0.550124389	4.120297055	4.174010088	0	1.017776981	0	0.952750889	0	0	6.041369927	0	2.427261912	0	1.336031294	0	0	2.195608302	0.97529676	0	4.758813791	0	2.044271782	9.570598686	2.889444957	2.790087951
Galr2	23.69984685	-1.396145485	0.590871756	-2.362857035	0.018134664	0.061680926	10.24875495	1.054210612	5.364517273	9.989531374	11.15576323	9.902239008	32.96237644	14.60903531	9.47265756	56.99551096	67.51217431	68.59806403	4.900362153	4.260004759	1.006894988	6.01986111	7.281785735	19.12216622	16.03237553	36.30489348	19.47499061	1.097804151	4.8764838	10.21023029	32.35993378	22.82671558	26.57553317	68.58929058	57.78889915	74.40234535
Klhl10	2.891132578	-1.394770978	0.729020327	-1.91321274	0.055720823	0.141114991	2.562188737	1.054210612	6.437420728	6.992671962	3.04248088	1.100248779	0	5.21751261	1.052517507	2.035553963	2.045823464	2.858252668	3.266908102	1.06500119	2.013789976	0	0	0	0	0	7.419044041	1.097804151	0	3.712811015	6.662339308	2.173972912	3.066407674	4.785299343	9.631483191	7.440234535
4931429L15Rik	3.006715054	-1.394648947	0.760093688	-1.834838218	0.066529664	0.161092915	0	0	0	0.998953137	1.014160293	0	4.120297055	10.43502522	0	4.071107926	5.11455866	4.763754446	1.633454051	4.260004759	2.013789976	4.01324074	2.427261912	0	0	0	1.85476101	1.097804151	0	2.784608261	12.37291586	6.521918737	3.066407674	2.392649672	10.59463151	4.650146584
Tmem240	11.18135486	-1.392908661	0.418270999	-3.330158355	0.000867966	0.006031353	15.37313242	20.03000162	10.72903455	2.996859412	8.113282348	3.850870725	10.30074264	10.43502522	4.210070027	17.30220869	7.160382124	9.527508892	15.51781348	5.325005948	13.08963484	5.016550925	10.9226786	3.374499921	1.336031294	1.251892879	2.782141515	13.17364981	8.77767084	6.497419275	19.03525517	14.13082393	22.48698961	40.67504442	11.55777983	20.46064497
Gm6578	1.16706728	-1.392706127	0.920007697	-1.513798342	0.130076993	NA	0.854062912	1.054210612	2.145806909	1.997906275	2.028320587	1.100248779	2.060148528	1.043502522	2.105035013	1.017776981	1.022911732	0.952750889	0.816727025	1.06500119	0	1.003310185	0	0	0	0	1.85476101	0	0.97529676	0.928202754	0.951762758	0	0	7.177949015	1.926296638	0.930029317
Pde6g	7.721514431	-1.39162445	0.63848595	-2.179569417	0.029289394	0.088465649	3.416251649	0	6.437420728	0	1.014160293	0.550124389	18.54133675	9.391522697	15.7877626	12.21332378	3.068735196	15.24401423	1.633454051	3.195003569	0	6.01986111	10.9226786	3.374499921	5.344125175	7.511357272	2.782141515	1.097804151	3.90118704	3.712811015	18.08349241	13.04383747	24.53126139	14.35589803	12.52092815	13.95043975
Erp27	14.40403312	-1.388779382	0.377171892	-3.682086107	0.000231333	0.002158051	11.10281786	4.216842447	5.364517273	5.993718825	7.099122054	9.352114618	25.75185659	6.261015132	18.94531512	23.40887057	18.41241118	25.72427401	4.900362153	6.390007138	9.06205489	14.04634259	9.709047646	7.873833148	5.344125175	11.26703591	6.491663536	5.489020755	10.72826436	7.425622029	30.45640826	23.91370204	27.59766906	29.50934595	22.15241134	38.13120199
Klf1	4.66683269	-1.385725697	0.668045792	-2.074297473	0.038051692	0.107264812	0.854062912	4.216842447	1.072903455	2.996859412	3.04248088	6.601492672	0	1.043502522	31.5755252	8.142215852	5.11455866	8.574758003	4.083635127	2.130002379	3.020684963	0	2.427261912	2.249666614	0	2.503785757	1.85476101	5.489020755	0	3.712811015	6.662339308	3.260959369	3.066407674	6.380399124	11.55777983	8.370263852
Sorbs3	9.321098046	-1.38344668	0.428909159	-3.22550044	0.001257526	0.008056105	12.81094368	9.487895506	10.72903455	10.98848451	1.014160293	5.501243893	5.150371319	15.65253783	5.262587533	9.159992833	4.091646928	4.763754446	15.51781348	8.520009517	1.006894988	2.00662037	12.13630956	2.249666614	2.672062588	3.755678636	2.782141515	12.07584566	6.82707732	10.21023029	12.37291586	25.00068849	24.53126139	20.73629715	8.668334872	13.95043975
Eomes	3.009408543	-1.382384607	0.550068627	-2.513112981	0.0119671	0.045179577	0.854062912	1.054210612	3.218710364	4.994765687	2.028320587	1.650373168	6.180445583	6.261015132	4.210070027	2.035553963	1.022911732	0.952750889	2.450181076	3.195003569	0	0	2.427261912	2.249666614	0	1.251892879	3.709522021	1.097804151	4.8764838	4.641013768	7.614102066	3.260959369	3.066407674	5.582849234	4.815741596	5.580175901
Prrt3	6.65363049	-1.378928072	0.6011991	-2.293629632	0.021811782	0.070998251	0.854062912	5.271053059	4.291613818	0.998953137	2.028320587	6.051368282	6.180445583	7.304517653	10.52517507	19.33776265	12.27494078	18.1022669	10.61745133	0	0	3.009930555	9.709047646	1.124833307	1.336031294	2.503785757	0.927380505	1.097804151	9.7529676	3.712811015	5.71057655	18.47876976	8.17708713	9.570598686	5.778889915	14.88046907
Amt	43.2193156	-1.372968366	0.383463431	-3.580441455	0.000343014	0.002942064	16.22719533	16.86736979	12.87484146	11.98743765	21.29736616	24.20547313	44.29319334	55.30563366	55.78342785	98.7243672	108.4286436	49.54304624	15.51781348	7.455008328	11.07584487	33.10923611	25.48625007	19.12216622	37.40887623	50.07571515	19.47499061	25.24949548	34.1353866	15.77944681	67.57515584	69.5671332	75.63805595	113.2520845	87.64649704	73.47231603
Ppl	2.573260369	-1.372409873	0.996105843	-1.377775146	0.168272722	0.315389237	1.708125825	0	0	0	0	0	0	6.261015132	12.63021008	4.071107926	0	0	0.816727025	0	0	1.003310185	3.640892867	4.499333227	2.672062588	1.251892879	0.927380505	1.097804151	1.95059352	0	2.855288275	6.521918737	16.35417426	2.392649672	0.963148319	5.580175901
5830418P13Rik	2.843130846	-1.369436892	1.016282633	-1.347496108	0.177820506	0.327089411	0	3.162631835	2.145806909	0	3.04248088	0	1.030074264	0	0	4.071107926	8.183293856	7.622007114	1.633454051	3.195003569	0	0	1.213630956	0	0	5.007571515	4.636902526	0	3.90118704	1.856405507	1.903525517	0	0	12.76079825	11.55777983	8.370263852
Gsta3	1.56542065	-1.366127627	0.981034597	-1.392537666	0.163759644	0.309601336	0.854062912	2.108421224	0	0	1.014160293	1.100248779	3.090222791	7.304517653	3.15755252	0	0	0.952750889	0	0	0	4.01324074	0	0	1.336031294	2.503785757	0	4.391216604	1.95059352	0.928202754	2.855288275	0	0	5.582849234	2.889444957	0.930029317
Gm15850	3.493523599	-1.365335324	0.655409221	-2.083179913	0.037234827	0.105435759	2.562188737	0	2.145806909	1.997906275	4.056641174	1.100248779	2.060148528	2.087005044	2.105035013	7.12443887	3.068735196	0	2.450181076	0	1.006894988	7.023171296	1.213630956	2.249666614	0	7.511357272	0	2.195608302	1.95059352	0.928202754	12.37291586	10.86986456	11.2434948	7.975498905	1.926296638	5.580175901
Grid2ip	2.925693934	-1.363998551	0.774146159	-1.761939312	0.078079552	0.180683973	0.854062912	0	0	0.998953137	1.014160293	0.550124389	3.090222791	4.174010088	9.47265756	2.035553963	5.11455866	6.669256225	0	1.06500119	1.006894988	4.01324074	0	0	2.672062588	3.755678636	2.782141515	0	0	0	9.517627583	3.260959369	3.066407674	10.36814858	5.778889915	6.510205218
Pcdh1	6.853204507	-1.362991722	0.729859002	-1.867472647	0.061835613	0.153036013	0.854062912	0	3.218710364	0.998953137	5.070801467	2.200497557	11.3308169	1.043502522	0	24.42664756	21.48114637	41.92103913	0.816727025	1.06500119	4.027579951	4.01324074	1.213630956	5.624166534	2.672062588	5.007571515	1.85476101	1.097804151	1.95059352	2.784608261	0.951762758	6.521918737	9.199223021	15.95099781	11.55777983	16.7405277
Hist1h2bf	1.011701099	-1.360062174	1.029750452	-1.320768708	0.186578496	NA	0	1.054210612	1.072903455	1.997906275	2.028320587	0	0	0	0	2.035553963	0	0	1.633454051	0	1.006894988	0	0	3.374499921	0	0	0	6.586824907	0.97529676	0	2.855288275	1.086986456	1.022135891	0.797549891	0.963148319	1.860058634
Inpp5j	3.352675029	-1.359272743	0.78195447	-1.738301646	0.082157676	0.187282223	5.978440386	4.216842447	1.072903455	7.9916251	4.056641174	3.300746336	1.030074264	0	0	0	0	3.811003557	7.350543229	4.260004759	5.034474939	0	1.213630956	0	0	0	0.927380505	15.36925812	1.95059352	1.856405507	8.565864824	3.260959369	9.199223021	6.380399124	0.963148319	2.790087951
Mybl1	389.6074214	-1.359065716	0.36803193	-3.692792945	0.000221805	0.002091953	158.0016388	159.1858024	152.3522906	154.8377363	145.024922	160.6363217	529.4581716	548.8823265	364.1710573	932.283715	1049.507437	872.7198145	167.4290402	181.0502022	157.0756181	202.6686574	347.0984533	246.3384942	164.3318491	175.265003	171.5653935	121.8562608	197.0099455	180.0713342	556.7812136	461.9692439	527.4221199	881.292629	797.4868082	924.4491409
Dcst1	13.2667366	-1.357649576	0.331581785	-4.094463684	4.23E-05	0.000567312	14.51906951	12.65052734	12.87484146	10.98848451	8.113282348	8.25186584	6.180445583	8.348020175	7.367622547	13.23110076	18.41241118	14.29126334	6.533816203	3.195003569	6.041369927	9.029791666	14.56357147	7.873833148	14.69634423	7.511357272	5.564283031	23.05388717	11.70356112	6.497419275	12.37291586	26.08767495	16.35417426	45.46034376	19.26296638	26.97085019
Dhrs13os	5.788086702	-1.353900668	0.538675977	-2.513386017	0.011957841	0.045164129	5.124377474	4.216842447	8.583227637	2.996859412	5.070801467	2.200497557	7.210519847	4.174010088	7.367622547	5.088884907	6.137470392	6.669256225	1.633454051	2.130002379	3.020684963	1.003310185	10.9226786	0	12.02428164	0	0.927380505	5.489020755	5.85178056	1.856405507	12.37291586	4.347945825	6.132815347	6.380399124	8.668334872	26.04082087
4930590J08Rik	6.894035579	-1.353660472	0.582594332	-2.323504361	0.020152074	0.066878124	3.416251649	6.325263671	3.218710364	4.994765687	3.04248088	9.902239008	7.210519847	7.304517653	22.10286764	17.30220869	20.45823464	4.763754446	0	1.06500119	3.020684963	0	2.427261912	6.748999841	4.008093881	3.755678636	6.491663536	1.097804151	2.92589028	0	17.13172965	13.04383747	11.2434948	8.773048796	4.815741596	10.23032249
Arhgef15	2.933112357	-1.35113118	0.77357098	-1.746615648	0.080704031	0.184888842	1.708125825	1.054210612	0	0	4.056641174	0	7.210519847	4.174010088	0	8.142215852	1.022911732	1.905501778	0	1.06500119	1.006894988	3.009930555	1.213630956	3.374499921	0	6.259464393	0.927380505	4.391216604	0.97529676	0	4.758813791	1.086986456	6.132815347	10.36814858	5.778889915	8.370263852
Wdr27	6.749051334	-1.350767654	0.476877714	-2.832524174	0.004618207	0.0218516	3.416251649	9.487895506	9.656131091	9.989531374	7.099122054	1.650373168	4.120297055	13.56553278	13.68272759	8.142215852	3.068735196	11.43301067	4.083635127	5.325005948	3.020684963	5.016550925	1.213630956	3.374499921	2.672062588	1.251892879	3.709522021	2.195608302	4.8764838	1.856405507	14.27644137	16.30479684	11.2434948	3.987749453	12.52092815	10.23032249
Tmem51os1	3.12355641	-1.350745958	0.779855883	-1.73204561	0.083265442	0.189085142	10.24875495	3.162631835	0	0	11.15576323	3.850870725	2.060148528	0	1.052517507	1.017776981	4.091646928	0	4.900362153	0	2.013789976	4.01324074	3.640892867	1.124833307	0	0	0	5.489020755	9.7529676	3.712811015	1.903525517	2.173972912	8.17708713	1.595099781	5.778889915	2.790087951
Spns2	4.752270816	-1.348470293	0.578969617	-2.329086455	0.019854486	0.066113357	0	1.054210612	1.072903455	0	7.099122054	8.801990229	6.180445583	7.304517653	9.47265756	12.21332378	6.137470392	12.38576156	5.717089178	0	0	1.003310185	2.427261912	4.499333227	1.336031294	5.007571515	0	4.391216604	0.97529676	2.784608261	5.71057655	3.260959369	11.2434948	5.582849234	4.815741596	12.09038112
Gm6787	2.532475862	-1.346001797	0.683040521	-1.970603141	0.048769287	0.127986883	0.854062912	1.054210612	1.072903455	0	2.028320587	2.750621947	2.060148528	3.130507566	2.105035013	3.053330944	3.068735196	10.48025978	0.816727025	3.195003569	1.006894988	0	0	3.374499921	1.336031294	0	2.782141515	1.097804151	2.92589028	9.282027536	6.662339308	0	3.066407674	3.987749453	3.852593276	0.930029317
Ecscr	5.002501587	-1.342530985	0.700629226	-1.916178966	0.05534232	0.140513796	2.562188737	0	2.145806909	0	5.070801467	1.650373168	2.060148528	5.21751261	0	14.24887774	7.160382124	8.574758003	0	0	2.013789976	1.003310185	12.13630956	1.124833307	5.344125175	0	7.419044041	3.293412453	1.95059352	3.712811015	3.807051033	8.69589165	10.22135891	15.15344792	11.55777983	13.95043975
Pbld2	8.602748817	-1.34215611	0.530126452	-2.531765967	0.011348971	0.04327949	3.416251649	2.108421224	2.145806909	1.997906275	4.056641174	8.25186584	15.45111396	9.391522697	3.15755252	22.39109359	22.5040581	17.14951601	5.717089178	5.325005948	4.027579951	4.01324074	3.640892867	3.374499921	0	12.51892879	2.782141515	1.097804151	5.85178056	4.641013768	2.855288275	13.04383747	12.26563069	12.76079825	28.89444957	23.25073292
Spata25	6.960598777	-1.341281337	0.663720474	-2.020852738	0.043295012	0.117666114	3.416251649	2.108421224	5.364517273	3.99581255	3.04248088	1.100248779	5.150371319	2.087005044	0	13.23110076	33.75608716	19.05501778	3.266908102	2.130002379	3.020684963	1.003310185	2.427261912	1.124833307	9.352219057	11.26703591	0	3.293412453	2.92589028	1.856405507	8.565864824	19.56575621	8.17708713	11.16569847	11.55777983	15.81049839
Unc13d	18.90230085	-1.341144418	0.447867464	-2.99451183	0.002748844	0.014658268	5.978440386	3.162631835	3.218710364	6.992671962	14.19824411	9.352114618	30.90222791	22.95705548	35.78559523	52.92440304	45.00811621	57.16505335	12.25090538	4.260004759	11.07584487	9.029791666	8.49541669	8.998666455	13.36031294	6.259464393	5.564283031	7.684629058	5.85178056	2.784608261	21.89054344	27.17466141	13.28776659	49.44809321	38.52593276	33.48105541
Cd3d	1.439916803	-1.339600973	0.978082465	-1.369619659	0.17080566	0.318439445	0	0	0	0.998953137	3.04248088	0	1.030074264	5.21751261	4.210070027	5.088884907	3.068735196	1.905501778	0	0	0	0	1.213630956	0	1.336031294	0	2.782141515	0	2.92589028	0	2.855288275	2.173972912	0	1.595099781	0.963148319	2.790087951
Rell2	7.307923282	-1.338256526	0.451651638	-2.963028171	0.003046287	0.015786981	2.562188737	0	6.437420728	7.9916251	5.070801467	0.550124389	1.030074264	8.348020175	11.57769257	12.21332378	9.206205588	3.811003557	4.083635127	2.130002379	2.013789976	7.023171296	2.427261912	3.374499921	9.352219057	5.007571515	7.419044041	8.782433209	4.8764838	8.353824783	7.614102066	16.30479684	10.22135891	12.76079825	16.37352142	22.3207036
Dclk2	6.209233409	-1.336180674	0.840576299	-1.589600701	0.111924839	0.235786891	2.562188737	4.216842447	0	0.998953137	3.04248088	3.850870725	7.210519847	2.087005044	5.262587533	17.30220869	20.45823464	37.15728468	0.816727025	0	7.048264915	5.016550925	1.213630956	0	1.336031294	1.251892879	6.491663536	0	2.92589028	0	8.565864824	1.086986456	0	14.35589803	11.55777983	20.46064497
Gsdmc4	1.722857634	-1.33593949	1.1069295	-1.206887603	0.227475433	0.388624421	0	0	1.072903455	0	0	1.100248779	7.210519847	1.043502522	2.105035013	4.071107926	11.25202905	0.952750889	0	0	1.006894988	3.009930555	1.213630956	0	1.336031294	0	0	0	0.97529676	0	2.855288275	0	1.022135891	0	8.668334872	2.790087951
Mex3b	7.842862479	-1.335799716	0.466764482	-2.861828111	0.004212053	0.020340352	8.540629123	12.65052734	13.94774491	8.990578237	9.127442641	14.85335851	7.210519847	7.304517653	0	6.106661889	7.160382124	3.811003557	6.533816203	11.71501309	7.048264915	1.003310185	0	0	2.672062588	6.259464393	2.782141515	20.85827887	7.80237408	4.641013768	11.4211531	5.434932281	12.26563069	10.36814858	17.33666974	7.440234535
Arhgef19	4.851972513	-1.333691013	0.705337314	-1.890855604	0.058643622	0.146705901	5.124377474	2.108421224	0	2.996859412	4.056641174	0.550124389	0	7.304517653	3.15755252	12.21332378	14.32076425	8.574758003	1.633454051	1.06500119	1.006894988	2.00662037	0	0	2.672062588	7.511357272	8.346424546	4.391216604	13.65415464	0	1.903525517	3.260959369	5.110679456	12.76079825	8.668334872	11.1603518
Epha2	1196.669953	-1.332370623	0.447513265	-2.977276267	0.002908218	0.015291409	427.8855191	365.8110823	308.9961949	452.5257713	408.7065983	336.6761263	1686.23157	1519.339672	1451.421642	2968.855455	2965.421111	3145.983436	476.1518558	452.6255056	379.5994104	634.092037	1048.577146	683.8986506	633.2788333	438.1625075	899.55909	418.2633816	392.0692975	337.8658023	1340.081964	1340.254301	1228.607341	2977.253741	3002.133311	3179.770234
Bpi	1.634453673	-1.331964065	0.98322642	-1.354687016	0.175517296	0.324245977	1.708125825	0	0	0	0	1.100248779	0	1.043502522	0	3.053330944	7.160382124	4.763754446	0	0	0	2.00662037	0	0	2.672062588	1.251892879	2.782141515	1.097804151	0.97529676	0	1.903525517	1.086986456	2.044271782	4.785299343	8.668334872	0.930029317
Paqr5	20.64923216	-1.3313021	0.432147876	-3.080663294	0.002065401	0.011823818	25.62188737	26.35526529	20.38516564	21.97696902	20.28320587	21.45485118	15.45111396	40.69659835	1.052517507	23.40887057	24.54988157	33.34628112	20.41817564	31.95003569	18.12410978	5.016550925	7.281785735	3.374499921	4.008093881	2.503785757	4.636902526	10.97804151	26.33301252	31.55889362	27.60111999	27.17466141	9.199223021	27.91424617	36.59963613	50.22158311
Tmem25	20.34429351	-1.330541439	0.336955699	-3.948713261	7.86E-05	0.000919936	19.64344698	24.24684407	12.87484146	21.97696902	23.32568675	25.30572191	17.51126248	28.17456809	13.68272759	25.44442454	40.91646928	38.11003557	21.23490266	18.10502022	17.11721479	2.00662037	9.709047646	4.499333227	9.352219057	6.259464393	1.85476101	21.95608302	15.60474816	12.99483855	23.79406896	33.69658014	16.35417426	38.28239474	34.67333949	31.62099677
Prtn3	7.607884328	-1.327467315	0.590318684	-2.248729968	0.024529681	0.077488453	0.854062912	2.108421224	11.801938	2.996859412	3.04248088	2.200497557	9.270668374	10.43502522	23.15538515	13.23110076	6.137470392	19.05501778	2.450181076	1.06500119	0	1.003310185	8.49541669	2.249666614	2.672062588	7.511357272	10.20118556	5.489020755	0.97529676	11.13843304	5.71057655	9.782878106	6.132815347	25.5215965	8.668334872	14.88046907
Gnat2	41.26781969	-1.327398739	0.353075737	-3.75952976	0.000170233	0.001690569	30.74626484	35.8431608	33.26000709	55.9413757	24.33984704	26.95609508	55.62401025	42.7836034	14.73524509	61.06661889	48.0768514	38.11003557	35.93598912	51.1200571	41.2826945	31.10261574	14.56357147	4.499333227	12.02428164	23.78596469	4.636902526	23.05388717	37.06127688	34.34350188	71.38220687	56.52329572	66.43883293	82.94518861	91.49909031	88.3527851
Large2 (glucuronyltransferase)	11.05589605	-1.325236196	0.478243843	-2.771047062	0.005587635	0.025232473	4.270314562	2.108421224	3.218710364	8.990578237	4.056641174	8.801990229	27.81200512	7.304517653	1.052517507	29.51553246	30.68735196	11.43301067	4.083635127	9.585010707	7.048264915	9.029791666	2.427261912	6.748999841	10.68825035	3.755678636	1.85476101	9.88023736	2.92589028	12.0666358	17.13172965	28.26164786	14.30990248	31.90199562	7.705186553	13.02041044
Nxph4	4.363999148	-1.32500048	0.61542931	-2.152969411	0.031321083	0.09292047	4.270314562	11.59631673	5.364517273	0.998953137	2.028320587	2.200497557	3.090222791	3.130507566	9.47265756	10.17776981	7.160382124	2.858252668	0	6.390007138	4.027579951	0	2.427261912	4.499333227	1.336031294	1.251892879	0	1.097804151	3.90118704	0	7.614102066	5.434932281	5.110679456	10.36814858	6.742038234	8.370263852
Pdzd2	11.81189957	-1.324956345	0.457682492	-2.894924687	0.003792495	0.018779383	5.124377474	7.379474283	5.364517273	0.998953137	7.099122054	5.501243893	19.57141101	9.391522697	25.26042016	28.49775548	10.22911732	32.39353023	12.25090538	5.325005948	5.034474939	2.00662037	1.213630956	7.873833148	5.344125175	7.511357272	9.273805051	19.76047472	3.90118704	5.569216522	17.13172965	14.13082393	13.28776659	15.95099781	24.07870798	27.90087951
Tnfrsf25	20.39215907	-1.324086427	0.36155096	-3.662240111	0.000250019	0.002299688	21.35157281	29.51789713	21.45806909	11.98743765	28.39648822	31.35709019	32.96237644	31.30507566	10.52517507	11.1955468	7.160382124	9.527508892	26.13526481	22.36502498	22.15168973	3.009930555	6.068154779	3.374499921	4.008093881	6.259464393	9.273805051	36.22753699	31.20949632	32.48709638	28.55288275	23.91370204	27.59766906	30.30689584	26.96815293	25.11079155
Ankrd34c	6.038852211	-1.323711031	0.621537082	-2.129737823	0.033193264	0.096912522	5.124377474	4.216842447	4.291613818	6.992671962	9.127442641	0.550124389	1.030074264	1.043502522	18.94531512	6.106661889	7.160382124	3.811003557	8.98399728	2.130002379	8.055159902	2.00662037	0	4.499333227	5.344125175	0	0.927380505	5.489020755	5.85178056	8.353824783	6.662339308	0	7.154951239	21.53384704	19.26296638	6.510205218
Plac9a	0.778783917	-1.321651591	1.075114142	-1.229312814	0.218954545	NA	0.854062912	0	0	1.997906275	1.014160293	0	0	1.043502522	0	2.035553963	1.022911732	0	0	0	1.006894988	1.003310185	1.213630956	1.124833307	0	0	0	0	0	0.928202754	2.855288275	4.347945825	1.022135891	0	0.963148319	0.930029317
Kazald1	24.78980864	-1.317901023	0.346106276	-3.807792904	0.000140213	0.001452502	35.0165794	34.78895019	24.67677946	16.98220334	21.29736616	16.50373168	21.63155954	19.82654792	9.47265756	43.7644102	17.38949944	54.30680069	24.50181076	23.43002617	16.1103198	12.03972222	14.56357147	6.748999841	5.344125175	8.763250151	10.20118556	20.85827887	34.1353866	12.0666358	39.97403585	11.95685102	51.10679456	52.63829277	51.04686091	32.55102609
Thbs3	32.81112082	-1.317726298	0.34418523	-3.828538189	0.000128907	0.001361887	35.87064232	8.433684894	26.82258637	24.97382844	21.29736616	16.50373168	21.63155954	37.56609079	45.25825279	61.06661889	74.67255644	53.3540498	20.41817564	20.2350226	28.19305966	11.03641204	19.41809529	20.24699952	6.680156469	16.27460742	16.69284909	13.17364981	25.35771576	25.06147435	31.40817102	41.30548534	42.92970743	72.57704004	77.05186553	68.82216945
Sbk1	181.4556761	-1.317306241	0.315374923	-4.176953031	2.95E-05	0.000429803	206.6832248	162.3484342	194.1955253	171.8199396	185.5913337	181.5410485	90.64653521	118.9592875	141.0373459	272.764231	220.9489341	322.9825515	192.747578	173.5951939	222.5237923	62.20523147	64.32244066	48.36783219	45.42506399	46.32003651	51.93330829	206.3871804	164.8251524	172.6457122	226.5195365	150.004131	181.9401886	346.9342024	404.522294	412.9330167
Prss53	3.980130044	-1.313552973	0.642427623	-2.044670755	0.040887329	0.112835505	5.124377474	6.325263671	1.072903455	3.99581255	2.028320587	0.550124389	7.210519847	4.174010088	0	5.088884907	17.38949944	10.48025978	0	2.130002379	2.013789976	1.003310185	0	3.374499921	1.336031294	2.503785757	3.709522021	7.684629058	2.92589028	2.784608261	6.662339308	1.086986456	7.154951239	3.987749453	4.815741596	2.790087951
Frmpd1	2.815641318	-1.313320242	0.868943634	-1.511398657	0.130686911	0.263501315	3.416251649	4.216842447	0	8.990578237	4.056641174	7.151617061	0	1.043502522	6.31510504	0	0	1.905501778	4.900362153	2.130002379	2.013789976	0	0	1.124833307	0	1.251892879	1.85476101	0	5.85178056	5.569216522	2.855288275	5.434932281	0	9.570598686	4.815741596	0
Rimbp3	9.3807895	-1.312561967	0.642760095	-2.042071338	0.041144456	0.113322764	8.540629123	2.108421224	2.145806909	5.993718825	3.04248088	2.200497557	12.36089117	10.43502522	2.105035013	17.30220869	32.73317542	20.96051956	4.900362153	2.130002379	0	4.01324074	4.854523823	15.7476663	8.016187763	6.259464393	0.927380505	0	0.97529676	3.712811015	10.46939034	8.69589165	17.37631015	27.91424617	25.0418563	20.46064497
Bcas1	1.998092436	-1.312118689	0.787451337	-1.666285428	0.095656578	0.209716325	3.416251649	3.162631835	2.145806909	1.997906275	3.04248088	0	1.030074264	0	0	4.071107926	2.045823464	1.905501778	0.816727025	2.130002379	0	1.003310185	3.640892867	2.249666614	0	0	0.927380505	1.097804151	0	0	4.758813791	1.086986456	7.154951239	4.785299343	0.963148319	6.510205218
Mir130b	5.388415745	-1.312010704	0.455256462	-2.881915611	0.003952656	0.019366871	0.854062912	4.216842447	0	2.996859412	9.127442641	2.750621947	8.24059411	3.130507566	8.420140053	4.071107926	8.183293856	0	3.266908102	4.260004759	2.013789976	3.009930555	3.640892867	2.249666614	9.352219057	2.503785757	1.85476101	4.391216604	14.6294514	8.353824783	8.565864824	4.347945825	11.2434948	8.773048796	13.48407647	3.720117267
Gstt1	9.113833427	-1.310321459	0.632666668	-2.071108731	0.038348636	0.107808664	3.416251649	2.108421224	2.145806909	2.996859412	0	6.601492672	13.39096543	14.60903531	31.5755252	27.4799785	8.183293856	14.29126334	0.816727025	0	1.006894988	12.03972222	2.427261912	5.624166534	6.680156469	6.259464393	7.419044041	2.195608302	3.90118704	0	16.17996689	26.08767495	8.17708713	11.96324836	14.44722479	21.39067429
Grb10	5.460719845	-1.309796978	0.596199451	-2.196910744	0.028026821	0.085730381	3.416251649	1.054210612	3.218710364	0.998953137	4.056641174	2.200497557	1.030074264	6.261015132	0	16.2844317	13.29785252	18.1022669	4.900362153	0	3.020684963	3.009930555	3.640892867	5.624166534	1.336031294	2.503785757	2.782141515	7.684629058	3.90118704	1.856405507	8.565864824	4.347945825	4.088543565	7.177949015	18.29981806	11.1603518
Fam221a	1.614258531	-1.3095093	0.807984449	-1.62071102	0.105079629	0.225172267	0.854062912	2.108421224	1.072903455	0	0	4.400995115	1.030074264	1.043502522	0	0	2.045823464	0	1.633454051	0	4.027579951	2.00662037	1.213630956	1.124833307	0	0	0	5.489020755	2.92589028	1.856405507	0	3.260959369	3.066407674	0.797549891	2.889444957	5.580175901
Sit1	5.851363807	-1.309497885	0.467902172	-2.798657421	0.005131555	0.023658812	3.416251649	6.325263671	7.510324182	0	4.056641174	2.750621947	6.180445583	3.130507566	0	6.106661889	9.206205588	4.763754446	3.266908102	5.325005948	2.013789976	7.023171296	2.427261912	3.374499921	2.672062588	6.259464393	2.782141515	2.195608302	7.80237408	2.784608261	18.08349241	13.04383747	10.22135891	5.582849234	7.705186553	19.53061565
Nup210l	68.72982257	-1.30789589	0.390429404	-3.349890852	0.000808434	0.005710363	24.76782446	27.40947591	12.87484146	29.96859412	39.55225145	15.4034829	82.4059411	60.52314627	97.88412812	152.6665472	191.2844939	135.2906263	17.96799456	31.95003569	24.16547971	42.13902777	31.55440485	37.11949913	56.11331434	48.82382227	53.7880693	34.03192868	30.23419956	38.98451565	68.5269186	75.00206548	98.12504556	157.1173284	169.5141042	176.7055702
Lrrc56	28.90247077	-1.306339154	0.249252984	-5.241017108	1.60E-07	6.84E-06	35.0165794	34.78895019	32.18710364	16.98220334	26.36816763	16.50373168	28.84207939	24.000558	42.10070027	16.2844317	28.6415285	36.20453379	29.40217292	25.56002855	23.15858472	17.05627315	20.63172625	8.998666455	10.68825035	6.259464393	9.273805051	31.83632038	23.40712224	43.62552942	47.58813791	40.21849888	39.86329976	60.61379168	49.12056427	41.85131926
Cbx8	78.86214182	-1.306087934	0.240990246	-5.41967135	5.97E-08	3.09E-06	93.94692035	75.90316405	96.56131091	111.8827514	86.20362495	87.4697779	56.65408451	64.69715636	95.77909311	71.2443887	83.87876202	72.40906758	84.12288362	54.31506067	73.50333411	44.14564814	18.20446434	19.12216622	37.40887623	27.54164333	33.38569818	86.72652794	49.74013476	129.9483855	144.6679393	111.959605	145.1432966	92.5157873	137.7302096	79.05249193
Tnfrsf10b	577.1487532	-1.305495844	0.566015934	-2.306464828	0.021084673	0.06919188	124.6931852	80.1200065	96.56131091	74.92148531	115.6142735	106.1740071	774.6158464	816.0189721	842.0140053	1607.069854	1835.103647	1504.393654	111.0748755	115.0201285	103.7101837	320.055949	473.3160727	291.3318265	411.4976385	374.3159707	489.6569067	110.8782193	128.7391723	90.0356671	754.7478673	748.9336683	680.7425036	1430.804504	1314.697456	1387.603741
Kifc2	19.45325006	-1.305095011	0.305008455	-4.278881419	1.88E-05	0.00029855	12.81094368	17.9215804	16.09355182	14.98429706	11.15576323	27.50621947	28.84207939	31.30507566	6.31510504	30.53330944	15.34367598	27.62977579	6.533816203	7.455008328	9.06205489	6.01986111	20.63172625	6.748999841	21.3765007	12.51892879	10.20118556	17.56486642	19.5059352	13.9230413	30.45640826	34.7835666	25.55339728	31.10444573	26.00500462	43.71137789
Gpr153	3.425303351	-1.303497881	0.660310585	-1.974067826	0.048374031	0.127322881	0	6.325263671	0	6.992671962	0	7.70174145	8.24059411	6.261015132	3.15755252	5.088884907	3.068735196	2.858252668	1.633454051	0	1.006894988	4.01324074	0	2.249666614	0	2.503785757	3.709522021	3.293412453	0	3.712811015	2.855288275	4.347945825	2.044271782	10.36814858	4.815741596	6.510205218
Slc27a5	1.734342121	-1.300625491	0.986793926	-1.318031512	0.187493099	0.339959636	0	0	1.072903455	0	1.014160293	0	3.090222791	9.391522697	1.052517507	1.017776981	0	0	0	0	0	2.00662037	1.213630956	2.249666614	0	0	4.636902526	0	3.90118704	1.856405507	4.758813791	2.173972912	4.088543565	4.785299343	0	3.720117267
Frat2	25.05960136	-1.299492399	0.550605287	-2.360116093	0.018269217	0.062062392	53.80596348	39.00579264	37.55162091	40.95707864	32.45312939	51.16156821	7.210519847	12.52203026	6.31510504	27.4799785	25.5727933	34.29903201	24.50181076	43.66504878	28.19305966	1.003310185	1.213630956	1.124833307	1.336031294	2.503785757	6.491663536	27.44510378	22.43182548	32.48709638	18.08349241	7.608905194	25.55339728	29.50934595	70.30982729	39.99126062
Coro2a	39.37958608	-1.294877778	0.30963649	-4.181928879	2.89E-05	0.000422897	40.14095688	57.98158365	40.77033128	31.9665004	47.66553379	41.80945359	17.51126248	37.56609079	23.15538515	32.56886341	26.59570503	34.29903201	42.46980532	46.86005235	51.35164438	14.04634259	16.99083338	19.12216622	4.008093881	7.511357272	12.98332707	40.61875359	54.61661856	49.19474594	57.1057655	36.95753951	52.12893045	65.39909102	91.49909031	86.49272647
Tdrd9	3.47410585	-1.291176445	1.031915436	-1.251242496	0.210846018	0.368985216	0.854062912	0	0	0.998953137	1.014160293	0.550124389	0	5.21751261	0	7.12443887	1.022911732	7.622007114	0	0	3.020684963	0	4.854523823	6.748999841	1.336031294	7.511357272	0	0	0	0	1.903525517	1.086986456	3.066407674	7.177949015	9.631483191	33.48105541
Gm6345	2.367516421	-1.29075537	0.79807081	-1.617344419	0.105803956	0.226305779	0	2.108421224	1.072903455	0.998953137	3.04248088	0.550124389	1.030074264	11.47852774	1.052517507	3.053330944	0	4.763754446	0	3.195003569	0	1.003310185	4.854523823	1.124833307	1.336031294	0	0.927380505	0	1.95059352	0	5.71057655	4.347945825	2.044271782	3.987749453	6.742038234	4.650146584
Dlx4	12.76247913	-1.290457131	0.460047555	-2.805051602	0.005030853	0.023272863	12.81094368	14.75894857	12.87484146	9.989531374	18.25488528	28.60646824	6.180445583	9.391522697	1.052517507	13.23110076	11.25202905	5.716505335	17.96799456	8.520009517	23.15858472	4.01324074	4.854523823	2.249666614	6.680156469	0	0.927380505	26.34729963	13.65415464	13.9230413	25.69759447	23.91370204	12.26563069	22.33139693	18.29981806	13.95043975
Cplx1	2.483863	-1.288894457	0.812130203	-1.587053963	0.112500423	0.236753124	0.854062912	2.108421224	0	0	1.014160293	0.550124389	7.210519847	1.043502522	0	7.12443887	4.091646928	7.622007114	4.083635127	0	0	2.00662037	2.427261912	1.124833307	2.672062588	0	0	2.195608302	3.90118704	1.856405507	2.855288275	9.782878106	1.022135891	3.190199562	5.778889915	0
Slc19a2	1954.518747	-1.287933506	0.313208076	-4.112069907	3.92E-05	0.000534321	852.3547865	935.0848127	966.6860126	928.0274647	982.7213244	879.6488985	2810.042592	2496.058032	2568.142716	4496.538704	4353.512331	3648.083155	1002.940787	953.1760647	947.4881835	947.1248147	1450.288992	1010.10031	1031.416159	817.4860498	1346.556493	929.840116	1065.999359	926.3463481	2831.494206	2444.63254	2515.476428	4341.861604	4221.479083	3934.95404
Hoxc5	1.195398759	-1.286606735	1.068302476	-1.204346862	0.228455541	NA	0.854062912	0	3.218710364	0	3.04248088	2.200497557	1.030074264	0	3.15755252	0	0	0.952750889	0.816727025	5.325005948	0	0	0	0	0	0	0	0	0.97529676	0	0.951762758	3.260959369	3.066407674	3.190199562	2.889444957	0.930029317
Spef1	83.35555611	-1.286225485	0.423394282	-3.037890545	0.002382405	0.013130897	21.35157281	42.16842447	24.67677946	24.97382844	29.41064851	52.81194137	155.5412138	98.08923706	93.67405809	188.2887416	218.9031106	165.7786547	20.41817564	41.5350464	21.14479474	50.16550925	30.34077389	33.74499921	60.12140822	80.12114424	65.84401586	25.24949548	36.08598012	16.70764957	124.6809213	128.2644018	90.97009432	229.6943685	182.0350323	147.8746614
Lamb1	7.718755369	-1.285367016	0.525747969	-2.44483496	0.014491844	0.052297578	3.416251649	3.162631835	3.218710364	3.99581255	6.084961761	1.100248779	7.210519847	9.391522697	13.68272759	3.053330944	19.43532291	24.77152312	3.266908102	6.390007138	6.041369927	0	3.640892867	2.249666614	9.352219057	2.503785757	5.564283031	5.489020755	6.82707732	0.928202754	4.758813791	11.95685102	19.42058193	19.14119737	11.55777983	13.95043975
Doc2g	42.51599509	-1.28451962	0.38610194	-3.326892424	0.000878203	0.00608745	16.22719533	26.35526529	10.72903455	15.9832502	22.31152646	23.10522435	28.84207939	46.95761349	37.89063024	91.59992833	60.35179219	103.8498469	11.43417836	20.2350226	18.12410978	20.0662037	12.13630956	25.87116606	61.45743952	36.30489348	25.96665414	36.22753699	16.58004492	17.63585232	72.33396963	61.958228	63.37242526	104.4790357	85.7202004	101.3731955
Mcmdc2	8.064880754	-1.283015607	0.619158094	-2.07219387	0.038247365	0.107613154	2.562188737	0	4.291613818	0.998953137	2.028320587	1.650373168	6.180445583	13.56553278	24.20790265	12.21332378	15.34367598	6.669256225	0.816727025	3.195003569	1.006894988	3.009930555	2.427261912	4.499333227	2.672062588	18.77839318	8.346424546	3.293412453	5.85178056	0	19.03525517	16.30479684	20.44271782	15.95099781	16.37352142	10.23032249
Ccdc114	38.24925755	-1.280468705	0.268002085	-4.777831139	1.77E-06	4.67E-05	45.26533435	45.33105631	24.67677946	35.96231295	31.4389691	25.30572191	38.11274776	43.82710592	33.68056021	59.03106493	64.44343912	77.17282203	31.03562697	24.49502736	19.13100477	24.07944444	24.27261912	17.99733291	8.016187763	20.03028606	12.05594657	27.44510378	34.1353866	23.20506884	52.34695171	40.21849888	52.12893045	66.19664091	66.45723402	79.98252125
Zkscan4	5.613297688	-1.280119818	0.554410776	-2.308973552	0.020945049	0.068894413	4.270314562	12.65052734	6.437420728	8.990578237	7.099122054	11.00248779	2.060148528	5.21751261	2.105035013	8.142215852	0	3.811003557	6.533816203	4.260004759	4.027579951	0	3.640892867	1.124833307	1.336031294	6.259464393	0.927380505	4.391216604	1.95059352	5.569216522	2.855288275	5.434932281	22.48698961	13.55834814	4.815741596	7.440234535
Rgs12	15.9457291	-1.279544561	0.41451654	-3.086835957	0.002022992	0.011628366	21.35157281	12.65052734	21.45806909	12.98639079	14.19824411	7.151617061	2.060148528	11.47852774	22.10286764	17.30220869	20.45823464	40.01553735	12.25090538	10.6500119	12.08273985	7.023171296	2.427261912	4.499333227	10.68825035	11.26703591	9.273805051	19.76047472	4.8764838	10.21023029	18.08349241	11.95685102	14.30990248	26.31914639	32.74704285	56.73178833
2310001H17Rik	2.343531939	-1.279140811	0.820882018	-1.558251713	0.119173591	0.246573389	0	0	1.072903455	1.997906275	2.028320587	1.650373168	2.060148528	0	0	2.035553963	14.32076425	4.763754446	1.633454051	0	0	3.009930555	2.427261912	3.374499921	1.336031294	0	0	4.391216604	3.90118704	0	1.903525517	3.260959369	1.022135891	0.797549891	8.668334872	4.650146584
Gdap1l1	2.351770121	-1.277930077	1.201185353	-1.063890826	0.28737816	0.455150241	0	2.108421224	1.072903455	0	2.028320587	0	0	1.043502522	0	14.24887774	4.091646928	9.527508892	0	0	0	0	1.213630956	1.124833307	0	3.755678636	4.636902526	0	0	0	1.903525517	0	3.066407674	11.16569847	7.705186553	1.860058634
1110012L19Rik	129.8431847	-1.27632617	0.275970762	-4.624860108	3.75E-06	8.61E-05	115.2984932	101.2042187	97.63421437	94.90054806	94.31690729	112.2253754	112.2780948	124.1768001	61.04601539	223.9109359	183.1012	283.919765	76.77234039	92.6551035	110.7584487	64.21185184	71.60422639	85.48733132	70.80965857	42.56435788	54.7154498	86.72652794	93.62848896	122.5227635	133.2467862	155.4390632	130.8333941	277.5473619	312.0600554	309.6997625
Spink14	4.24213286	-1.27179802	0.541811542	-2.347306991	0.018909667	0.063645202	3.416251649	0	1.072903455	0.998953137	5.070801467	1.100248779	8.24059411	9.391522697	7.367622547	3.053330944	10.22911732	7.622007114	4.083635127	2.130002379	3.020684963	5.016550925	0	2.249666614	0	2.503785757	0.927380505	2.195608302	6.82707732	7.425622029	7.614102066	1.086986456	8.17708713	3.190199562	6.742038234	6.510205218
Gm9899	14.02546752	-1.270061775	0.508336613	-2.498466061	0.012473209	0.046610037	18.78938407	15.81315918	25.74968291	10.98848451	12.16992352	17.05385607	14.42103969	6.261015132	9.47265756	3.053330944	1.022911732	6.669256225	26.95199184	11.71501309	18.12410978	10.03310185	6.068154779	7.873833148	0	0	0	13.17364981	17.55534168	8.353824783	26.64935723	21.73972912	48.04038689	27.91424617	20.2261147	14.88046907
Gm9994	2.824311801	-1.269662716	0.654186472	-1.940826921	0.052279274	0.134847666	5.124377474	1.054210612	7.510324182	6.992671962	0	0.550124389	0	3.130507566	0	2.035553963	3.068735196	1.905501778	4.900362153	0	3.020684963	1.003310185	0	2.249666614	0	0	3.709522021	1.097804151	3.90118704	2.784608261	5.71057655	6.521918737	6.132815347	4.785299343	2.889444957	4.650146584
5033403F01Rik	2.696445862	-1.269606749	0.872915401	-1.454444208	0.145823191	0.284759214	1.708125825	0	1.072903455	2.996859412	3.04248088	1.650373168	0	16.69604035	0	0	4.091646928	1.905501778	3.266908102	2.130002379	0	3.009930555	0	2.249666614	0	1.251892879	1.85476101	2.195608302	0	0	10.46939034	1.086986456	2.044271782	3.190199562	2.889444957	12.09038112
Limch1	1.05249093	-1.268974275	0.969235979	-1.309252136	0.190448957	NA	0.854062912	1.054210612	1.072903455	0	0	2.200497557	2.060148528	1.043502522	1.052517507	1.017776981	1.022911732	1.905501778	0	0	0	0	1.213630956	0	2.672062588	0	1.85476101	0	0.97529676	0	0.951762758	0	1.022135891	3.987749453	0.963148319	4.650146584
Asgr1	1.795352998	-1.26614614	0.927808256	-1.364663584	0.17235881	0.320334282	0	3.162631835	1.072903455	1.997906275	2.028320587	0	1.030074264	4.174010088	5.262587533	8.142215852	0	3.811003557	0	0	0	0	2.427261912	0	2.672062588	1.251892879	0.927380505	1.097804151	1.95059352	0.928202754	2.855288275	0	0	2.392649672	4.815741596	1.860058634
Pla2g4e	5.00795321	-1.265322164	0.831675646	-1.521413029	0.128156221	0.259648196	0.854062912	0	1.072903455	0	0	1.650373168	11.3308169	13.56553278	7.367622547	18.31998567	5.11455866	22.86602134	0.816727025	3.195003569	1.006894988	8.026481481	3.640892867	3.374499921	0	0	0	2.195608302	0	0	3.807051033	3.260959369	4.088543565	16.7485477	7.705186553	10.23032249
Carns1	2.723113295	-1.264716452	0.686880406	-1.84124695	0.065585378	0.15921756	2.562188737	3.162631835	0	0	3.04248088	1.650373168	4.120297055	5.21751261	0	6.106661889	0	4.763754446	1.633454051	2.130002379	0	1.003310185	3.640892867	3.374499921	0	2.503785757	0.927380505	1.097804151	0.97529676	3.712811015	4.758813791	3.260959369	1.022135891	3.190199562	4.815741596	13.02041044
Tspoap1	375.0396147	-1.263561271	0.343367198	-3.679912576	0.000233314	0.00217344	146.044758	141.264222	106.217442	149.8429706	205.8745396	156.785451	567.5709194	556.1868442	481.0005005	821.346024	768.2067107	765.0589641	178.8632186	187.4402094	158.0825131	211.6984491	345.8848224	275.5841602	165.6678804	196.547182	158.5820664	155.8881895	183.3557909	144.7996296	546.3118232	461.9692439	517.200761	954.6672189	712.7297561	830.5161799
Col4a1	8.65435415	-1.263059996	0.306080632	-4.126559681	3.68E-05	0.000511394	11.95688077	8.433684894	11.801938	4.994765687	9.127442641	4.400995115	7.210519847	11.47852774	7.367622547	3.053330944	5.11455866	5.716505335	6.533816203	7.455008328	7.048264915	3.009930555	3.640892867	6.748999841	2.672062588	7.511357272	4.636902526	12.07584566	7.80237408	12.0666358	15.22820413	15.21781039	14.30990248	7.975498905	18.29981806	16.7405277
LOC105246056	14.57493584	-1.262373443	0.495418036	-2.548097467	0.01083122	0.041749702	5.124377474	6.325263671	2.145806909	3.99581255	6.084961761	10.4523634	24.72178233	18.78304539	0	36.63997133	26.59570503	33.34628112	5.717089178	2.130002379	7.048264915	5.016550925	20.63172625	2.249666614	17.36840682	8.763250151	9.273805051	5.489020755	17.55534168	8.353824783	24.74583172	16.30479684	17.37631015	31.90199562	23.11555966	39.99126062
Clcnkb	11.53459295	-1.260627789	0.768606347	-1.640147513	0.100974499	0.218395477	1.708125825	4.216842447	1.072903455	0	5.070801467	0	16.48118822	7.304517653	0	26.46220152	51.1455866	26.6770249	0	8.520009517	1.006894988	12.03972222	10.9226786	10.12349976	8.016187763	3.755678636	6.491663536	7.684629058	4.8764838	0	12.37291586	15.21781039	9.199223021	31.10444573	38.52593276	26.04082087
Rasd1	12.22122535	-1.259833783	0.419880676	-3.000456692	0.002695751	0.01442593	14.51906951	3.162631835	5.364517273	9.989531374	9.127442641	2.750621947	18.54133675	17.73954287	17.89279761	15.26665472	18.41241118	28.58252668	2.450181076	9.585010707	3.020684963	12.03972222	3.640892867	7.873833148	5.344125175	11.26703591	5.564283031	15.36925812	7.80237408	8.353824783	31.40817102	23.91370204	20.44271782	23.92649672	7.705186553	5.580175901
Qrfp	1.776461609	-1.259667443	1.031851593	-1.220783542	0.222167987	0.382243069	0	3.162631835	1.072903455	0	1.014160293	4.951119504	5.150371319	3.130507566	8.420140053	1.017776981	1.022911732	3.811003557	0.816727025	0	2.013789976	0	0	1.124833307	0	0	1.85476101	2.195608302	2.92589028	0	1.903525517	0	0	0	7.705186553	0
Cmbl	19.71990376	-1.259542974	0.418826213	-3.00731648	0.002635652	0.014196908	29.89220193	27.40947591	16.09355182	13.98534392	20.28320587	19.80447802	18.54133675	30.26157314	11.57769257	11.1955468	24.54988157	18.1022669	26.95199184	22.36502498	30.20684963	9.029791666	4.854523823	5.624166534	2.672062588	0	0	37.32534114	28.28360604	29.70248812	25.69759447	16.30479684	26.57553317	19.93874726	32.74704285	31.62099677
Rgs18	1.271039797	-1.257516105	1.087753264	-1.156067416	0.247653583	NA	0.854062912	3.162631835	0	0.998953137	7.099122054	1.650373168	0	0	0	0	3.068735196	0.952750889	2.450181076	0	1.006894988	0	1.213630956	1.124833307	0	0	0	6.586824907	0.97529676	0	1.903525517	0	0	3.190199562	0.963148319	0.930029317
Brsk2	1.990518596	-1.25724596	1.026194834	-1.225153274	0.220517476	0.380300434	2.562188737	0	0	0	0	0	4.120297055	7.304517653	6.31510504	6.106661889	0	0.952750889	0.816727025	4.260004759	0	1.003310185	1.213630956	2.249666614	0	0	0	1.097804151	0.97529676	0	3.807051033	4.347945825	1.022135891	3.190199562	0	8.370263852
Nbl1	7.92393769	-1.256554355	0.482323149	-2.605212623	0.009181726	0.036908702	1.708125825	2.108421224	1.072903455	8.990578237	3.04248088	2.200497557	10.30074264	13.56553278	11.57769257	25.44442454	22.5040581	19.05501778	2.450181076	1.06500119	0	3.009930555	7.281785735	6.748999841	4.008093881	2.503785757	7.419044041	3.293412453	8.77767084	4.641013768	7.614102066	11.95685102	13.28776659	9.570598686	5.778889915	16.7405277
Ikzf4	2.514201651	-1.255882204	0.821893757	-1.528034728	0.126503916	0.257094078	0	0	1.072903455	0.998953137	0	0.550124389	2.060148528	3.130507566	0	6.106661889	10.22911732	3.811003557	1.633454051	2.130002379	0	0	0	2.249666614	1.336031294	0	6.491663536	0	1.95059352	0.928202754	1.903525517	4.347945825	3.066407674	11.96324836	4.815741596	4.650146584
Itga2b	47.09042509	-1.255596756	0.577087555	-2.175747415	0.029574153	0.089147985	8.540629123	7.379474283	5.364517273	6.992671962	2.028320587	6.601492672	52.53378745	57.39263871	67.36112043	157.7554321	112.5202905	135.2906263	10.61745133	8.520009517	8.055159902	23.07613426	24.27261912	15.7476663	40.08093881	51.32760803	52.86068879	17.56486642	11.70356112	7.425622029	48.53990067	70.65411965	50.08465867	166.6879271	73.19927225	112.5335473
Mip	3.564191644	-1.255112614	0.742267175	-1.690917577	0.090852546	0.201612062	3.416251649	0	2.145806909	2.996859412	7.099122054	1.100248779	2.060148528	0	13.68272759	2.035553963	18.41241118	3.811003557	5.717089178	0	1.006894988	4.01324074	1.213630956	1.124833307	0	1.251892879	0	2.195608302	3.90118704	0	3.807051033	4.347945825	5.110679456	3.190199562	7.705186553	5.580175901
Cct6b	3.87938103	-1.252145915	0.642559835	-1.94868376	0.051333202	0.133136409	0	2.108421224	1.072903455	0.998953137	4.056641174	0	7.210519847	5.21751261	0	11.1955468	6.137470392	9.527508892	1.633454051	0	0	5.016550925	7.281785735	2.249666614	0	2.503785757	1.85476101	4.391216604	3.90118704	3.712811015	6.662339308	2.173972912	4.088543565	6.380399124	7.705186553	9.300293168
Sh2d5	54.51961674	-1.251741334	0.371177223	-3.372354917	0.000745283	0.005358476	20.4975099	13.70473795	18.23935873	22.97592216	15.2124044	20.90472679	46.35334187	67.82766392	57.88846287	124.1687917	98.19952627	122.9048647	17.96799456	22.36502498	17.11721479	21.06951389	37.62255963	22.49666614	66.80156469	50.07571515	43.58688374	37.32534114	33.16008984	55.69216522	59.96105377	86.9589165	69.5052406	159.5099781	79.94131049	125.5539578
Traf4	218.835773	-1.249672717	0.207995996	-6.008157577	1.88E-09	1.81E-07	191.3100924	166.5652767	190.9768149	211.7780651	174.4355705	221.7001289	185.4133675	227.4835498	285.2322443	305.3330944	284.3694615	327.7463059	185.3970348	157.6201761	181.2410978	118.3906018	92.23595264	84.36249801	96.19425315	65.09842969	140.0344563	155.8881895	175.5534168	212.5584306	292.1911668	272.8336005	306.6407674	403.5602446	408.3748873	444.5540135
Clcn1	3.611074267	-1.248281141	0.569426267	-2.192173445	0.028366985	0.086439249	2.562188737	1.054210612	0	1.997906275	12.16992352	1.100248779	4.120297055	1.043502522	2.105035013	2.035553963	6.137470392	4.763754446	5.717089178	0	2.013789976	0	2.427261912	2.249666614	2.672062588	2.503785757	2.782141515	3.293412453	5.85178056	5.569216522	10.46939034	2.173972912	1.022135891	7.177949015	8.668334872	4.650146584
Wisp3	4.6534359	-1.246484013	0.555887887	-2.242329869	0.024940061	0.078595714	7.686566211	6.325263671	6.437420728	5.993718825	7.099122054	6.601492672	8.24059411	8.348020175	1.052517507	2.035553963	3.068735196	3.811003557	1.633454051	1.06500119	1.006894988	4.01324074	4.854523823	4.499333227	1.336031294	1.251892879	1.85476101	4.391216604	2.92589028	2.784608261	12.37291586	17.3917833	5.110679456	1.595099781	4.815741596	0
Catsperg2	2.910407418	-1.246010483	0.697586771	-1.786172753	0.074071291	0.174088309	5.978440386	0	0	0	0	1.100248779	2.060148528	5.21751261	4.210070027	4.071107926	4.091646928	1.905501778	0.816727025	4.260004759	1.006894988	2.00662037	0	2.249666614	5.344125175	0	1.85476101	12.07584566	0	7.425622029	3.807051033	2.173972912	3.066407674	3.987749453	6.742038234	1.860058634
Pkd1l3	40.63748688	-1.245875046	0.356724359	-3.492542671	0.000478445	0.003820771	11.95688077	14.75894857	18.23935873	9.989531374	23.32568675	25.30572191	71.0751242	54.26213114	47.3632878	77.35105059	108.4286436	75.26732025	25.31853779	11.71501309	21.14479474	20.0662037	16.99083338	23.62149944	20.04046941	28.79353621	34.31307869	17.56486642	33.16008984	12.0666358	75.1892579	85.87193004	59.28388169	68.58929058	73.19927225	54.87172969
Fam222a	9.768847459	-1.245850458	0.484272548	-2.572622511	0.010093123	0.039547128	4.270314562	7.379474283	9.656131091	16.98220334	2.028320587	15.95360729	8.24059411	14.60903531	28.41797268	19.33776265	14.32076425	11.43301067	8.167270254	2.130002379	20.13789976	1.003310185	2.427261912	2.249666614	4.008093881	0	0.927380505	9.88023736	6.82707732	12.0666358	10.46939034	5.434932281	9.199223021	10.36814858	21.18926302	13.95043975
Sdcbp2	11.06713827	-1.243554023	0.456700068	-2.722911843	0.006470932	0.028242923	13.6650066	9.487895506	6.437420728	7.9916251	4.056641174	3.300746336	11.3308169	13.56553278	21.05035013	15.26665472	20.45823464	21.91327045	2.450181076	8.520009517	4.027579951	5.016550925	2.427261912	0	9.352219057	15.02271454	8.346424546	5.489020755	5.85178056	4.641013768	14.27644137	19.56575621	8.17708713	23.12894682	20.2261147	26.97085019
Adcy5	6.737200818	-1.243365679	0.600432528	-2.070783347	0.038379047	0.107857557	0.854062912	1.054210612	2.145806909	0.998953137	3.04248088	1.650373168	9.270668374	17.73954287	0	10.17776981	12.27494078	19.05501778	4.083635127	7.455008328	4.027579951	3.009930555	1.213630956	2.249666614	6.680156469	7.511357272	0.927380505	1.097804151	2.92589028	7.425622029	2.855288275	8.69589165	7.154951239	15.15344792	13.48407647	27.90087951
Gm5294	1.520718117	-1.242728425	1.123628446	-1.105995874	0.268728305	0.434922468	0.854062912	3.162631835	1.072903455	0	0	0	8.24059411	1.043502522	1.052517507	5.088884907	0	0.952750889	0	0	0	0	1.213630956	2.249666614	0	0	3.709522021	0	0	0	0.951762758	1.086986456	1.022135891	6.380399124	2.889444957	4.650146584
Egfr	3.160086448	-1.240200579	0.808878208	-1.533235246	0.125217903	0.255191572	0	0	1.072903455	1.997906275	0	0.550124389	1.030074264	3.130507566	7.367622547	6.106661889	10.22911732	6.669256225	3.266908102	0	0	5.016550925	1.213630956	0	0	2.503785757	4.636902526	0	3.90118704	0.928202754	2.855288275	0	4.088543565	10.36814858	5.778889915	12.09038112
Trp53cor1	29.10518034	-1.2386469	0.324097689	-3.821831936	0.000132464	0.001389038	20.4975099	22.13842285	24.67677946	23.9748753	26.36816763	17.05385607	44.29319334	42.7836034	27.36545517	41.72885624	72.62673297	32.39353023	31.03562697	29.82003331	21.14479474	18.05958333	7.281785735	4.499333227	10.68825035	10.01514303	8.346424546	19.76047472	17.55534168	23.20506884	42.82932412	34.7835666	48.04038689	59.0186919	54.89945419	36.27114336
Ascl4	1.395178797	-1.238642164	1.126053448	-1.099985233	0.271338556	NA	0	2.108421224	1.072903455	0	0	0	1.030074264	1.043502522	5.262587533	0	3.068735196	1.905501778	0	0	0	0	3.640892867	2.249666614	0	1.251892879	0.927380505	0	0	0	0	4.347945825	1.022135891	6.380399124	0.963148319	5.580175901
Mroh4	10.2149146	-1.237086509	0.449559765	-2.751773193	0.005927356	0.026438826	7.686566211	4.216842447	7.510324182	6.992671962	3.04248088	7.70174145	9.270668374	5.21751261	24.20790265	18.31998567	19.43532291	13.33851245	9.800724305	2.130002379	2.013789976	14.04634259	10.9226786	4.499333227	5.344125175	3.755678636	0.927380505	13.17364981	3.90118704	6.497419275	5.71057655	18.47876976	17.37631015	27.91424617	13.48407647	19.53061565
Lhx5	4.042312121	-1.234505973	1.040242983	-1.186747706	0.235327152	0.397625825	1.708125825	0	0	0.998953137	1.014160293	0	1.030074264	5.21751261	0	14.24887774	13.29785252	15.24401423	0	0	0	1.003310185	0	8.998666455	4.008093881	0	6.491663536	1.097804151	0.97529676	0	4.758813791	5.434932281	0	6.380399124	15.41037311	13.95043975
Gm7854	1.855405657	-1.232718515	0.963061751	-1.279999454	0.200545328	0.356889494	3.416251649	8.433684894	1.072903455	3.99581255	1.014160293	0	0	3.130507566	0	4.071107926	0	0	6.533816203	0	2.013789976	0	0	0	0	0	0	1.097804151	0.97529676	5.569216522	0.951762758	2.173972912	2.044271782	1.595099781	3.852593276	3.720117267
Fetub	2.145420433	-1.23150759	0.673186693	-1.829370073	0.067344188	0.162625271	2.562188737	2.108421224	1.072903455	0.998953137	2.028320587	1.100248779	0	2.087005044	7.367622547	3.053330944	0	3.811003557	0.816727025	0	0	2.00662037	0	1.124833307	1.336031294	1.251892879	4.636902526	4.391216604	2.92589028	1.856405507	0.951762758	2.173972912	2.044271782	3.190199562	4.815741596	4.650146584
Emcn	1.313533131	-1.231077891	0.973562853	-1.264507871	0.206047797	NA	0	0	2.145806909	0	1.014160293	1.650373168	0	2.087005044	0	1.017776981	0	0.952750889	0	0	2.013789976	0	0	0	4.008093881	2.503785757	0.927380505	0	6.82707732	0.928202754	0	3.260959369	4.088543565	3.190199562	0	2.790087951
Vmn1r32	2.371335316	-1.22733228	0.710530813	-1.72734561	0.084105612	0.190553593	0.854062912	0	0	5.993718825	1.014160293	0	4.120297055	3.130507566	0	5.088884907	4.091646928	0.952750889	2.450181076	0	1.006894988	0	1.213630956	0	2.672062588	3.755678636	2.782141515	0	2.92589028	2.784608261	1.903525517	2.173972912	4.088543565	4.785299343	9.631483191	3.720117267
Matn3	10.72841985	-1.226386062	0.402612146	-3.046073181	0.002318514	0.012865172	3.416251649	9.487895506	10.72903455	9.989531374	9.127442641	11.00248779	12.36089117	5.21751261	31.5755252	5.088884907	0	8.574758003	8.167270254	14.91001666	10.06894988	4.01324074	7.281785735	3.374499921	4.008093881	3.755678636	5.564283031	16.46706227	13.65415464	21.34866333	21.89054344	16.30479684	10.22135891	20.73629715	7.705186553	15.81049839
Rasl11b	6.105135668	-1.224444626	0.539465397	-2.269737099	0.023223539	0.0743352	18.78938407	4.216842447	5.364517273	3.99581255	5.070801467	4.951119504	9.270668374	9.391522697	9.47265756	5.088884907	0	19.05501778	4.900362153	2.130002379	4.027579951	1.003310185	1.213630956	0	4.008093881	1.251892879	7.419044041	2.195608302	5.85178056	7.425622029	10.46939034	9.782878106	13.28776659	3.190199562	2.889444957	7.440234535
Ctf1	3.225702888	-1.223502427	0.823722332	-1.485333563	0.137455485	0.273039224	0.854062912	0	0	0.998953137	0	2.200497557	12.36089117	4.174010088	2.105035013	7.12443887	8.183293856	8.574758003	0	0	0	1.003310185	2.427261912	6.748999841	4.008093881	1.251892879	0	5.489020755	0	0	5.71057655	7.608905194	4.088543565	1.595099781	0.963148319	9.300293168
Hist1h4k	4.465547814	-1.223460262	0.624616467	-1.958738405	0.05014343	0.130791334	0.854062912	4.216842447	6.437420728	4.994765687	2.028320587	5.501243893	4.120297055	3.130507566	10.52517507	3.053330944	10.22911732	5.716505335	8.98399728	3.195003569	1.006894988	1.003310185	2.427261912	3.374499921	1.336031294	0	0	4.391216604	2.92589028	0	19.98701792	9.782878106	5.110679456	3.987749453	1.926296638	3.720117267
1700067K01Rik	16.87492965	-1.222947248	0.367933398	-3.323827776	0.00088791	0.006146086	13.6650066	12.65052734	3.218710364	7.9916251	11.15576323	5.501243893	7.210519847	13.56553278	14.73524509	36.63997133	14.32076425	26.6770249	7.350543229	11.71501309	6.041369927	9.029791666	12.13630956	8.998666455	17.36840682	20.03028606	10.20118556	7.684629058	10.72826436	32.48709638	19.98701792	25.00068849	31.68621263	52.63829277	27.93130125	27.90087951
Rbakdn	1.226282849	-1.222788132	1.04725384	-1.167613892	0.242962544	NA	0	0	2.145806909	1.997906275	0	0	4.120297055	2.087005044	0	3.053330944	0	0	1.633454051	2.130002379	1.006894988	1.003310185	0	1.124833307	0	0	0	0	2.92589028	0.928202754	0	2.173972912	1.022135891	5.582849234	3.852593276	0
Cacna2d2	3.605119172	-1.221227279	0.600648721	-2.033180518	0.042034289	0.115145534	3.416251649	6.325263671	4.291613818	11.98743765	3.04248088	1.100248779	0	6.261015132	4.210070027	3.053330944	1.022911732	2.858252668	3.266908102	3.195003569	1.006894988	5.016550925	0	1.124833307	1.336031294	0	2.782141515	2.195608302	6.82707732	12.0666358	4.758813791	1.086986456	3.066407674	2.392649672	6.742038234	3.720117267
Plxnb1	2.643042186	-1.219394575	0.740582359	-1.646534732	0.099653715	0.216227481	1.708125825	0	4.291613818	1.997906275	1.014160293	3.850870725	8.24059411	3.130507566	2.105035013	8.142215852	3.068735196	4.763754446	0.816727025	3.195003569	0	2.00662037	0	1.124833307	0	0	3.709522021	1.097804151	0	0	0.951762758	2.173972912	3.066407674	5.582849234	6.742038234	6.510205218
Cdc42bpg	451.1738677	-1.218027256	0.357954358	-3.402744593	0.000667126	0.004937134	210.9535393	162.3484342	166.3000355	208.7812057	170.3789293	203.546024	497.5258694	433.0535466	474.6853955	1047.292514	907.3227063	1144.253818	228.6835671	202.350226	217.4893174	240.7944444	291.2714294	287.9573266	328.6636983	266.6531832	314.3819912	245.9081298	191.158165	184.712348	537.7459584	444.5774606	475.2931894	1124.545346	1125.920385	1200.667848
Park2	2.22166119	-1.217153565	0.891222753	-1.365711951	0.172029392	0.31996362	5.124377474	0	1.072903455	1.997906275	3.04248088	1.100248779	0	1.043502522	12.63021008	2.035553963	0	4.763754446	0	3.195003569	1.006894988	0	0	2.249666614	4.008093881	0	0	4.391216604	1.95059352	3.712811015	3.807051033	3.260959369	3.066407674	3.190199562	0	0
Dcxr	240.2995916	-1.21593187	0.280897776	-4.328734415	1.50E-05	0.000250707	160.5638275	129.6679053	131.9671249	185.8052836	149.0815631	147.9834607	233.8268579	270.2671532	252.6042016	418.3063394	487.9288962	558.3120211	146.1941376	125.6701404	169.1583579	94.3111574	122.5767265	124.8564971	162.9958178	133.952538	149.3082613	171.2574476	175.5534168	102.1023029	275.0594371	228.2671558	305.6186315	520.8000785	564.404915	510.5860949
Gm1045	2.677781341	-1.215783231	0.715873114	-1.698322241	0.089446959	0.199194727	2.562188737	6.325263671	1.072903455	1.997906275	3.04248088	0	1.030074264	3.130507566	0	3.053330944	3.068735196	4.763754446	3.266908102	5.325005948	4.027579951	1.003310185	0	1.124833307	0	0	0	0	5.85178056	4.641013768	0	6.521918737	6.132815347	4.785299343	4.815741596	2.790087951
Ccdc30	2.435881465	-1.215222476	0.730988212	-1.662437856	0.096425014	0.210988644	1.708125825	0	2.145806909	0.998953137	1.014160293	2.750621947	1.030074264	0	5.262587533	0	0	5.716505335	0	4.260004759	5.034474939	3.009930555	1.213630956	0	1.336031294	0	0.927380505	1.097804151	3.90118704	6.497419275	5.71057655	3.260959369	6.132815347	7.177949015	2.889444957	0
Zfp345	1.311082884	-1.215091377	0.74607649	-1.628641827	0.103388864	NA	0.854062912	1.054210612	2.145806909	0	0	0	1.030074264	0	0	1.017776981	0	0.952750889	0	0	0	3.009930555	0	2.249666614	2.672062588	0	1.85476101	3.293412453	4.8764838	0.928202754	0.951762758	2.173972912	4.088543565	2.392649672	1.926296638	1.860058634
Npnt	16.91758797	-1.210292813	0.545912227	-2.217009902	0.026622415	0.08253703	0.854062912	5.271053059	5.364517273	2.996859412	3.04248088	3.300746336	58.71423304	52.1751261	46.31077029	31.55108643	25.5727933	45.73204268	3.266908102	3.195003569	2.013789976	15.04965278	14.56357147	6.748999841	2.672062588	5.007571515	15.76546859	5.489020755	4.8764838	9.282027536	14.27644137	31.52260723	22.48698961	23.12894682	23.11555966	24.18076224
Pcdh17	4.695957881	-1.210146896	0.752482635	-1.608205745	0.107790125	0.229333507	1.708125825	4.216842447	0	1.997906275	4.056641174	0.550124389	14.42103969	10.43502522	2.105035013	14.24887774	10.22911732	5.716505335	0.816727025	1.06500119	1.006894988	0	0	6.748999841	2.672062588	8.763250151	0.927380505	1.097804151	0	0	3.807051033	6.521918737	5.110679456	11.96324836	6.742038234	13.95043975
Cldn15	16.8616007	-1.209737071	0.43094851	-2.807149909	0.004998198	0.023154435	5.978440386	9.487895506	5.364517273	6.992671962	9.127442641	3.850870725	21.63155954	32.34857818	39.99566525	33.58664039	22.5040581	36.20453379	4.083635127	10.6500119	7.048264915	10.03310185	9.709047646	8.998666455	8.016187763	10.01514303	15.76546859	3.293412453	5.85178056	7.425622029	18.08349241	34.7835666	29.64194085	35.88974507	26.00500462	33.48105541
Tagln3	3.933487943	-1.209591548	0.937322243	-1.290475669	0.196885554	0.351890971	0	1.054210612	0	0	0	4.400995115	6.180445583	2.087005044	23.15538515	10.17776981	5.11455866	3.811003557	0.816727025	0	0	0	8.49541669	0	2.672062588	6.259464393	0.927380505	0	0	0	5.71057655	7.608905194	9.199223021	12.76079825	3.852593276	3.720117267
Asap3	87.28004163	-1.209577587	0.259325323	-4.664325004	3.10E-06	7.36E-05	58.07627804	78.01158527	74.03033837	77.91834472	61.8637779	64.36455355	76.22549552	70.95817149	126.3021008	96.68881324	113.5432023	154.3456441	69.42179716	69.22507733	69.47575416	54.17874999	69.17696448	56.24166534	37.40887623	21.28217894	25.96665414	86.72652794	61.44369588	69.61520652	99.93508962	85.87193004	110.3906763	192.2095236	207.0768886	180.4256875
Spaca9	1.818594182	-1.209184342	0.984612546	-1.228081387	0.219416417	0.378967668	0	1.054210612	4.291613818	0	3.04248088	4.400995115	0	2.087005044	0	2.035553963	0	0	1.633454051	7.455008328	1.006894988	0	0	1.124833307	0	0	0	4.391216604	6.82707732	0	2.855288275	0	5.110679456	1.595099781	1.926296638	3.720117267
Rlbp1	1.188773821	-1.208087901	1.100261412	-1.098000791	0.272204144	NA	1.708125825	1.054210612	0	0	4.056641174	0	0	0	0	5.088884907	3.068735196	0	0.816727025	0	2.013789976	0	2.427261912	0	0	0	0.927380505	1.097804151	0	0	1.903525517	2.173972912	1.022135891	1.595099781	5.778889915	0.930029317
Fkbp10	4.992905172	-1.208059125	0.545345963	-2.21521604	0.026745239	0.082787488	1.708125825	3.162631835	2.145806909	1.997906275	2.028320587	0.550124389	2.060148528	2.087005044	5.262587533	8.142215852	9.206205588	6.669256225	2.450181076	5.325005948	5.034474939	2.00662037	0	3.374499921	4.008093881	5.007571515	4.636902526	4.391216604	0	4.641013768	4.758813791	8.69589165	8.17708713	20.73629715	3.852593276	17.67055702
Cdhr3	2.102809368	-1.20803669	0.87706975	-1.377355324	0.168402418	0.315523933	0.854062912	2.108421224	0	2.996859412	2.028320587	2.750621947	1.030074264	3.130507566	0	0	13.29785252	1.905501778	0	0	3.020684963	0	1.213630956	4.499333227	1.336031294	0	0	6.586824907	2.92589028	1.856405507	0.951762758	0	5.110679456	0.797549891	0.963148319	3.720117267
Sytl3	48.22818696	-1.207646174	0.432952101	-2.789329744	0.005281726	0.024183193	18.78938407	25.30105468	17.16645527	20.97801589	22.31152646	32.45733897	88.58638669	101.2197446	52.62587533	38.6755253	57.28305699	88.6058327	37.56944317	4.260004759	15.10342482	24.07944444	44.90434536	22.49666614	14.69634423	21.28217894	81.60948445	20.85827887	23.40712224	15.77944681	118.9703448	150.004131	100.1693173	54.23339255	39.48908108	93.932961
Apol8	10.56254756	-1.204923989	0.522153802	-2.307603593	0.021021194	0.069043053	8.540629123	7.379474283	4.291613818	3.99581255	10.14160293	11.00248779	12.36089117	7.304517653	6.31510504	20.35553963	10.22911732	20.00776867	10.61745133	20.2350226	14.09652983	0	2.427261912	6.748999841	1.336031294	1.251892879	1.85476101	8.782433209	10.72826436	11.13843304	9.517627583	2.173972912	8.17708713	15.15344792	27.93130125	42.78134857
Hebp2	93.97054496	-1.204821047	0.256449529	-4.698082503	2.63E-06	6.44E-05	94.80098327	66.41526854	74.03033837	77.91834472	73.01954113	89.67027546	86.52623816	101.2197446	107.3567857	122.1332378	124.7952313	101.9443451	92.29015387	66.03007376	88.60675893	33.10923611	42.47708345	41.61883235	42.7530014	32.54921485	73.26305991	79.04189888	62.41899264	81.68184232	108.5009544	76.08905194	118.5677634	185.0315746	216.7083718	258.5481501
Ercc5	778.2012274	-1.20343346	0.309125933	-3.893020072	9.90E-05	0.001099653	448.383029	390.0579264	484.9523615	459.5184432	421.8906821	420.2950334	798.3075544	763.843846	686.2414143	1703.758667	1809.530854	1708.282344	401.0129695	431.3254818	449.0751646	381.2578703	484.2387513	355.447325	462.2668277	399.3538283	648.2389731	457.784331	407.6740457	470.5987961	857.5382452	802.1960047	855.527741	1915.714837	1755.819386	1715.90409
Myl9	1.415502912	-1.202715809	0.882694232	-1.362550888	0.173024096	0.321146421	0	1.054210612	1.072903455	0	0	3.850870725	2.060148528	0	0	0	1.022911732	0.952750889	0	2.130002379	2.013789976	0	0	2.249666614	1.336031294	1.251892879	0.927380505	7.684629058	2.92589028	0	0.951762758	0	2.044271782	2.392649672	0.963148319	5.580175901
Rab33a	2.856878976	-1.198946097	0.763569754	-1.570185423	0.11637198	0.242278613	0.854062912	0	0	2.996859412	1.014160293	0.550124389	5.150371319	2.087005044	1.052517507	6.106661889	0	4.763754446	1.633454051	1.06500119	1.006894988	0	0	0	2.672062588	8.763250151	3.709522021	2.195608302	4.8764838	0	1.903525517	0	6.132815347	6.380399124	9.631483191	11.1603518
Ttll13	3.835451177	-1.197733357	0.732070224	-1.636090799	0.101820586	0.219863245	2.562188737	0	1.072903455	0	5.070801467	2.200497557	4.120297055	0	0	19.33776265	13.29785252	7.622007114	1.633454051	7.455008328	1.006894988	2.00662037	2.427261912	1.124833307	0	2.503785757	0	3.293412453	7.80237408	0.928202754	4.758813791	4.347945825	5.110679456	3.190199562	2.889444957	9.300293168
Hgfac	4.713240476	-1.196977201	0.573219755	-2.088164601	0.036782989	0.104466024	2.562188737	8.433684894	1.072903455	8.990578237	0	0	3.090222791	1.043502522	6.31510504	7.12443887	3.068735196	3.811003557	8.167270254	2.130002379	3.020684963	1.003310185	4.854523823	3.374499921	5.344125175	1.251892879	0	4.391216604	5.85178056	7.425622029	4.758813791	3.260959369	10.22135891	11.16569847	3.852593276	15.81049839
Fam83c	11.15516212	-1.196773821	0.690386944	-1.733482697	0.08300991	0.188657145	0	0	2.145806909	0.998953137	1.014160293	0	20.60148528	27.13106557	9.47265756	17.30220869	40.91646928	26.6770249	0.816727025	6.390007138	1.006894988	8.026481481	9.709047646	8.998666455	8.016187763	6.259464393	8.346424546	1.097804151	0.97529676	3.712811015	19.98701792	13.04383747	10.22135891	29.50934595	32.74704285	19.53061565
Teddm2	2.847742517	-1.196267039	1.031803639	-1.159394088	0.246295585	0.409594453	3.416251649	1.054210612	2.145806909	7.9916251	0	9.902239008	12.36089117	8.348020175	0	1.017776981	0	0	1.633454051	3.195003569	1.006894988	0	0	1.124833307	0	5.007571515	0	0	2.92589028	0	0	7.608905194	2.044271782	1.595099781	0.963148319	12.09038112
Map3k19	5.550929435	-1.195933767	0.789797501	-1.51422835	0.129967934	0.262427819	0	0	0	0	0	1.650373168	18.54133675	8.348020175	3.15755252	16.2844317	17.38949944	20.96051956	0	3.195003569	0	0	2.427261912	3.374499921	4.008093881	1.251892879	10.20118556	0	4.8764838	2.784608261	8.565864824	2.173972912	9.199223021	11.16569847	6.742038234	10.23032249
Psrc1	1197.536109	-1.195080197	0.286981434	-4.164311888	3.12E-05	0.00044956	610.6549823	548.1895181	622.2840037	643.3258205	670.359954	741.5676768	1443.134044	1387.858354	1426.161222	2363.278151	2429.415363	2124.634483	715.4528743	615.5706876	707.8471764	584.9298379	855.6098238	501.6756549	764.2099001	594.6491174	1018.263795	737.7243895	614.4369588	607.0446009	1767.423442	1455.474865	1544.447332	2792.222167	2631.321208	2406.915872
Cers3	1.560049773	-1.194823578	0.818221549	-1.460269019	0.144216153	0.282367141	2.562188737	0	3.218710364	0.998953137	1.014160293	1.100248779	2.060148528	4.174010088	0	2.035553963	0	4.763754446	0	1.06500119	1.006894988	1.003310185	0	0	0	3.755678636	0.927380505	0	0.97529676	3.712811015	1.903525517	1.086986456	4.088543565	1.595099781	0.963148319	2.790087951
Jchain	1.748086236	-1.194577049	1.139781486	-1.048075498	0.294603824	0.463019402	0.854062912	4.216842447	1.072903455	0	0	0.550124389	0	0	0	5.088884907	7.160382124	0.952750889	0.816727025	2.130002379	1.006894988	0	6.068154779	0	0	0	0	0	0	0	0	2.173972912	6.132815347	4.785299343	3.852593276	5.580175901
Olfr460	33.10258098	-1.194135194	0.357165312	-3.343368332	0.00082768	0.005815821	22.20563572	11.59631673	31.11420018	21.97696902	15.2124044	14.85335851	38.11274776	62.61015132	37.89063024	52.92440304	57.28305699	41.92103913	21.23490266	20.2350226	27.18616467	24.07944444	41.2634525	16.8724996	6.680156469	10.01514303	10.20118556	28.54290793	34.1353866	6.497419275	54.25047722	68.48014674	70.5273765	59.81624179	48.15741596	37.20117267
Foxj1	8.633279346	-1.193859025	0.565536951	-2.111018604	0.034770713	0.100225358	3.416251649	3.162631835	2.145806909	7.9916251	5.070801467	7.151617061	11.3308169	17.73954287	1.052517507	14.24887774	26.59570503	17.14951601	0	1.06500119	8.055159902	10.03310185	10.9226786	2.249666614	8.016187763	2.503785757	0.927380505	0	3.90118704	4.641013768	18.08349241	11.95685102	10.22135891	18.34364748	9.631483191	21.39067429
Sdc2	2.013039394	-1.193060031	0.726073004	-1.643168146	0.100348149	0.217402618	2.562188737	1.054210612	2.145806909	0.998953137	3.04248088	6.051368282	4.120297055	3.130507566	3.15755252	0	2.045823464	0	1.633454051	1.06500119	0	1.003310185	2.427261912	0	2.672062588	1.251892879	0	1.097804151	5.85178056	3.712811015	2.855288275	2.173972912	1.022135891	1.595099781	0	3.720117267
Ttc23	14.50927457	-1.192419516	0.544619845	-2.189452933	0.028563936	0.086860653	5.978440386	9.487895506	5.364517273	10.98848451	3.04248088	8.25186584	11.3308169	11.47852774	0	26.46220152	26.59570503	30.48802846	1.633454051	11.71501309	6.041369927	20.0662037	15.77720242	14.62283299	12.02428164	3.755678636	1.85476101	4.391216604	13.65415464	1.856405507	13.32467862	23.91370204	18.39844604	42.2701442	42.37852604	38.13120199
4933413J09Rik	3.090431657	-1.19232375	0.748290782	-1.593396281	0.111071319	0.234390001	2.562188737	2.108421224	0	0	2.028320587	3.300746336	7.210519847	8.348020175	0	13.23110076	2.045823464	4.763754446	0	2.130002379	2.013789976	0	4.854523823	0	2.672062588	1.251892879	1.85476101	0	0.97529676	0.928202754	3.807051033	2.173972912	4.088543565	7.177949015	4.815741596	8.370263852
Gm14051	3.115599714	-1.190784023	0.712763791	-1.670657291	0.094789389	0.208358907	0	2.108421224	0	4.994765687	1.014160293	0.550124389	1.030074264	1.043502522	0	10.17776981	4.091646928	1.905501778	3.266908102	1.06500119	0	3.009930555	0	2.249666614	4.008093881	5.007571515	1.85476101	0	5.85178056	1.856405507	11.4211531	5.434932281	0	6.380399124	7.705186553	7.440234535
BC049352	18.22286966	-1.189217876	0.39793516	-2.988471478	0.002803767	0.014879576	7.686566211	17.9215804	12.87484146	2.996859412	16.2265647	7.70174145	28.84207939	26.08756305	34.73307772	36.63997133	14.32076425	36.20453379	10.61745133	7.455008328	7.048264915	5.016550925	19.41809529	11.24833307	6.680156469	17.5265003	8.346424546	17.56486642	9.7529676	3.712811015	26.64935723	29.34863432	28.61980495	40.67504442	24.07870798	30.69096746
Trim67	1.106121016	-1.188970952	1.079059057	-1.101859017	0.270522968	NA	1.708125825	2.108421224	3.218710364	0.998953137	2.028320587	0	2.060148528	0	0	5.088884907	1.022911732	0.952750889	0.816727025	1.06500119	1.006894988	0	1.213630956	0	0	0	0	3.293412453	1.95059352	0	0	0	0	0.797549891	3.852593276	0
Des	9.201218599	-1.183526854	0.648761719	-1.824285896	0.068108862	0.163927627	1.708125825	2.108421224	4.291613818	10.98848451	11.15576323	2.200497557	3.090222791	3.130507566	1.052517507	24.42664756	12.27494078	44.77929179	0.816727025	2.130002379	5.034474939	3.009930555	1.213630956	8.998666455	18.70443811	2.503785757	5.564283031	4.391216604	0.97529676	3.712811015	6.662339308	4.347945825	9.199223021	19.14119737	22.15241134	36.27114336
Klhdc7a	1.381251587	-1.181627619	0.997951219	-1.184053485	0.236391891	NA	0	1.054210612	1.072903455	0	0	0.550124389	1.030074264	0	0	4.071107926	0	2.858252668	0.816727025	0	0	0	2.427261912	0	0	2.503785757	3.709522021	2.195608302	0	0	2.855288275	2.173972912	0	5.582849234	4.815741596	3.720117267
Pcp2	2.518739539	-1.180000588	0.966355118	-1.221083808	0.22205429	0.38211422	0	0	0	0	1.014160293	0	10.30074264	7.304517653	0	7.12443887	5.11455866	2.858252668	0	0	0	2.00662037	4.854523823	1.124833307	0	1.251892879	3.709522021	0	0.97529676	0	4.758813791	1.086986456	2.044271782	9.570598686	6.742038234	3.720117267
Pdzd4	19.55183878	-1.179871891	0.45603107	-2.587262072	0.009674198	0.038186963	3.416251649	6.325263671	3.218710364	3.99581255	15.2124044	3.850870725	16.48118822	35.47908575	11.57769257	54.959957	28.6415285	20.00776867	4.900362153	7.455008328	4.027579951	14.04634259	6.068154779	8.998666455	26.72062588	27.54164333	18.5476101	16.46706227	11.70356112	6.497419275	39.02227309	29.34863432	36.79689208	58.22114201	28.89444957	38.13120199
Atad3aos	5.940109774	-1.179590574	0.608276122	-1.939235376	0.052472684	0.135183747	5.978440386	6.325263671	0	1.997906275	5.070801467	1.650373168	9.270668374	16.69604035	2.105035013	10.17776981	2.045823464	5.716505335	4.900362153	2.130002379	3.020684963	2.00662037	10.9226786	2.249666614	2.672062588	2.503785757	3.709522021	0	0.97529676	0.928202754	12.37291586	14.13082393	11.2434948	8.773048796	21.18926302	7.440234535
Atp9a	7.918296737	-1.179430237	0.525477254	-2.244493414	0.024800672	0.078191277	14.51906951	7.379474283	7.510324182	4.994765687	7.099122054	13.20298534	5.150371319	3.130507566	6.31510504	11.1955468	9.206205588	15.24401423	3.266908102	6.390007138	7.048264915	6.01986111	0	2.249666614	4.008093881	10.01514303	1.85476101	1.097804151	14.6294514	19.49225783	1.903525517	9.782878106	0	7.177949015	13.48407647	24.18076224
Tert	53.08925511	-1.176916226	0.2146085	-5.484014953	4.16E-08	2.28E-06	65.76284425	57.98158365	60.08259346	49.94765687	57.80713673	68.76554866	49.44356466	30.26157314	88.41147056	37.65774831	35.80191062	37.15728468	57.17089178	51.1200571	39.26890452	28.09268518	24.27261912	24.74633275	21.3765007	20.03028606	24.11189313	80.13970303	57.54250884	64.04599	62.81634205	65.21918737	63.37242526	84.54028839	100.1674252	85.56269715
Chrnb1	22.58682338	-1.172533304	0.320222124	-3.661624903	0.000250621	0.002304142	11.10281786	9.487895506	13.94774491	13.98534392	20.28320587	16.50373168	35.02252497	25.04406053	23.15538515	20.35553963	37.84773408	60.97605691	7.350543229	22.36502498	14.09652983	13.04303241	15.77720242	11.24833307	9.352219057	11.26703591	15.76546859	9.88023736	16.58004492	15.77944681	31.40817102	25.00068849	27.59766906	59.0186919	46.23111932	38.13120199
Dnm1	8.678254592	-1.170527805	0.482099107	-2.427981693	0.01518311	0.054166844	3.416251649	6.325263671	7.510324182	9.989531374	4.056641174	7.151617061	7.210519847	8.348020175	3.15755252	15.26665472	25.5727933	17.14951601	7.350543229	3.195003569	5.034474939	3.009930555	2.427261912	6.748999841	6.680156469	8.763250151	1.85476101	5.489020755	6.82707732	0	4.758813791	10.86986456	14.30990248	29.50934595	13.48407647	14.88046907
Tubb3	7.320074701	-1.170369532	0.770899648	-1.518186621	0.128967359	0.260868253	2.562188737	1.054210612	4.291613818	0	0	1.650373168	7.210519847	8.348020175	1.052517507	21.37331661	31.71026369	30.48802846	0.816727025	3.195003569	5.034474939	6.01986111	2.427261912	1.124833307	0	8.763250151	6.491663536	3.293412453	0	0.928202754	7.614102066	3.260959369	9.199223021	21.53384704	11.55777983	18.60058634
Hoxa2	2.558502471	-1.169358627	0.696230946	-1.679555662	0.0930438	0.205316616	8.540629123	0	2.145806909	0.998953137	1.014160293	5.501243893	2.060148528	3.130507566	0	3.053330944	5.11455866	4.763754446	2.450181076	2.130002379	1.006894988	1.003310185	0	0	0	3.755678636	1.85476101	2.195608302	0.97529676	0.928202754	1.903525517	7.608905194	4.088543565	4.785299343	4.815741596	0.930029317
Efhd1	1.501151438	-1.169179448	0.973054789	-1.201555618	0.229535746	0.391363415	3.416251649	0	2.145806909	0	1.014160293	0.550124389	3.090222791	0	4.210070027	0	5.11455866	0.952750889	1.633454051	0	0	1.003310185	2.427261912	0	0	2.503785757	0	3.293412453	0.97529676	0	1.903525517	3.260959369	0	0	2.889444957	4.650146584
Exoc3l	14.6495827	-1.167914157	0.417744308	-2.795763187	0.005177732	0.023823185	13.6650066	20.03000162	8.583227637	20.97801589	5.070801467	15.95360729	4.120297055	13.56553278	0	33.58664039	24.54988157	7.622007114	12.25090538	6.390007138	11.07584487	4.01324074	6.068154779	12.37316638	8.016187763	16.27460742	7.419044041	13.17364981	7.80237408	12.99483855	20.93878068	21.73972912	20.44271782	32.69954551	39.48908108	18.60058634
Sult5a1	1.254280068	-1.166460657	1.100345144	-1.060086159	0.289105404	NA	0	0	4.291613818	0	1.014160293	0.550124389	3.090222791	0	7.367622547	0	4.091646928	0	0.816727025	0	1.006894988	0	0	1.124833307	0	2.503785757	0	0	0.97529676	1.856405507	1.903525517	0	1.022135891	3.190199562	0.963148319	1.860058634
Sag	12.30568537	-1.165572346	0.487780304	-2.389543685	0.016869318	0.058590383	5.978440386	5.271053059	5.364517273	10.98848451	2.028320587	6.601492672	8.24059411	9.391522697	17.89279761	22.39109359	42.96229274	28.58252668	4.083635127	6.390007138	6.041369927	2.00662037	6.068154779	2.249666614	6.680156469	13.77082167	15.76546859	4.391216604	3.90118704	8.353824783	21.89054344	8.69589165	12.26563069	25.5215965	15.41037311	39.99126062
Lgals4	33.41611594	-1.165403668	0.353364673	-3.29801974	0.000973693	0.006602939	23.91376154	23.19263346	21.45806909	19.97906275	21.29736616	32.45733897	38.11274776	29.21807061	53.67839284	59.03106493	86.94749722	49.54304624	35.93598912	29.82003331	26.17926968	4.01324074	7.281785735	8.998666455	21.3765007	13.77082167	19.47499061	25.24949548	23.40712224	8.353824783	57.1057655	53.26233636	52.12893045	55.03094245	52.97315755	49.29155379
Wnt10b	17.90321323	-1.163612821	0.436546704	-2.66549446	0.00768752	0.032224421	13.6650066	12.65052734	7.510324182	14.98429706	15.2124044	16.50373168	27.81200512	29.21807061	23.15538515	10.17776981	2.045823464	20.00776867	12.25090538	15.97501784	6.041369927	16.05296296	30.34077389	16.8724996	2.672062588	1.251892879	4.636902526	21.95608302	20.48123196	1.856405507	41.87756136	38.04452597	39.86329976	23.92649672	22.15241134	27.90087951
Syt2	6.454280293	-1.16151814	0.51236306	-2.266982594	0.023391289	0.074743575	11.95688077	7.379474283	7.510324182	5.993718825	5.070801467	10.4523634	9.270668374	0	2.105035013	11.1955468	0	8.574758003	8.98399728	6.390007138	7.048264915	6.01986111	2.427261912	1.124833307	1.336031294	1.251892879	0	6.586824907	5.85178056	7.425622029	17.13172965	11.95685102	6.132815347	10.36814858	3.852593276	10.23032249
Pdgfrb	13.09038606	-1.16062544	0.31871077	-3.641626047	0.000270921	0.002431735	11.95688077	8.433684894	4.291613818	8.990578237	14.19824411	17.60398046	9.270668374	14.60903531	9.47265756	15.26665472	27.61861676	20.96051956	7.350543229	14.91001666	19.13100477	6.01986111	4.854523823	4.499333227	5.344125175	3.755678636	4.636902526	19.76047472	15.60474816	12.99483855	10.46939034	19.56575621	24.53126139	26.31914639	15.41037311	14.88046907
Spib	11.26296253	-1.160270619	0.783776612	-1.480358818	0.138777514	0.274944224	0.854062912	0	3.218710364	2.996859412	7.099122054	1.650373168	12.36089117	6.261015132	12.63021008	40.71107926	35.80191062	22.86602134	0	2.130002379	0	11.03641204	18.20446434	4.499333227	4.008093881	11.26703591	8.346424546	0	0	0	18.08349241	20.65274267	9.199223021	23.92649672	16.37352142	43.71137789
Slc9a7	2.536027929	-1.160161388	0.609224516	-1.904324856	0.056867889	0.143393001	2.562188737	1.054210612	6.437420728	1.997906275	3.04248088	2.750621947	1.030074264	1.043502522	5.262587533	0	0	0.952750889	2.450181076	2.130002379	2.013789976	5.016550925	0	0	0	2.503785757	0.927380505	5.489020755	4.8764838	5.569216522	0.951762758	4.347945825	2.044271782	3.190199562	1.926296638	6.510205218
Snora47	7.41264231	-1.160135055	0.519795451	-2.231906901	0.025621117	0.080215684	3.416251649	5.271053059	0	4.994765687	9.127442641	5.501243893	8.24059411	16.69604035	29.47049019	2.035553963	0	9.527508892	0.816727025	2.130002379	5.034474939	5.016550925	3.640892867	2.249666614	14.69634423	5.007571515	1.85476101	12.07584566	8.77767084	9.282027536	8.565864824	8.69589165	14.30990248	7.177949015	4.815741596	13.95043975
Slc5a2	2.200023209	-1.157764566	0.803212053	-1.441418318	0.149466538	0.289766149	1.708125825	2.108421224	2.145806909	0	1.014160293	3.850870725	4.120297055	1.043502522	1.052517507	3.053330944	0	8.574758003	1.633454051	3.195003569	4.027579951	0	0	0	2.672062588	0	0	0	1.95059352	0	4.758813791	5.434932281	4.088543565	4.785299343	3.852593276	0.930029317
Hhipl1	2.799346689	-1.157725427	0.984463689	-1.175996067	0.239596448	0.402394425	0	1.054210612	0	0.998953137	0	0	3.090222791	2.087005044	0	16.2844317	2.045823464	19.05501778	0	0	1.006894988	0	3.640892867	3.374499921	1.336031294	1.251892879	1.85476101	1.097804151	0	6.497419275	1.903525517	0	1.022135891	8.773048796	4.815741596	2.790087951
Klhl33	29.7540737	-1.157656108	0.294223425	-3.9346157	8.33E-05	0.000957978	39.28689397	29.51789713	27.89548982	38.95917236	33.46728968	38.50870725	28.84207939	19.82654792	39.99566525	28.49775548	47.05393967	24.77152312	41.6530783	27.69003093	21.14479474	9.029791666	13.34994051	15.7476663	1.336031294	12.51892879	9.273805051	34.03192868	53.6413218	35.27170464	42.82932412	19.56575621	37.81902798	60.61379168	27.93130125	32.55102609
Rgs9bp	3.991040604	-1.157508471	0.553059435	-2.092918766	0.036356407	0.103568164	2.562188737	4.216842447	3.218710364	0	5.070801467	4.951119504	2.060148528	2.087005044	1.052517507	6.106661889	6.137470392	2.858252668	10.61745133	1.06500119	2.013789976	4.01324074	0	2.249666614	0	3.755678636	0	8.782433209	2.92589028	1.856405507	6.662339308	5.434932281	4.088543565	7.975498905	8.668334872	9.300293168
Aox1	3.663772228	-1.156968027	0.752369452	-1.537765818	0.124105884	0.253555	1.708125825	1.054210612	4.291613818	1.997906275	1.014160293	0	3.090222791	2.087005044	1.052517507	8.142215852	4.091646928	15.24401423	3.266908102	0	2.013789976	1.003310185	0	3.374499921	6.680156469	2.503785757	1.85476101	3.293412453	0	3.712811015	0	1.086986456	7.154951239	6.380399124	16.37352142	7.440234535
Rnaset2a	2.155857636	-1.155399137	0.943679545	-1.22435539	0.22081819	0.380652365	0.854062912	0	0	0	0	0	12.36089117	1.043502522	0	4.071107926	2.045823464	5.716505335	1.633454051	0	1.006894988	1.003310185	0	1.124833307	2.672062588	3.755678636	0.927380505	0	0	0	3.807051033	5.434932281	3.066407674	4.785299343	1.926296638	7.440234535
Xlr3a	2.487048246	-1.154745081	0.835656689	-1.381841486	0.167020378	0.313758685	4.270314562	7.379474283	8.583227637	0.998953137	1.014160293	0.550124389	0	3.130507566	3.15755252	3.053330944	0	3.811003557	0	2.130002379	0	4.01324074	0	0	2.672062588	1.251892879	1.85476101	9.88023736	0	2.784608261	0.951762758	6.521918737	1.022135891	0	0	5.580175901
Ntn5	4.208570766	-1.154218991	0.598563754	-1.928314206	0.053816056	0.137654187	2.562188737	2.108421224	1.072903455	3.99581255	5.070801467	0.550124389	4.120297055	10.43502522	1.052517507	7.12443887	5.11455866	7.622007114	4.900362153	1.06500119	2.013789976	2.00662037	6.068154779	1.124833307	1.336031294	0	4.636902526	7.684629058	0.97529676	2.784608261	1.903525517	0	5.110679456	11.16569847	9.631483191	13.02041044
Nudt17	51.94672963	-1.151860869	0.242653178	-4.746943262	2.07E-06	5.31E-05	25.62188737	27.40947591	38.62452437	49.94765687	34.48144998	29.15659263	81.37586684	61.56664879	75.78126048	96.68881324	36.82482235	73.36181847	31.03562697	34.08003807	41.2826945	32.10592592	32.76803581	32.6201659	18.70443811	32.54921485	32.45831768	50.49899095	32.18479308	37.12811015	99.93508962	68.48014674	84.83727897	100.4912862	78.97816217	87.42275578
Fam169a	39.45597075	-1.15109222	0.285661353	-4.029569312	5.59E-05	0.000700018	26.47595028	17.9215804	24.67677946	28.96964099	27.38232792	19.80447802	40.17289629	49.04461853	56.83594536	67.17328078	92.06205588	60.97605691	11.43417836	30.8850345	10.06894988	21.06951389	21.8453572	17.99733291	41.41697011	32.54921485	23.18451263	27.44510378	40.96246392	30.63069087	42.82932412	46.74041762	76.66019184	73.37458993	63.56778906	59.52187628
Ppp1r13l	472.6318978	-1.150513095	0.494540254	-2.32642962	0.019995643	0.066448565	163.9800792	154.9689599	142.6961595	198.7916744	187.6196543	162.8368192	424.3905967	408.0094861	401.00917	1314.96786	1167.142286	1297.646711	148.6443186	109.6951225	147.0066682	228.7547222	235.4444054	224.9666614	510.3639542	408.1170785	520.2604634	119.6606525	121.912095	155.0098599	424.4861902	359.792517	444.6291127	1270.496976	1263.650595	1462.006086
Rprml	4.438945881	-1.149489727	0.781996443	-1.469942398	0.141577355	0.278864059	2.562188737	2.108421224	3.218710364	14.98429706	2.028320587	11.55261218	6.180445583	16.69604035	0	3.053330944	6.137470392	0	0	5.325005948	1.006894988	1.003310185	1.213630956	1.124833307	0	8.763250151	1.85476101	0	6.82707732	0	8.565864824	13.04383747	8.17708713	3.987749453	0.963148319	2.790087951
Map2k3os	153.7834451	-1.148926925	0.302981713	-3.7920669	0.000149399	0.001525906	85.40629123	128.6136946	106.217442	73.92253217	131.8408382	89.67027546	138.0299513	137.7423329	99.98916313	269.7109001	309.9422548	373.4783486	102.9076052	117.1501309	85.58607396	63.20854166	61.89517874	79.86316479	98.86631574	105.1590018	114.9951826	113.0738276	139.4674367	69.61520652	137.0538372	184.7876976	166.6081503	326.9954551	338.06506	363.6414629
Azin2	28.90867215	-1.148281127	0.26145294	-4.3919228	1.12E-05	0.000202245	15.37313242	14.75894857	13.94774491	19.97906275	35.49561027	23.65534874	26.78193086	27.13106557	17.89279761	41.72885624	28.6415285	55.25955158	15.51781348	15.97501784	18.12410978	18.05958333	21.8453572	24.74633275	21.3765007	13.77082167	21.32975162	21.95608302	25.35771576	22.27686609	34.2634593	36.95753951	36.79689208	80.55253894	69.34667898	48.36152448
Tmem38a	24.80242391	-1.142888462	0.387146309	-2.952084098	0.00315637	0.016220873	21.35157281	7.379474283	19.31226218	21.97696902	13.18408382	16.50373168	18.54133675	21.91355296	30.52300769	48.85329511	35.80191062	92.41683626	11.43417836	7.455008328	19.13100477	9.029791666	13.34994051	6.748999841	17.36840682	20.03028606	19.47499061	6.586824907	23.40712224	12.0666358	25.69759447	21.73972912	28.61980495	57.42359212	54.89945419	41.85131926
Fgfr4	2.609457507	-1.142179002	0.968218801	-1.17967034	0.238131355	0.400882268	0	0	0	0	0	0	4.120297055	5.21751261	1.052517507	17.30220869	7.160382124	4.763754446	0.816727025	0	0	4.01324074	0	1.124833307	1.336031294	0	4.636902526	0	4.8764838	0	1.903525517	1.086986456	4.088543565	7.177949015	4.815741596	2.790087951
Slc16a8	25.30120326	-1.141281427	0.269858765	-4.229180501	2.35E-05	0.000356946	11.95688077	14.75894857	5.364517273	11.98743765	28.39648822	17.05385607	36.05259923	22.95705548	33.68056021	45.79996417	32.73317542	28.58252668	13.88435943	28.75503212	14.09652983	13.04303241	8.49541669	21.37183283	17.36840682	15.02271454	14.83808808	12.07584566	35.11068336	28.77428536	39.97403585	34.7835666	57.23960991	47.05544354	25.0418563	42.78134857
Papln	4.657371944	-1.138781311	0.516752824	-2.203725374	0.027543664	0.084633697	0.854062912	2.108421224	3.218710364	6.992671962	1.014160293	3.850870725	3.090222791	13.56553278	3.15755252	6.106661889	3.068735196	0.952750889	6.533816203	1.06500119	0	3.009930555	0	6.748999841	6.680156469	3.755678636	0.927380505	4.391216604	5.85178056	4.641013768	11.4211531	11.95685102	3.066407674	5.582849234	8.668334872	7.440234535
Slc10a4	10.71274685	-1.136563786	0.52470623	-2.166095466	0.030303893	0.090805623	8.540629123	4.216842447	1.072903455	6.992671962	7.099122054	7.151617061	14.42103969	16.69604035	1.052517507	21.37331661	10.22911732	19.05501778	4.083635127	1.06500119	4.027579951	1.003310185	3.640892867	13.49799968	8.016187763	5.007571515	23.18451263	2.195608302	7.80237408	4.641013768	18.08349241	27.17466141	9.199223021	24.72404661	16.37352142	29.76093814
Corin	2.228403282	-1.135197004	0.894889379	-1.268533329	0.204607556	0.362012024	0.854062912	1.054210612	3.218710364	3.99581255	0	0	5.150371319	1.043502522	0	2.035553963	10.22911732	1.905501778	1.633454051	0	2.013789976	3.009930555	0	0	1.336031294	3.755678636	0	0	0	3.712811015	1.903525517	7.608905194	0	4.785299343	4.815741596	2.790087951
Rnf122	2.081088494	-1.134096721	0.786443404	-1.442057642	0.149286113	0.289577453	3.416251649	3.162631835	4.291613818	5.993718825	1.014160293	0	2.060148528	8.348020175	1.052517507	0	1.022911732	0	3.266908102	1.06500119	2.013789976	0	0	1.124833307	0	1.251892879	0.927380505	1.097804151	2.92589028	1.856405507	1.903525517	4.347945825	1.022135891	1.595099781	6.742038234	0.930029317
A530013C23Rik	19.30703498	-1.133587881	0.528250958	-2.145926787	0.03187882	0.09398048	5.978440386	4.216842447	1.072903455	4.994765687	4.056641174	1.100248779	26.78193086	34.43558322	28.41797268	36.63997133	28.6415285	37.15728468	8.98399728	2.130002379	10.06894988	13.04303241	12.13630956	12.37316638	17.36840682	28.79353621	10.20118556	7.684629058	7.80237408	1.856405507	34.2634593	21.73972912	33.73048441	46.25789365	43.34167436	53.94170038
Rgn	1.853157685	-1.130519015	0.908885526	-1.243851929	0.213554064	0.371839481	3.416251649	6.325263671	2.145806909	1.997906275	0	0	1.030074264	5.21751261	5.262587533	2.035553963	0	0	2.450181076	0	0	2.00662037	0	0	1.336031294	0	2.782141515	3.293412453	2.92589028	2.784608261	3.807051033	0	0	3.987749453	0	2.790087951
Tcp11	4.880435313	-1.130513026	0.564418804	-2.002968395	0.045180681	0.121533008	8.540629123	1.054210612	3.218710364	5.993718825	2.028320587	2.750621947	15.45111396	3.130507566	8.420140053	13.23110076	2.045823464	8.574758003	3.266908102	1.06500119	0	4.01324074	6.068154779	0	4.008093881	2.503785757	1.85476101	5.489020755	1.95059352	0.928202754	7.614102066	5.434932281	8.17708713	7.177949015	9.631483191	2.790087951
9230112D13Rik	5.8211655	-1.130306858	0.544898199	-2.074345009	0.038047281	0.107264812	0.854062912	3.162631835	3.218710364	3.99581255	6.084961761	2.750621947	4.120297055	9.391522697	18.94531512	5.088884907	30.68735196	6.669256225	2.450181076	1.06500119	1.006894988	5.016550925	4.854523823	6.748999841	0	0	3.709522021	4.391216604	4.8764838	2.784608261	5.71057655	3.260959369	8.17708713	9.570598686	6.742038234	9.300293168
Gm13807	4.635350087	-1.128854	0.504799843	-2.23624079	0.025336003	0.079576061	0	3.162631835	2.145806909	0.998953137	1.014160293	4.400995115	5.150371319	3.130507566	6.31510504	5.088884907	10.22911732	10.48025978	0.816727025	2.130002379	3.020684963	7.023171296	4.854523823	2.249666614	0	2.503785757	4.636902526	3.293412453	3.90118704	4.641013768	6.662339308	2.173972912	8.17708713	6.380399124	8.668334872	15.81049839
Gpr19	72.31176383	-1.128540212	0.252509377	-4.469300215	7.85E-06	0.000150626	63.20065551	56.92737304	59.00969	73.92253217	77.0761823	72.61641939	115.3683175	79.30619167	128.4071358	76.33327361	93.08496761	119.0938612	69.42179716	69.22507733	72.49643912	30.09930555	35.19529772	20.24699952	28.05665717	26.28975045	10.20118556	70.25946567	52.66602504	69.61520652	93.27275031	102.1767269	98.12504556	124.4177829	81.86760712	101.3731955
Fam196a	1.622126989	-1.128416686	1.117635852	-1.009646106	0.312664872	0.482153069	1.708125825	1.054210612	0	0	1.014160293	0	4.120297055	4.174010088	5.262587533	3.053330944	0	0	0	1.06500119	0	1.003310185	0	0	2.672062588	2.503785757	1.85476101	0	1.95059352	0	3.807051033	0	0	3.190199562	0	10.23032249
Mrgprf	2.728800907	-1.128310468	0.599734811	-1.881348968	0.059924464	0.149303197	2.562188737	0	2.145806909	0.998953137	2.028320587	3.850870725	1.030074264	6.261015132	5.262587533	0	0	0.952750889	3.266908102	5.325005948	1.006894988	0	2.427261912	0	2.672062588	1.251892879	1.85476101	5.489020755	4.8764838	1.856405507	1.903525517	4.347945825	5.110679456	8.773048796	2.889444957	3.720117267
Ubash3a	2.211235121	-1.126113273	0.765642686	-1.470807851	0.141343089	0.278541924	2.562188737	3.162631835	2.145806909	0	1.014160293	3.850870725	0	3.130507566	1.052517507	1.017776981	1.022911732	0	2.450181076	0	3.020684963	1.003310185	8.49541669	0	0	0	0	0	6.82707732	2.784608261	4.758813791	1.086986456	3.066407674	1.595099781	5.778889915	6.510205218
Wscd2	2.249698434	-1.125418927	0.932409195	-1.207001103	0.227431719	0.38858345	1.708125825	1.054210612	1.072903455	0	0	0	2.060148528	4.174010088	0	5.088884907	3.068735196	7.622007114	0	0	0	0	1.213630956	3.374499921	0	5.007571515	3.709522021	0	0	0.928202754	1.903525517	2.173972912	3.066407674	7.975498905	5.778889915	6.510205218
Abi3bp	1.849223631	-1.124924309	0.838859299	-1.341016676	0.179915038	0.329939625	1.708125825	0	0	1.997906275	5.070801467	1.650373168	2.060148528	5.21751261	0	2.035553963	1.022911732	0.952750889	2.450181076	2.130002379	0	1.003310185	0	0	4.008093881	0	0.927380505	6.586824907	6.82707732	0	3.807051033	1.086986456	2.044271782	0	2.889444957	0
Myom1	21.81322073	-1.123576858	0.278943122	-4.027978353	5.63E-05	0.000703875	23.05969863	11.59631673	16.09355182	18.98010961	27.38232792	24.20547313	21.63155954	17.73954287	42.10070027	45.79996417	23.52696984	43.82654091	14.70108646	18.10502022	22.15168973	11.03641204	8.49541669	4.499333227	12.02428164	7.511357272	7.419044041	14.27145396	31.20949632	12.99483855	32.35993378	25.00068849	25.55339728	29.50934595	33.71019117	27.90087951
Brsk1	2.091959688	-1.122682208	0.889684611	-1.261887858	0.206989142	0.364763952	1.708125825	4.216842447	0	0.998953137	5.070801467	7.151617061	0	0	3.15755252	4.071107926	0	0	1.633454051	0	4.027579951	2.00662037	1.213630956	0	1.336031294	1.251892879	0	2.195608302	3.90118704	0	0.951762758	2.173972912	3.066407674	8.773048796	3.852593276	0
Catsperz	5.765314355	-1.119999026	0.503723663	-2.223439373	0.026186187	0.081544052	11.95688077	4.216842447	1.072903455	2.996859412	4.056641174	1.100248779	7.210519847	3.130507566	8.420140053	5.088884907	7.160382124	7.622007114	8.98399728	1.06500119	3.020684963	9.029791666	3.640892867	6.748999841	1.336031294	0	0	3.293412453	6.82707732	9.282027536	7.614102066	10.86986456	8.17708713	16.7485477	5.778889915	6.510205218
Triqk	1.216006181	-1.118742812	0.847880216	-1.319458564	0.187015854	NA	3.416251649	1.054210612	3.218710364	0	1.014160293	0.550124389	2.060148528	0	1.052517507	0	1.022911732	0	1.633454051	0	0	2.00662037	2.427261912	0	0	0	0.927380505	3.293412453	4.8764838	0.928202754	0.951762758	1.086986456	3.066407674	0	0.963148319	0.930029317
[truncated: 13,008 more rows]
