# Supplementary material for: The Streptococcus pyogenes Rgg2/Rgg3 quorum sensing system causes global suppression of macrophage inflammatory programs via an intranuclear mechanism
Source: mBio. 2025 Sep 25;16(11):e00373-25. doi: 10.1128/mbio.00373-25 (PMC12607563; doi:10.1128/mbio.00373-25)
Supplement: Data set S2 — Macrophage phosphoproteomic reads comparing uninfected, QS-OFF, and QS-ON. [file mbio.00373-25-s0002.csv]

UNIVERSITY OF ILLINOIS CHICAGO PTMSCAN® RESULTS
Table #1: Mouse Cells; Trypsin Digest; PTMScan Fe-IMAC Enrichment #20432
Samples: Control = CS 32343, 32344; QS-OFF = CS 32345, 32346; QS-ON = CS 32347, 32348; QS-OFF/ON Mix = CS 32349, 32350																		Normalization Factor	1.68	1.48	1.10	1.12	1.04	1.00	1.40	1.24				MEDIAN =	8%	6%	7%	7%			MEDIAN =	0.05	-0.08	0.01
Legend: * - phosphorylation, # - oxidized methionine, § - known site, Blue Text - CST antibody available, Bold Intensity = manually reviewed values, Red intensity = multiple identifications for one m/z.
		Normalized Fold Change																	Normalized Abundance								Average Abundance				% CV				Raw Ratio			Log2 Ratio			Normalized Log2 Ratio			Raw Fold Change			Normalized Fold Change
Index	Index in Detail	OFF : Control	ON : Control	OFF-ON Mix : Control	Max Abundance	Max % CV	Gene Name	Protein Name	Site	Description	Accession	URL	kD	Peptide	Charge	Calc. m/z	Count In Details	Average RT	Control (CS32343)	Control (CS32344)	QS-OFF (CS32345)	QS-OFF (CS32346)	QS-ON (CS32347)	QS-ON (CS32348)	QS-OFF/ON Mix (CS32349)	QS-OFF/ON Mix (CS32350)	Control	QS-OFF	QS-ON	QS-OFF/ON Mix	Control	QS-OFF	QS-ON	QS-OFF/ON Mix	OFF : Control	ON : Control	OFF-ON Mix : Control	OFF : Control	ON : Control	OFF-ON Mix : Control	OFF : Control	ON : Control	OFF-ON Mix : Control	OFF : Control	ON : Control	OFF-ON Mix : Control	OFF : Control	ON : Control	OFF-ON Mix : Control
1	Actin-binding
2	4	11.8	10.6	16.2	30,228,753	26%	Bcl7a	Bcl-7A	§154	B-cell CLL/lymphoma 7 protein family member A	Q9CXE2	http://www.phosphosite.org/proteinAction.do?id=17817&showAllSites=true	22.8	ADEAQADGKEHPGAEDASEEQNS*QSSMENSVNSSEKAER	4	1057.9334	16	53.49	1,499,474	2,191,009	24,240,675	20,684,143	17,497,519	19,468,480	26,104,084	34,353,423	1,845,242	22,462,409	18,483,000	30,228,753	26%	11%	8%	19%	12.17	10.02	16.38	3.61	3.32	4.03	3.56	3.40	4.02	12.17	10.02	16.38	11.78	10.57	16.23
3	23	-2.4	-2.8	-2.0	89,271,587	11%	Ccdc88a;Ccdc88a;Ccdc88a	girdin;girdin iso2;girdin iso3	§1822;1794;1739	Girdin	Q5SNZ0;Q5SNZ0-2;Q5SNZ0-3	http://www.phosphosite.org/proteinAction.do?id=8159&showAllSites=true	215.8	RTS*IHDFLSK	3	428.5430	8	79.02	95,557,693	82,985,481	38,688,947	37,299,830	29,363,786	31,369,122	49,636,758	42,639,773	89,271,587	37,994,389	30,366,454	46,138,266	10%	3%	5%	11%	0.43	0.34	0.52	-1.23	-1.56	-0.95	-1.28	-1.48	-0.97	-2.35	-2.94	-1.93	-2.43	-2.79	-1.95
4	40	3.0	4.2	3.5	117,147,858	17%	Fhod1	FHOD1	§499, §502	FH1/FH2 domain-containing protein 1	Q6P9Q4	http://www.phosphosite.org/proteinAction.do?id=5417&showAllSites=true	129.5	ELWDSPEPASAPRT*PQS*PVSR	3	823.0279	5	99.41	32,823,359	25,864,451	92,114,346	91,287,839	125,439,909	108,855,808	99,063,414	107,001,763	29,343,905	91,701,093	117,147,858	103,032,589	17%	1%	10%	5%	3.13	3.99	3.51	1.64	2.00	1.81	1.60	2.07	1.80	3.13	3.99	3.51	3.02	4.21	3.48
5	Activator protein
6	62	-1.7	-1.5	-6.9	59,005,611	31%	Bora	BORA	§305, §311	Protein aurora borealis	Q8BS90	http://www.phosphosite.org/proteinAction.do?id=19310&showAllSites=true	57.0	SPYIDGCS*PIKNWS*PR	3	679.6161	4	106.67	58,906,965	59,104,256		35,297,940	42,912,091	33,995,456	10,566,928	6,754,330	59,005,611	35,297,940	38,453,774	8,660,629	0%		16%	31%	0.60	0.65	0.15	-0.74	-0.62	-2.77	-0.79	-0.54	-2.78	-1.67	-1.53	-6.81	-1.73	-1.45	-6.88
7	63	1.0	-1.3	-3.1	242,372,133	4%	Bora	BORA	§331	Protein aurora borealis	Q8BS90	http://www.phosphosite.org/proteinAction.do?id=19310&showAllSites=true	57.0	IPFT*LEAHSEDEEADVSCTGAAPLSTNACGEPR	3	1204.5149	2	115.59	227,780,849	239,752,828	237,240,658	247,503,608	170,962,447	170,881,920		77,270,355	233,766,839	242,372,133	170,922,184	77,270,355	4%	3%	0%		1.04	0.73	0.33	0.05	-0.45	-1.60	0.00	-0.37	-1.61	1.04	-1.37	-3.03	1.00	-1.30	-3.05
8	65	1.0	-1.3	-3.1	242,372,133	4%	Bora	BORA	§336	Protein aurora borealis	Q8BS90	http://www.phosphosite.org/proteinAction.do?id=19310&showAllSites=true	57.0	IPFTLEAHS*EDEEADVSCTGAAPLSTNACGEPR	3	1204.5149	30	115.57	227,780,849	239,752,828	237,240,658	247,503,608	170,962,447	170,881,920		77,270,355	233,766,839	242,372,133	170,922,184	77,270,355	4%	3%	0%		1.04	0.73	0.33	0.05	-0.45	-1.60	0.00	-0.37	-1.61	1.04	-1.37	-3.03	1.00	-1.30	-3.05
9	99	-2.9	-1.3	-1.9	9,945,472	34%	Plaa	PLAA	§465	Phospholipase A-2-activating protein	P27612	http://www.phosphosite.org/proteinAction.do?id=19919&showAllSites=true	87.2	GQTLGLGNT*SFSDPFTGGGR	3	683.6406	1	135.65	9,945,472		4,351,092	2,726,600	9,100,766	5,542,758	5,210,129		9,945,472	3,538,846	7,321,762	5,210,129		32%	34%		0.36	0.74	0.52	-1.49	-0.44	-0.93	-1.54	-0.36	-0.95	-2.81	-1.36	-1.91	-2.90	-1.29	-1.93
10	104	11.2	9.4	10.8	130,508,632	8%	Ppp1r12b	PPP1R12B	§833	Protein phosphatase 1 regulatory subunit 12B	Q8BG95	http://www.phosphosite.org/proteinAction.do?id=4845802&showAllSites=true	109.0	LES*GGTNPTSSDSYSDR	2	926.8653	22	57.64	11,894,816	10,650,503	129,849,040	131,168,223	99,697,061	100,578,304	123,349,480	122,427,240	11,272,659	130,508,632	100,137,682	122,888,360	8%	1%	1%	1%	11.58	8.88	10.90	3.53	3.15	3.45	3.49	3.23	3.43	11.58	8.88	10.90	11.20	9.37	10.80
11	109	4.8	3.3	4.8	109,972,865	9%	Ppp1r12b	PPP1R12B	§941	Protein phosphatase 1 regulatory subunit 12B	Q8BG95	http://www.phosphosite.org/proteinAction.do?id=4845802&showAllSites=true	109.0	KMS*EMEEEMK	2	676.2526	11	67.73	20,645,941	23,529,872	112,473,349	107,472,381	68,952,087	70,884,560	114,595,684	101,444,925	22,087,907	109,972,865	69,918,324	108,020,304	9%	3%	2%	9%	4.98	3.17	4.89	2.32	1.66	2.29	2.27	1.74	2.28	4.98	3.17	4.89	4.82	3.34	4.84
12	113	1.3	2.1	3.1	25,090,001	28%	Ppp1r12b	PPP1R12B	865	Protein phosphatase 1 regulatory subunit 12B	Q8BG95	http://www.phosphosite.org/proteinAction.do?id=4845802&showAllSites=true	109.0	LASLT*SRVEEDSNR	2	828.8831	3	81.19		8,046,835	10,115,965	11,824,203	13,127,285	19,629,216	20,931,637	29,248,364	8,046,835	10,970,084	16,378,250	25,090,001		11%	28%	23%	1.36	2.04	3.12	0.45	1.03	1.64	0.40	1.10	1.63	1.36	2.04	3.12	1.32	2.15	3.09
13	118	3.1	2.3	2.7	36,600,593	15%	Trappc9;Trappc9;Trappc9	NIBP;NIBP iso2;NIBP iso3	§834;825;646	Trafficking protein particle complex subunit 9	Q3U0M1;Q3U0M1-2;Q3U0M1-3	http://www.phosphosite.org/proteinAction.do?id=10805&showAllSites=true	128.2	VES*RPTNPSEGSK	2	734.3274	6	31.61	10,847,669	11,844,572	34,415,748	38,785,438	21,851,311	27,019,728	30,150,396	32,338,273	11,346,120	36,600,593	24,435,519	31,244,335	6%	8%	15%	5%	3.23	2.15	2.75	1.69	1.11	1.46	1.64	1.18	1.45	3.23	2.15	2.75	3.12	2.27	2.73
14	Adaptor/scaffold
15	126	2.0	3.3	2.1	18,896,024	37%	Abi1;Abi1;Abi1;Abi1	Abi-1;Abi-1 iso3;Abi-1 iso2;Abi-1 iso4	§292, §296;287, 291;286, 290;286, 290	Abl interactor 1	Q8CBW3;Q8CBW3-3;Q8CBW3-2;Q8CBW3-4	http://www.phosphosite.org/proteinAction.do?id=3348&showAllSites=true	52.3	QIS*RHNS*TTSSTSSGGYR	3	695.9511	4	35.93	7,725,151	4,508,288		12,506,491	17,277,829	20,514,218		13,263,731	6,116,719	12,506,491	18,896,024	13,263,731	37%		12%		2.04	3.09	2.17	1.03	1.63	1.12	0.98	1.70	1.10	2.04	3.09	2.17	1.98	3.26	2.15
16	162	-2.1	-2.8	-1.7	96,608,394	38%	Abi2	Abi-2	§210	Abl interactor 2	P62484	http://www.phosphosite.org/proteinAction.do?id=6880&showAllSites=true	49.4	TLEPVRPPVVPNDYVPS*PTR	3	771.7261	9	111.43	80,759,996	112,456,793	47,681,883	46,154,776	41,163,826	23,628,012	59,885,990	53,376,329	96,608,394	46,918,330	32,395,919	56,631,160	23%	2%	38%	8%	0.49	0.34	0.59	-1.04	-1.58	-0.77	-1.09	-1.50	-0.78	-2.06	-2.98	-1.71	-2.13	-2.83	-1.72
17	170	2.0	5.9	2.5	69,699,992	48%	Abi2	Abi-2	271	Abl interactor 2	P62484	http://www.phosphosite.org/proteinAction.do?id=6880&showAllSites=true	49.4	ENSGSGSVGVPIAVPTPS*PPSVFPGHPVQFYSMNRPASR	4	1022.4938	7	138.22	10,059,024	14,838,845	17,496,919	35,225,060	66,630,777	72,769,208		31,214,872	12,448,935	26,360,989	69,699,992	31,214,872	27%	48%	6%		2.12	5.60	2.51	1.08	2.49	1.33	1.03	2.56	1.31	2.12	5.60	2.51	2.05	5.91	2.48
18	173	-2.4	-3.2	-2.8	107,484,648	7%	Abi2	Abi-2	285	Abl interactor 2	P62484	http://www.phosphosite.org/proteinAction.do?id=6880&showAllSites=true	49.4	ENSGSGSVGVPIAVPTPSPPSVFPGHPVQFYS*MNRPASR	4	1022.4938	8	136.57	104,566,674	110,402,623	43,698,614	47,341,440	32,258,927	31,096,206	40,321,115	36,710,918	107,484,648	45,520,027	31,677,567	38,516,017	4%	6%	3%	7%	0.42	0.29	0.36	-1.24	-1.76	-1.48	-1.29	-1.69	-1.49	-2.36	-3.39	-2.79	-2.44	-3.22	-2.82
19	177	7.1	8.8	39.5	32,913,886	57%	Abi3;Abi3	ABI3;ABI3 iso2	§173;120	ABI gene family member 3	Q8BYZ1;Q8BYZ1-2	http://www.phosphosite.org/proteinAction.do?id=14886&showAllSites=true	39.1	S*IKAPATPVSATLGRPPR	3	633.6786	2	86.43		824,821	7,059,958	5,015,380	4,076,278	9,656,957	26,147,868	39,679,904	824,821	6,037,669	6,866,617	32,913,886		24%	57%	29%	7.32	8.32	39.90	2.87	3.06	5.32	2.82	3.13	5.30	7.32	8.32	39.90	7.08	8.78	39.53
20	208	13.0	9.3	13.4	12,210,564	16%	Aftph;Aftph	aftiphilin;aftiphilin iso2	613;613	Aftiphilin	Q80WT5;Q80WT5-2	http://www.phosphosite.org/proteinAction.do?id=11167&showAllSites=true	101.1	TDETMGTLGT*PK	2	665.7835	2	72.26	969,165	834,074	13,355,922	10,867,227	7,448,325	8,372,864	13,587,584	10,833,544	901,619	12,111,574	7,910,594	12,210,564	11%	15%	8%	16%	13.43	8.77	13.54	3.75	3.13	3.76	3.70	3.21	3.75	13.43	8.77	13.54	13.00	9.26	13.41
21	222	7.0	6.0	9.8	30,946,242	7%	Akap10;Akap10;Akap10	AKAP10;AKAP10 iso2;AKAP10 iso3	§173;94;§173	A-kinase anchor protein 10, mitochondrial	O88845;O88845-2;O88845-3	http://www.phosphosite.org/proteinAction.do?id=18193&showAllSites=true	73.6	IRAHS*LNTVK	3	406.8833	3	41.10	2,975,780	3,262,673	23,468,904	21,975,799	17,950,192	17,424,376	29,764,760	32,127,723	3,119,227	22,722,351	17,687,284	30,946,242	7%	5%	2%	5%	7.28	5.67	9.92	2.86	2.50	3.31	2.82	2.58	3.30	7.28	5.67	9.92	7.05	5.98	9.83
22	230	4.7	3.7	4.5	199,050,490	26%	Akap10;Akap10;Akap10	AKAP10;AKAP10 iso2;AKAP10 iso3	§257;178;§257	A-kinase anchor protein 10, mitochondrial	O88845;O88845-2;O88845-3	http://www.phosphosite.org/proteinAction.do?id=18193&showAllSites=true	73.6	TGS*HQIPTDSQDSSSR	3	594.9145	13	42.56	33,217,603	48,367,712	218,838,279	179,262,702	148,588,759	139,947,776	177,230,643	195,811,175	40,792,657	199,050,490	144,268,268	186,520,909	26%	14%	4%	7%	4.88	3.54	4.57	2.29	1.82	2.19	2.24	1.90	2.18	4.88	3.54	4.57	4.72	3.73	4.53
23	231	1.1	3.9	1.8	95,165,781	47%	Akap10;Akap10;Akap10	AKAP10;AKAP10 iso2;AKAP10 iso3	§278, §281;199, 202;§278, §281	A-kinase anchor protein 10, mitochondrial	O88845;O88845-2;O88845-3	http://www.phosphosite.org/proteinAction.do?id=18193&showAllSites=true	73.6	LAVGSRNS*CSS*PLRELSEK	3	750.6710	2	93.62	30,974,905	20,373,007	27,983,221		63,811,067	126,520,496	45,469,546		25,673,956	27,983,221	95,165,781	45,469,546	29%		47%		1.09	3.71	1.77	0.12	1.89	0.82	0.08	1.97	0.81	1.09	3.71	1.77	1.05	3.91	1.75
24	235	6.5	6.8	9.1	76,705,753	17%	Akap10;Akap10;Akap10	AKAP10;AKAP10 iso2;AKAP10 iso3	§96;17;§96	A-kinase anchor protein 10, mitochondrial	O88845;O88845-2;O88845-3	http://www.phosphosite.org/proteinAction.do?id=18193&showAllSites=true	73.6	KQPS*HMEAAHFGDLGR	4	465.9607	8	68.48	7,287,392	9,342,936	50,417,735	60,962,469	51,321,375	56,380,420	74,344,536	79,066,970	8,315,164	55,690,102	53,850,897	76,705,753	17%	13%	7%	4%	6.70	6.48	9.22	2.74	2.70	3.21	2.70	2.77	3.19	6.70	6.48	9.22	6.48	6.83	9.14
25	237	11.2	8.9	9.3	51,716,487	34%	Akap10;Akap10;Akap10	AKAP10;AKAP10 iso2;AKAP10 iso3	255;176;255	A-kinase anchor protein 10, mitochondrial	O88845;O88845-2;O88845-3	http://www.phosphosite.org/proteinAction.do?id=18193&showAllSites=true	73.6	T*GSHQIPTDSQDSSSR	2	891.8682	4	42.56	5,512,175	3,387,901	51,426,625	52,006,349	34,724,746	40,206,012	38,834,447	44,944,784	4,450,038	51,716,487	37,465,379	41,889,616	34%	1%	10%	10%	11.62	8.42	9.41	3.54	3.07	3.23	3.49	3.15	3.22	11.62	8.42	9.41	11.24	8.88	9.32
26	271	6.5	10.9	15.4	27,240,196	43%	Akap13;Akap13	AKAP13;AKAP13 iso2	§2374;2352	A-kinase anchor protein 13	E9Q394;E9Q394-2	http://www.phosphosite.org/proteinAction.do?id=6147&showAllSites=true	303.8	SNT*EEALKGGPLMK	3	518.9126	6	83.66	1,792,031	1,721,291	13,597,213	10,154,653	23,791,412	12,625,738	26,018,934	28,461,458	1,756,661	11,875,933	18,208,575	27,240,196	3%	20%	43%	6%	6.76	10.37	15.51	2.76	3.37	3.95	2.71	3.45	3.94	6.76	10.37	15.51	6.54	10.93	15.36
27	277	2.1	2.4	2.7	35,434,004	13%	Akap13;Akap13	AKAP13;AKAP13 iso2	§2527;2505	A-kinase anchor protein 13	E9Q394;E9Q394-2	http://www.phosphosite.org/proteinAction.do?id=6147&showAllSites=true	303.8	SAS*RPSSLIEQEK	3	504.5749	5	65.86	11,853,217	14,346,003	30,596,192	27,069,568	32,037,059	27,216,604	33,716,742	37,151,265	13,099,610	28,832,880	29,626,832	35,434,004	13%	9%	12%	7%	2.20	2.26	2.70	1.14	1.18	1.44	1.09	1.25	1.42	2.20	2.26	2.70	2.13	2.39	2.68
28	280	4.3	7.4	6.5	282,680,362	24%	Akap13;Akap13	AKAP13;AKAP13 iso2	§2663;2641	A-kinase anchor protein 13	E9Q394;E9Q394-2	http://www.phosphosite.org/proteinAction.do?id=6147&showAllSites=true	303.8	IPS*FLPNSDEFSSPSAPSVTK	3	763.0225	18	134.66	46,729,975	33,322,049	166,328,103	186,842,391	293,663,987	271,696,736	267,295,202	261,371,310	40,026,012	176,585,247	282,680,362	264,333,256	24%	8%	5%	2%	4.41	7.06	6.60	2.14	2.82	2.72	2.09	2.90	2.71	4.41	7.06	6.60	4.27	7.45	6.54
29	301	2.8	3.5	3.3	30,787,553	13%	Akap13;Akap13	AKAP13;AKAP13 iso2	2354;2332	A-kinase anchor protein 13	E9Q394;E9Q394-2	http://www.phosphosite.org/proteinAction.do?id=6147&showAllSites=true	303.8	DMTECST*PLPEDCSPTHSPR	3	799.6446	2	71.63		9,335,420	26,021,372	28,488,960	33,252,040	27,887,298	27,991,520	33,583,586	9,335,420	27,255,166	30,569,669	30,787,553		6%	12%	13%	2.92	3.27	3.30	1.55	1.71	1.72	1.50	1.79	1.71	2.92	3.27	3.30	2.82	3.45	3.27
30	311	-1.6	-1.1	-3.8	221,781,765	39%	Akap1;Akap1;Akap1;Akap1;Akap1;Akap1	AKAP1;AKAP1 iso2;AKAP1 iso3;AKAP1 iso4;AKAP1 iso5;AKAP1 iso6	§55;§55;88;88;§55;§55	A-kinase anchor protein 1, mitochondrial	O08715;O08715-2;O08715-3;O08715-4;O08715-5;O08715-6	http://www.phosphosite.org/proteinAction.do?id=7076&showAllSites=true	92.1	DRRLS*EEACPGVLSVAPTVTQPPGREEQR	4	829.4041	27	96.06	232,104,430	211,459,100		140,545,221	187,148,492	193,595,984	74,591,173	42,334,585	221,781,765	140,545,221	190,372,238	58,462,879	7%		2%	39%	0.63	0.86	0.26	-0.66	-0.22	-1.92	-0.71	-0.14	-1.94	-1.58	-1.16	-3.79	-1.63	-1.10	-3.83
31	316	8.6	11.3	14.8	86,002,866	6%	Akap8	AKAP8	§201	A-kinase anchor protein 8	Q9DBR0	http://www.phosphosite.org/proteinAction.do?id=7077&showAllSites=true	76.2	SNS*STFIR	2	496.2159	6	69.74	5,772,357	5,772,724	53,655,318	49,123,247	62,351,226	60,839,692	86,868,127	85,137,604	5,772,541	51,389,282	61,595,459	86,002,866	0%	6%	2%	1%	8.90	10.67	14.90	3.15	3.42	3.90	3.11	3.49	3.88	8.90	10.67	14.90	8.61	11.26	14.76
32	318	-1.9	-1.4	-2.6	218,148,189	26%	Akap8	AKAP8	§320, §325	A-kinase anchor protein 8	Q9DBR0	http://www.phosphosite.org/proteinAction.do?id=7077&showAllSites=true	76.2	ADS*DGDLS*ENDDGAGDLR	2	991.3384	16	76.77	207,280,675	229,015,704	96,699,903	140,225,376	127,703,880	165,606,528	78,732,205	89,748,766	218,148,189	118,462,640	146,655,204	84,240,486	7%	26%	18%	9%	0.54	0.67	0.39	-0.88	-0.57	-1.37	-0.93	-0.50	-1.39	-1.84	-1.49	-2.59	-1.90	-1.41	-2.61
33	357	-3.1	-1.5	-1.6	14,617,881	26%	Akap9;Akap9	AKAP9;AKAP9 iso2	3473;3455	A-kinase anchor protein 9	Q70FJ1;Q70FJ1-2	http://www.phosphosite.org/proteinAction.do?id=7925&showAllSites=true	435.9	LTGQPGDEHSLGPPSSSCGS*LTESLMR	3	960.7562	2	109.11	13,087,199	16,148,563	4,026,981	5,850,361	7,903,249	9,984,374	9,294,648	9,123,871	14,617,881	4,938,671	8,943,812	9,209,260	15%	26%	16%	1%	0.34	0.61	0.63	-1.57	-0.71	-0.67	-1.61	-0.63	-0.68	-2.96	-1.63	-1.59	-3.06	-1.55	-1.60
34	362	3.2	3.2	3.9	32,205,693	10%	Akap9;Akap9;Akap9	AKAP9;AKAP9 iso2;AKAP9 iso3	42;42;42	A-kinase anchor protein 9	Q70FJ1;Q70FJ1-2;Q70FJ1-3	http://www.phosphosite.org/proteinAction.do?id=7925&showAllSites=true	435.9	TSS*SKHDSSLHTDQQSGELCSESSQR	4	740.3096	3	44.44	8,035,524	8,390,470	29,383,586	25,455,147	25,319,547	24,848,350	30,363,178	34,048,208	8,212,997	27,419,366	25,083,948	32,205,693	3%	10%	1%	8%	3.34	3.05	3.92	1.74	1.61	1.97	1.69	1.69	1.96	3.34	3.05	3.92	3.23	3.22	3.88
35	363	3.2	3.2	3.9	32,205,693	10%	Akap9;Akap9;Akap9	AKAP9;AKAP9 iso2;AKAP9 iso3	43;43;43	A-kinase anchor protein 9	Q70FJ1;Q70FJ1-2;Q70FJ1-3	http://www.phosphosite.org/proteinAction.do?id=7925&showAllSites=true	435.9	TSSS*KHDSSLHTDQQSGELCSESSQR	4	740.3096	2	44.45	8,035,524	8,390,470	29,383,586	25,455,147	25,319,547	24,848,350	30,363,178	34,048,208	8,212,997	27,419,366	25,083,948	32,205,693	3%	10%	1%	8%	3.34	3.05	3.92	1.74	1.61	1.97	1.69	1.69	1.96	3.34	3.05	3.92	3.23	3.22	3.88
36	366	16.4	19.3	27.9	36,426,709	22%	Akap9;Eps15l1;Eps15l1;Eps15l1;Pdlim5;Pdlim5;Akap9;Akap9;Pla2g4a;Eps15l1;Rabgap1;Gen1;Gen1;Pdlim5;Arl5b;Cep112;Clec4g;Dpyd;Epha3;Rcbtb2;Zbtb4;Cep112;Epha3	AKAP9;EPS15R;EPS15R iso2;EPS15R iso4;PDLIM5;PDLIM5 iso2;AKAP9 iso2;AKAP9 iso3;cPLA2;EPS15R iso3;RABGAP1;GEN1;GEN1 iso2;PDLIM5 iso3;ARL5B;CCDC46;CLEC4G;DPYD;EphA3;RCBTB2;ZBTB4;CCDC46 iso2;EphA3 iso3	2889;476;476;476;31;31;2871;2889;313;476;§1050;185;120;31;145;828;82;269;496;21;298;47;496	A-kinase anchor protein 9	Q70FJ1;Q60902;Q60902-2;Q60902-4;Q8CI51;Q8CI51-2;Q70FJ1-2;Q70FJ1-3;P47713;Q60902-3;A2AWA9;Q8BMI4;Q8BMI4-2;Q8CI51-3;Q9D4P0;Q5PR68;Q8BNX1;Q8CHR6;P29319;Q99LJ7;Q5F293;Q5PR68-2;P29319-3	http://www.phosphosite.org/proteinAction.do?id=7925&showAllSites=true	435.9	TIS*SLK	2	364.6831	4	63.22	1,090,078	1,493,916	21,509,352	22,416,454	26,145,572	21,247,346	32,988,543	39,864,874	1,291,997	21,962,903	23,696,459	36,426,709	22%	3%	15%	13%	17.00	18.34	28.19	4.09	4.20	4.82	4.04	4.27	4.80	17.00	18.34	28.19	16.45	19.35	27.93
37	370	2.2	2.8	2.8	53,262,919	12%	Amotl1;Amotl1	AMOTL1;AMOTL1 iso2	§334;248	Angiomotin-like protein 1	Q9D4H4;Q9D4H4-2	http://www.phosphosite.org/proteinAction.do?id=6999&showAllSites=true	107.9	TKPMKS*PVSK	3	394.8699	9	24.41		18,975,299	42,074,892	44,199,670	45,701,064	54,538,608	53,262,919		18,975,299	43,137,281	50,119,836	53,262,919		3%	12%		2.27	2.64	2.81	1.18	1.40	1.49	1.14	1.48	1.48	2.27	2.64	2.81	2.20	2.79	2.78
38	431	-1.8	-2.5	-2.0	1,037,742,384	2%	Ap3d1	AP3D1	§760	AP-3 complex subunit delta-1	O54774	http://www.phosphosite.org/proteinAction.do?id=13149&showAllSites=true	135.0	HSSLPTES*DEDIAPAQR	3	644.9494	18	75.09	1,037,765,892	1,037,718,877	582,246,014	598,358,414	397,060,226	391,140,480	538,356,287	526,532,935	1,037,742,384	590,302,214	394,100,353	532,444,611	0%	2%	1%	2%	0.57	0.38	0.51	-0.81	-1.40	-0.96	-0.86	-1.32	-0.98	-1.76	-2.63	-1.95	-1.82	-2.50	-1.97
39	434	-2.0	-2.2	-3.1	282,832,236	9%	Ap3d1	AP3D1	§760, §784	AP-3 complex subunit delta-1	O54774	http://www.phosphosite.org/proteinAction.do?id=13149&showAllSites=true	135.0	HSSLPTES*DEDIAPAQRVDIITEEMPENALPS*DEDDKDPNDPYR	4	1278.5470	13	126.28	292,714,468	272,950,003	141,213,499	149,815,178	111,740,772	127,068,464	89,628,836	96,887,360	282,832,236	145,514,339	119,404,618	93,258,098	5%	4%	9%	6%	0.51	0.42	0.33	-0.96	-1.24	-1.60	-1.01	-1.17	-1.61	-1.94	-2.37	-3.03	-2.01	-2.25	-3.06
40	463	3.1	3.2	5.5	80,805,097	6%	Ap3d1	AP3D1	§870, 882	AP-3 complex subunit delta-1	O54774	http://www.phosphosite.org/proteinAction.do?id=13149&showAllSites=true	135.0	GEDLDFWLSTT*PPPAAAPIPAPS*TEELAASTITSPKDECEVLKGEEEDHVDHDQER	5	1258.3626	4	145.95	14,775,337	14,217,337	45,360,354	48,637,769	41,805,867	45,802,896	78,614,048	82,996,146	14,496,337	46,999,061	43,804,382	80,805,097	3%	5%	6%	4%	3.24	3.02	5.57	1.70	1.60	2.48	1.65	1.67	2.47	3.24	3.02	5.57	3.14	3.19	5.52
41	466	3.1	3.2	5.5	80,805,097	6%	Ap3d1	AP3D1	§870, 883	AP-3 complex subunit delta-1	O54774	http://www.phosphosite.org/proteinAction.do?id=13149&showAllSites=true	135.0	GEDLDFWLSTT*PPPAAAPIPAPST*EELAASTITSPKDECEVLKGEEEDHVDHDQER	5	1258.3626	1	145.78	14,775,337	14,217,337	45,360,354	48,637,769	41,805,867	45,802,896	78,614,048	82,996,146	14,496,337	46,999,061	43,804,382	80,805,097	3%	5%	6%	4%	3.24	3.02	5.57	1.70	1.60	2.48	1.65	1.67	2.47	3.24	3.02	5.57	3.14	3.19	5.52
42	488	3.4	2.9	2.9	28,224,670	6%	Apbb1ip	RIAM	§531, §537	Amyloid beta A4 precursor protein-binding family B member 1-interacting protein	Q8R5A3	http://www.phosphosite.org/proteinAction.do?id=8963&showAllSites=true	74.3	S*SDTCGS*PALPSKVK	3	565.2350	2	64.65		8,096,184	27,731,286	28,718,055	22,149,795	22,576,600	22,790,357	24,695,456	8,096,184	28,224,670	22,363,197	23,742,906		2%	1%	6%	3.49	2.76	2.93	1.80	1.47	1.55	1.75	1.54	1.54	3.49	2.76	2.93	3.37	2.91	2.90
43	492	2.5	2.9	2.1	215,681,408	6%	Apbb1ip	RIAM	§532, §537	Amyloid beta A4 precursor protein-binding family B member 1-interacting protein	Q8R5A3	http://www.phosphosite.org/proteinAction.do?id=8963&showAllSites=true	74.3	RSS*DTCGS*PALPSK	2	811.8177	27	52.13	74,336,057	80,598,176	197,228,017	198,758,134	211,389,151	219,973,664	159,862,111	171,976,889	77,467,117	197,993,076	215,681,408	165,919,500	6%	1%	3%	5%	2.56	2.78	2.14	1.35	1.48	1.10	1.31	1.55	1.09	2.56	2.78	2.14	2.47	2.94	2.12
44	504	2.5	2.9	2.3	290,784,868	6%	Apbb1ip	RIAM	§534, §537	Amyloid beta A4 precursor protein-binding family B member 1-interacting protein	Q8R5A3	http://www.phosphosite.org/proteinAction.do?id=8963&showAllSites=true	74.3	RSSDT*CGS*PALPSK	3	541.5476	10	52.12	108,636,236	101,315,799	279,259,823	268,265,282	302,964,872	278,604,864	240,664,261	257,332,267	104,976,017	273,762,552	290,784,868	248,998,264	5%	3%	6%	5%	2.61	2.77	2.37	1.38	1.47	1.25	1.34	1.55	1.23	2.61	2.77	2.37	2.52	2.92	2.35
45	543	-3.0	-2.0	-3.4	55,596,479	23%	Arid4a	RbBP1	§151, §159	AT-rich interactive domain-containing protein 4A	F8VPQ2	http://www.phosphosite.org/proteinAction.do?id=11500&showAllSites=true	142.0	SSLPIT*EDEKEEES*SEEEDEDKRR	3	1009.4060	2	65.56	47,022,262	64,170,695	22,618,868	16,292,234	23,348,714	29,602,196	18,487,080	14,322,727	55,596,479	19,455,551	26,475,455	16,404,904	22%	23%	17%	18%	0.35	0.48	0.30	-1.51	-1.07	-1.76	-1.56	-0.99	-1.77	-2.86	-2.10	-3.39	-2.95	-1.99	-3.42
46	544	-3.0	-2.0	-3.4	55,596,479	23%	Arid4a	RbBP1	§159, §160	AT-rich interactive domain-containing protein 4A	F8VPQ2	http://www.phosphosite.org/proteinAction.do?id=11500&showAllSites=true	142.0	SSLPITEDEKEEES*S*EEEDEDKRR	3	1009.4060	2	65.64	47,022,262	64,170,695	22,618,868	16,292,234	23,348,714	29,602,196	18,487,080	14,322,727	55,596,479	19,455,551	26,475,455	16,404,904	22%	23%	17%	18%	0.35	0.48	0.30	-1.51	-1.07	-1.76	-1.56	-0.99	-1.77	-2.86	-2.10	-3.39	-2.95	-1.99	-3.42
47	546	-1.4	-2.2	-2.9	12,102,677	28%	Arid4a	RbBP1	§541, §545	AT-rich interactive domain-containing protein 4A	F8VPQ2	http://www.phosphosite.org/proteinAction.do?id=11500&showAllSites=true	142.0	KPEDS*ERDS*DEEEEKSQEREETESR	4	804.0649	1	32.82		12,102,677	7,929,159	9,650,779	6,355,192	4,225,106	3,857,353	4,703,226	12,102,677	8,789,969	5,290,149	4,280,290		14%	28%	14%	0.73	0.44	0.35	-0.46	-1.19	-1.50	-0.51	-1.12	-1.51	-1.38	-2.29	-2.83	-1.42	-2.17	-2.85
48	567	3.0	1.9	1.9	6,243,279	46%	Arrb1;Arrb1	ARRB1;ARRB1 iso2	§410;402	Beta-arrestin-1	Q8BWG8;Q8BWG8-2	http://www.phosphosite.org/proteinAction.do?id=7464&showAllSites=true	46.9	GMKDDKDEEDDGT*GSPHLNNR	2	1205.4843	17	39.57	1,344,821	2,662,100	6,784,226	5,702,333	3,264,989	3,952,175	3,029,184	4,753,959	2,003,461	6,243,279	3,608,582	3,891,572	46%	12%	13%	31%	3.12	1.80	1.94	1.64	0.85	0.96	1.59	0.93	0.94	3.12	1.80	1.94	3.02	1.90	1.92
49	624	3.8	1.3	1.3	120,073,175	32%	Bcar3;Bcar3	BCAR3;BCAR3 iso2	§370;250	Breast cancer anti-estrogen resistance protein 3 homolog	Q9QZK2;Q9QZK2-2	http://www.phosphosite.org/proteinAction.do?id=7189&showAllSites=true	92.2	TGSEPTLS*PALVR	2	704.3476	3	100.51	29,785,276	31,778,795	141,060,294	99,086,057	44,645,891	28,346,746	39,254,770		30,782,035	120,073,175	36,496,319	39,254,770	5%	25%	32%		3.90	1.19	1.28	1.96	0.25	0.35	1.92	0.32	0.34	3.90	1.19	1.28	3.77	1.25	1.26
50	628	-3.5	-2.1	-3.2	39,279,399	8%	Bin1;Bin1	BIN1;BIN1 iso2	§296, §298, §304;265, 267, 273	Myc box-dependent-interacting protein 1	O08539;O08539-2	http://www.phosphosite.org/proteinAction.do?id=6054&showAllSites=true	64.4	AQPSDNAPEKGNKS*PS*PPPDGS*PAATPEIR	4	813.8466	2	68.90	39,279,399		10,809,341	12,103,316	17,817,254		12,392,340		39,279,399	11,456,328	17,817,254	12,392,340		8%			0.29	0.45	0.32	-1.78	-1.14	-1.66	-1.83	-1.06	-1.68	-3.43	-2.20	-3.17	-3.54	-2.09	-3.20
51	632	-1.1	-1.6	-2.7	50,425,710	31%	Bin1;Bin1	BIN1;BIN1 iso2	§296;265	Myc box-dependent-interacting protein 1	O08539;O08539-2	http://www.phosphosite.org/proteinAction.do?id=6054&showAllSites=true	64.4	GNKS*PSPPPDGSPAATPEIR	3	685.6563	7	68.24	47,663,773	53,187,647	42,259,662	48,942,597	23,916,948	37,345,552	16,328,304	20,790,648	50,425,710	45,601,129	30,631,250	18,559,476	8%	10%	31%	17%	0.90	0.61	0.37	-0.15	-0.72	-1.44	-0.19	-0.64	-1.46	-1.11	-1.65	-2.72	-1.14	-1.56	-2.74
52	638	-1.1	-1.6	-2.7	50,425,710	31%	Bin1;Bin1	BIN1;BIN1 iso2	§298;267	Myc box-dependent-interacting protein 1	O08539;O08539-2	http://www.phosphosite.org/proteinAction.do?id=6054&showAllSites=true	64.4	GNKSPS*PPPDGSPAATPEIR	3	685.6563	14	68.55	47,663,773	53,187,647	42,259,662	48,942,597	23,916,948	37,345,552	16,328,304	20,790,648	50,425,710	45,601,129	30,631,250	18,559,476	8%	10%	31%	17%	0.90	0.61	0.37	-0.15	-0.72	-1.44	-0.19	-0.64	-1.46	-1.11	-1.65	-2.72	-1.14	-1.56	-2.74
53	668	2.8	2.3	4.3	350,435,357	8%	Bin2	BIN2	§403	Bridging integrator 2	D3Z6Q9	http://www.phosphosite.org/proteinAction.do?id=11671&showAllSites=true	52.5	AAS*IQRTSAPPSRPPPPR	3	656.0055	3	49.02		80,873,208	222,973,076	244,382,750	165,370,533	185,072,304	346,797,022	354,073,691	80,873,208	233,677,913	175,221,419	350,435,357		6%	8%	1%	2.89	2.17	4.33	1.53	1.12	2.12	1.48	1.19	2.10	2.89	2.17	4.33	2.80	2.29	4.29
54	672	2.6	2.5	2.3	782,028,082	2%	Bin2	BIN2	§408	Bridging integrator 2	D3Z6Q9	http://www.phosphosite.org/proteinAction.do?id=11671&showAllSites=true	52.5	TS*APPSRPPPPR	3	447.2221	38	41.39	291,038,063		779,059,591	784,996,574		689,434,496	688,405,175	672,850,614	291,038,063	782,028,082	689,434,496	680,627,894		1%		2%	2.69	2.37	2.34	1.43	1.24	1.23	1.38	1.32	1.21	2.69	2.37	2.34	2.60	2.50	2.32
55	709	2.8	2.3	4.3	350,435,357	8%	Bin2	BIN2	407	Bridging integrator 2	D3Z6Q9	http://www.phosphosite.org/proteinAction.do?id=11671&showAllSites=true	52.5	AASIQRT*SAPPSRPPPPR	3	656.0055	2	49.00		80,873,208	222,973,076	244,382,750	165,370,533	185,072,304	346,797,022	354,073,691	80,873,208	233,677,913	175,221,419	350,435,357		6%	8%	1%	2.89	2.17	4.33	1.53	1.12	2.12	1.48	1.19	2.10	2.89	2.17	4.33	2.80	2.29	4.29
56	729	1.0	3.7	3.8	28,665,196	49%	Blnk	BLNK	§294	B-cell linker protein	Q9QUN3	http://www.phosphosite.org/proteinAction.do?id=1425&showAllSites=true	50.6	QDTVQS*PVFPPTQKPVHQKPVPLPR	4	725.8850	3	86.65	7,766,893	7,122,686	5,091,446	10,505,958	34,762,769	17,271,060	28,312,446	29,017,945	7,444,789	7,798,702	26,016,915	28,665,196	6%	49%	48%	2%	1.05	3.49	3.85	0.07	1.81	1.94	0.02	1.88	1.93	1.05	3.49	3.85	1.01	3.69	3.81
57	764	-2.8	-2.1	-1.7	72,671,084	13%	Card9	CARD9	§461	Caspase recruitment domain-containing protein 9	A2AIV8	http://www.phosphosite.org/proteinAction.do?id=23094&showAllSites=true	62.4	NSQELSLPQDLEEDAQLSDKGVLADRES*PEQPFM#ALNK	4	1085.2584	28	136.79	74,459,442	70,882,726	26,391,816	26,417,928	36,384,103	30,414,200	43,369,020	40,584,461	72,671,084	26,404,872	33,399,151	41,976,741	3%	0%	13%	5%	0.36	0.46	0.58	-1.46	-1.12	-0.79	-1.51	-1.04	-0.81	-2.75	-2.18	-1.73	-2.84	-2.06	-1.75
58	771	2.9	1.4	1.6	26,820,634	40%	Cass4	HEFL	669	Cas scaffolding protein family member 4	Q08EC4	http://www.phosphosite.org/proteinAction.do?id=11552&showAllSites=true	88.6	SNRNPDFHGMS*PPPLTSPSPSGQNTER	4	747.5830	3	88.77	8,099,144	9,873,061	34,324,545	19,316,723	8,811,772	15,863,096	14,148,119		8,986,103	26,820,634	12,337,434	14,148,119	14%	40%	40%		2.98	1.37	1.57	1.58	0.46	0.65	1.53	0.53	0.64	2.98	1.37	1.57	2.89	1.45	1.56
59	780	2.0	1.6	2.6	27,184,657	47%	Cass4;Cass4;Cass4	HEFL;HEFL iso2;HEFL iso3	§342;344;§342	Cas scaffolding protein family member 4	Q08EC4;Q08EC4-2;Q08EC4-3	http://www.phosphosite.org/proteinAction.do?id=11552&showAllSites=true	88.6	VEQQNTMPNIY*DTPK	3	619.9411	8	84.91	6,853,242	13,613,900	22,789,101	19,706,806	16,470,544	14,513,738	29,302,392	25,066,923	10,233,571	21,247,953	15,492,141	27,184,657	47%	10%	9%	11%	2.08	1.51	2.66	1.05	0.60	1.41	1.01	0.68	1.40	2.08	1.51	2.66	2.01	1.60	2.63
60	788	3.4	3.4	2.9	112,784,362	11%	Cass4;Cass4;Cass4	HEFL;HEFL iso2;HEFL iso3	136;136;136	Cas scaffolding protein family member 4	Q08EC4;Q08EC4-2;Q08EC4-3	http://www.phosphosite.org/proteinAction.do?id=11552&showAllSites=true	88.6	SWVEGPSPATAQVYELPES*PSSAR	3	875.7338	8	122.76	29,679,753	34,502,035	120,093,768	105,474,956	100,948,336	104,671,368	98,129,065	88,268,615	32,090,894	112,784,362	102,809,852	93,198,840	11%	9%	3%	7%	3.51	3.20	2.90	1.81	1.68	1.54	1.77	1.76	1.52	3.51	3.20	2.90	3.40	3.38	2.88
61	791	2.5	1.9	3.3	17,396,915	14%	Cass4;Cass4;Cass4	HEFL;HEFL iso2;HEFL iso3	344;346;344	Cas scaffolding protein family member 4	Q08EC4;Q08EC4-2;Q08EC4-3	http://www.phosphosite.org/proteinAction.do?id=11552&showAllSites=true	88.6	VEQQNTMPNIYDT*PK	2	929.4081	2	84.92	4,854,965	5,540,427	12,115,417	14,814,576	8,470,747	10,257,427	17,396,915		5,197,696	13,464,996	9,364,087	17,396,915	9%	14%	13%		2.59	1.80	3.35	1.37	0.85	1.74	1.33	0.93	1.73	2.59	1.80	3.35	2.51	1.90	3.32
62	801	2.4	4.0	1.1	180,484,336	48%	Cbl	CBL	§480	E3 ubiquitin-protein ligase CBL	P22682	http://www.phosphosite.org/proteinAction.do?id=1436&showAllSites=true	100.5	VERPS*SPFSMAPQASLPPVPPRLDLLQQR	4	824.1771	46	140.16		47,182,846	77,619,491	156,453,881		180,484,336	37,223,805	69,015,437	47,182,846	117,036,686	180,484,336	53,119,621		48%		42%	2.48	3.83	1.13	1.31	1.94	0.17	1.26	2.01	0.16	2.48	3.83	1.13	2.40	4.04	1.12
63	807	-2.6	-1.1	-2.5	365,448,278	39%	Cbl	CBL	§481	E3 ubiquitin-protein ligase CBL	P22682	http://www.phosphosite.org/proteinAction.do?id=1436&showAllSites=true	100.5	VERPSS*PFSMAPQASLPPVPPR	3	809.7345	57	119.17	265,553,356	465,343,200		145,307,694		301,443,776	181,539,489	109,234,035	365,448,278	145,307,694	301,443,776	145,386,762	39%			35%	0.40	0.82	0.40	-1.33	-0.28	-1.33	-1.38	-0.20	-1.34	-2.51	-1.21	-2.51	-2.60	-1.15	-2.54
64	817	3.2	2.8	4.0	684,070,646	12%	Cbl	CBL	§617	E3 ubiquitin-protein ligase CBL	P22682	http://www.phosphosite.org/proteinAction.do?id=1436&showAllSites=true	100.5	ELTNRHS*LPFSLPSQMEPR	3	773.7032	16	116.77	183,567,952	154,344,411	555,751,564	574,331,952	434,108,673	456,257,056	668,403,938	699,737,354	168,956,181	565,041,758	445,182,864	684,070,646	12%	2%	4%	3%	3.34	2.63	4.05	1.74	1.40	2.02	1.69	1.47	2.00	3.34	2.63	4.05	3.24	2.78	4.01
65	820	3.4	3.0	4.5	389,569,265	2%	Cbl	CBL	§667	E3 ubiquitin-protein ligase CBL	P22682	http://www.phosphosite.org/proteinAction.do?id=1436&showAllSites=true	100.5	IKPSSS*ANAIYSLAARPLPMPK	3	798.0868	14	119.79	84,995,517	84,780,796	294,880,610	303,262,826	244,693,682	245,888,896	396,056,329	383,082,201	84,888,156	299,071,718	245,291,289	389,569,265	0%	2%	0%	2%	3.52	2.89	4.59	1.82	1.53	2.20	1.77	1.61	2.18	3.52	2.89	4.59	3.41	3.05	4.55
66	822	-1.9	-2.1	-5.6	39,012,809	16%	Cbl	CBL	§672	E3 ubiquitin-protein ligase CBL	P22682	http://www.phosphosite.org/proteinAction.do?id=1436&showAllSites=true	100.5	IKPSSSANAIY*SLAARPLPMPK	3	798.0868	4	112.98	41,093,603	36,932,015	21,138,721	21,321,667	15,485,531	19,363,370	6,442,904	7,597,735	39,012,809	21,230,194	17,424,451	7,020,319	8%	1%	16%	12%	0.54	0.45	0.18	-0.88	-1.16	-2.47	-0.93	-1.09	-2.49	-1.84	-2.24	-5.56	-1.90	-2.12	-5.61
67	833	6.1	3.4	5.3	141,906,785	9%	Cbl	CBL	§722	E3 ubiquitin-protein ligase CBL	P22682	http://www.phosphosite.org/proteinAction.do?id=1436&showAllSites=true	100.5	RPLEATQS*SR	2	612.7903	9	32.78	22,612,852	22,137,164	132,943,401	150,870,169	73,196,142	69,993,608	125,020,863	113,048,805	22,375,008	141,906,785	71,594,875	119,034,834	2%	9%	3%	7%	6.34	3.20	5.32	2.66	1.68	2.41	2.62	1.76	2.40	6.34	3.20	5.32	6.14	3.38	5.27
68	835	4.7	4.4	6.3	505,455,283	21%	Cbl	CBL	§795	E3 ubiquitin-protein ligase CBL	P22682	http://www.phosphosite.org/proteinAction.do?id=1436&showAllSites=true	100.5	RT*LSDISNASSSFGWLSLDGDPTNFNEGSQVPERPPKPFPR	4	1146.5461	5	138.34	67,185,369	90,687,935	375,888,598	383,108,178	345,017,623	318,306,656	500,503,007	510,407,558	78,936,652	379,498,388	331,662,140	505,455,283	21%	1%	6%	1%	4.81	4.20	6.40	2.27	2.07	2.68	2.22	2.15	2.67	4.81	4.20	6.40	4.65	4.43	6.34
69	839	3.7	3.3	4.4	258,769,243	8%	Cbl	CBL	§797	E3 ubiquitin-protein ligase CBL	P22682	http://www.phosphosite.org/proteinAction.do?id=1436&showAllSites=true	100.5	TLS*DISNASSSFGWLSLDGDPTNFNEGSQVPERPPKPFPR	4	1107.5209	12	149.64	55,821,224	60,237,064	218,321,248	227,032,061	190,406,370	170,252,256	273,481,637	244,056,849	58,029,144	222,676,655	180,329,313	258,769,243	5%	3%	8%	8%	3.84	3.11	4.46	1.94	1.64	2.16	1.89	1.71	2.14	3.84	3.11	4.46	3.71	3.28	4.42
70	841	3.7	3.4	4.7	165,491,498	28%	Cbl	CBL	613	E3 ubiquitin-protein ligase CBL	P22682	http://www.phosphosite.org/proteinAction.do?id=1436&showAllSites=true	100.5	ELT*NRHSLPFSLPSQMEPR	4	580.5292	3	116.78	41,914,174	27,923,581	140,476,532	125,183,391	123,069,784	101,180,448	175,256,215	155,726,781	34,918,877	132,829,962	112,125,116	165,491,498	28%	8%	14%	8%	3.80	3.21	4.74	1.93	1.68	2.24	1.88	1.76	2.23	3.80	3.21	4.74	3.68	3.39	4.69
71	843	2.7	2.8	3.3	41,330,318	13%	Cbl	CBL	665	E3 ubiquitin-protein ligase CBL	P22682	http://www.phosphosite.org/proteinAction.do?id=1436&showAllSites=true	100.5	IKPS*SSANAIYSLAAR	3	576.9609	2	98.43	12,372,394		34,161,500	33,670,443	36,248,252	30,036,126	43,899,662	38,760,973	12,372,394	33,915,972	33,142,189	41,330,318		1%	13%	9%	2.74	2.68	3.34	1.45	1.42	1.74	1.41	1.50	1.73	2.74	2.68	3.34	2.65	2.83	3.31
72	844	6.1	3.4	5.3	141,906,785	9%	Cbl	CBL	720	E3 ubiquitin-protein ligase CBL	P22682	http://www.phosphosite.org/proteinAction.do?id=1436&showAllSites=true	100.5	RPLEAT*QSSR	2	612.7903	2	32.92	22,612,852	22,137,164	132,943,401	150,870,169	73,196,142	69,993,608	125,020,863	113,048,805	22,375,008	141,906,785	71,594,875	119,034,834	2%	9%	3%	7%	6.34	3.20	5.32	2.66	1.68	2.41	2.62	1.76	2.40	6.34	3.20	5.32	6.14	3.38	5.27
73	851	3.0	2.1	3.3	23,430,932	26%	Ccm2;Ccm2	CCM2;CCM2 iso2	404;389	Cerebral cavernous malformations protein 2 homolog	Q8K2Y9;Q8K2Y9-2	http://www.phosphosite.org/proteinAction.do?id=15832&showAllSites=true	49.9	RALSTT*STSTINGNR	3	553.6001	3	53.36	6,658,755	7,455,989	20,699,343	22,410,102	15,443,471	12,283,813	27,747,330	19,114,535	7,057,372	21,554,723	13,863,642	23,430,932	8%	6%	16%	26%	3.05	1.96	3.32	1.61	0.97	1.73	1.56	1.05	1.72	3.05	1.96	3.32	2.96	2.07	3.29
74	858	2.3	1.7	2.8	73,310,178	11%	Cd2ap	CD2AP	§224	CD2-associated protein	Q9JLQ0	http://www.phosphosite.org/proteinAction.do?id=3334&showAllSites=true	70.4	GIGFGDIFKEGS*VK	3	511.9165	13	127.99	24,816,758	27,398,608	63,675,613	60,109,948	45,581,672	38,812,360	73,633,389	72,986,968	26,107,683	61,892,781	42,197,016	73,310,178	7%	4%	11%	1%	2.37	1.62	2.81	1.25	0.69	1.49	1.20	0.77	1.48	2.37	1.62	2.81	2.29	1.70	2.78
75	860	2.3	1.9	3.3	167,243,055	4%	Cd2ap	CD2AP	§231	CD2-associated protein	Q9JLQ0	http://www.phosphosite.org/proteinAction.do?id=3334&showAllSites=true	70.4	TRT*SSSETEEKKTEKPLILQPLGSR	5	579.9023	4	78.60	50,656,099	49,139,367	119,683,672	116,357,996	89,047,148	87,549,472	172,131,815	162,354,294	49,897,733	118,020,834	88,298,310	167,243,055	2%	2%	1%	4%	2.37	1.77	3.35	1.24	0.82	1.74	1.19	0.90	1.73	2.37	1.77	3.35	2.29	1.87	3.32
76	883	-1.2	-3.1	1.1	24,576,413	62%	Cd2ap	CD2AP	472	CD2-associated protein	Q9JLQ0	http://www.phosphosite.org/proteinAction.do?id=3334&showAllSites=true	70.4	SVDLDAFVARNSKET*DDVNFDDIASSENLLHLTANRPK	5	860.2140	3	137.42	23,431,175	20,068,353	13,867,854	23,313,369	9,440,675	3,703,516	20,479,168	28,673,657	21,749,764	18,590,612	6,572,095	24,576,413	11%	36%	62%	24%	0.85	0.30	1.13	-0.23	-1.73	0.18	-0.27	-1.65	0.16	-1.17	-3.31	1.13	-1.21	-3.14	1.12
77	907	-2.2	-1.7	-2.9	48,454,385	40%	Cdc42se1	SPEC1	§40	CDC42 small effector protein 1	Q8BHL7	http://www.phosphosite.org/proteinAction.do?id=22458&showAllSites=true	9.1	TMIGEPMNFVHLT*HIGSGEMGAGDGLAMTGAVQEQMR	4	989.1933	2	147.13	39,534,451	57,374,318	18,312,929	27,216,185	28,778,612	25,374,352	11,913,033	21,447,233	48,454,385	22,764,557	27,076,482	16,680,133	26%	28%	9%	40%	0.47	0.56	0.34	-1.09	-0.84	-1.54	-1.14	-0.76	-1.55	-2.13	-1.79	-2.90	-2.20	-1.70	-2.93
78	954	2.1	3.4	4.2	57,631,426	34%	Crk;Crk	CRK;CRK iso2	§125;§125	Adapter molecule crk	Q64010;Q64010-2	http://www.phosphosite.org/proteinAction.do?id=1495&showAllSites=true	33.8	QGS*GVILRQEEAEYVR	3	638.6421	6	94.40	10,257,613	16,639,608	29,344,345	29,510,819	48,156,005	37,846,240	50,953,284	64,309,568	13,448,611	29,427,582	43,001,123	57,631,426	34%	0%	17%	16%	2.19	3.20	4.29	1.13	1.68	2.10	1.08	1.75	2.09	2.19	3.20	4.29	2.12	3.37	4.24
79	1030	3.2	2.5	3.6	71,429,658	37%	Ctnnd1;Ctnnd1;Ctnnd1	CTNND1;CTNND1 iso2;CTNND1 iso3	§864;858;864	Catenin delta-1	P30999;P30999-2;P30999-3	http://www.phosphosite.org/proteinAction.do?id=3337&showAllSites=true	104.9	SQSSHS*YDDSTLPLIDRNQK	3	791.0236	12	85.76	14,402,216	24,517,886	61,521,466	65,747,660	47,860,195	44,803,804	67,765,165	75,094,152	19,460,051	63,634,563	46,332,000	71,429,658	37%	5%	5%	7%	3.27	2.38	3.67	1.71	1.25	1.88	1.66	1.33	1.86	3.27	2.38	3.67	3.16	2.51	3.64
80	1039	5.3	5.2	5.7	9,881,357	31%	Dab2;Dab2	DAB2;DAB2 iso2	§323;302	Disabled homolog 2	P98078;P98078-2	http://www.phosphosite.org/proteinAction.do?id=3075&showAllSites=true	82.3	KAS*LSSSSTPQSK	3	463.2203	6	32.21	1,353,288	2,108,691	10,073,224	8,875,603	7,784,878	9,332,796	10,855,141	8,907,573	1,730,990	9,474,414	8,558,837	9,881,357	31%	9%	13%	14%	5.47	4.94	5.71	2.45	2.31	2.51	2.40	2.38	2.50	5.47	4.94	5.71	5.30	5.22	5.65
81	1041	4.2	5.3	5.3	31,774,053	20%	Dab2;Dab2	DAB2;DAB2 iso2	§325;304	Disabled homolog 2	P98078;P98078-2	http://www.phosphosite.org/proteinAction.do?id=3075&showAllSites=true	82.3	ASLS*SSSTPQSK	2	630.2794	6	39.64	5,093,559	6,808,828	25,586,064	25,697,964	29,627,424	30,326,490	31,463,857	32,084,249	5,951,194	25,642,014	29,976,957	31,774,053	20%	0%	2%	1%	4.31	5.04	5.34	2.11	2.33	2.42	2.06	2.41	2.40	4.31	5.04	5.34	4.17	5.31	5.29
82	1044	3.7	3.6	4.3	30,851,711	13%	Dab2;Dab2	DAB2;DAB2 iso2	§329;308	Disabled homolog 2	P98078;P98078-2	http://www.phosphosite.org/proteinAction.do?id=3075&showAllSites=true	82.3	ASLSSSST*PQSK	2	630.2794	7	33.20		7,134,844	30,067,452	24,867,386	25,850,814	22,589,386	32,469,019	29,234,403	7,134,844	27,467,419	24,220,100	30,851,711		13%	10%	7%	3.85	3.39	4.32	1.94	1.76	2.11	1.90	1.84	2.10	3.85	3.39	4.32	3.72	3.58	4.28
83	1053	-1.7	1.1	-2.6	14,681,942	17%	Dab2;Dab2	DAB2;DAB2 iso2	316;295	Disabled homolog 2	P98078;P98078-2	http://www.phosphosite.org/proteinAction.do?id=3075&showAllSites=true	82.3	PKPQASFLPENAFSANLNFFPTPNPDPFRDDPFAQPDQSAPSSFDSLTS*PDQKK	5	1206.7652	1	162.77	13,845,841		7,470,175	9,524,762	14,681,942		5,429,279		13,845,841	8,497,469	14,681,942	5,429,279		17%			0.61	1.06	0.39	-0.70	0.08	-1.35	-0.75	0.16	-1.36	-1.63	1.06	-2.55	-1.68	1.12	-2.57
84	1064	2.4	2.7	2.9	75,093,445	8%	Dab2;Dab2;Dab2	DAB2;DAB2 iso2;DAB2 iso3	§727;706;509	Disabled homolog 2	P98078;P98078-2;P98078-3	http://www.phosphosite.org/proteinAction.do?id=3075&showAllSites=true	82.3	S*ADNSLENPFSK	2	694.7901	2	101.39	25,025,085	26,791,012	67,262,046	63,624,288	69,323,033	65,206,168	79,448,804	70,738,085	25,908,048	65,443,167	67,264,600	75,093,445	5%	4%	4%	8%	2.53	2.60	2.90	1.34	1.38	1.54	1.29	1.45	1.52	2.53	2.60	2.90	2.44	2.74	2.87
85	1080	2.1	3.3	1.1	30,787,363	2%	Dlg1;Dlg1;Dlg1	DLG1 iso2;DLG1;DLG1 iso3	§122;§122;122	Disks large homolog 1	Q811D0-2;Q811D0;Q811D0-3	http://www.phosphosite.org/proteinAction.do?id=15146500&showAllSites=true	99.6	YQDEEVLPPEHIS*PQVTNEVLGPELVHVSEK	4	898.6868	2	131.69	9,960,328		21,487,866	20,832,738	30,787,363			11,098,174	9,960,328	21,160,302	30,787,363	11,098,174		2%			2.12	3.09	1.11	1.09	1.63	0.16	1.04	1.71	0.14	2.12	3.09	1.11	2.06	3.26	1.10
86	1084	2.1	3.3	1.1	30,787,363	2%	Dlg1;Dlg1;Dlg1	DLG1 iso2;DLG1;DLG1 iso3	126;§126;126	Disks large homolog 1	Q811D0-2;Q811D0;Q811D0-3	http://www.phosphosite.org/proteinAction.do?id=15146500&showAllSites=true	99.6	YQDEEVLPPEHISPQVT*NEVLGPELVHVSEK	4	898.6868	2	131.68	9,960,328		21,487,866	20,832,738	30,787,363			11,098,174	9,960,328	21,160,302	30,787,363	11,098,174		2%			2.12	3.09	1.11	1.09	1.63	0.16	1.04	1.71	0.14	2.12	3.09	1.11	2.06	3.26	1.10
87	1090	-3.0	-2.5	-4.0	30,531,239	25%	Dlg1;Dlg1;Dlg1	DLG1 iso2;DLG1;DLG1 iso3	414;§447;447	Disks large homolog 1	Q811D0-2;Q811D0;Q811D0-3	http://www.phosphosite.org/proteinAction.do?id=15146500&showAllSites=true	99.6	VAKPTSM#YINDGYAPPDITNSSSQSVDNHVSPSSCLGQTPTSPARY*SPISK	5	1101.9108	2	101.13	31,240,730	29,821,748	8,778,793	12,034,961	13,773,939	9,627,908		7,795,610	30,531,239	10,406,877	11,700,923	7,795,610	3%	22%	25%		0.34	0.38	0.26	-1.55	-1.38	-1.97	-1.60	-1.31	-1.98	-2.93	-2.61	-3.92	-3.03	-2.47	-3.95
88	1093	-1.9	-2.5	-3.2	235,053,981	26%	Dlg1;Dlg1;Dlg1	DLG1 iso2;DLG1;DLG1 iso3	415;§448;448	Disks large homolog 1	Q811D0-2;Q811D0;Q811D0-3	http://www.phosphosite.org/proteinAction.do?id=15146500&showAllSites=true	99.6	VAKPTSMYINDGYAPPDITNSSSQSVDNHVSPSSCLGQTPTSPARYS*PISK	5	1098.7119	7	106.03	191,147,781	278,960,181	136,412,651	122,487,702	85,083,162	96,676,960	74,429,864		235,053,981	129,450,176	90,880,061	74,429,864	26%	8%	9%		0.55	0.39	0.32	-0.86	-1.37	-1.66	-0.91	-1.29	-1.67	-1.82	-2.59	-3.16	-1.88	-2.45	-3.19
89	1104	3.4	3.4	3.4	7,881,836	37%	Dlgap4;Dlgap4;Dlgap4	SAPAP4;SAPAP4 iso2;SAPAP4 iso3	§714;711;175	Disks large-associated protein 4	B1AZP2;B1AZP2-2;B1AZP2-3	http://www.phosphosite.org/proteinAction.do?id=6708&showAllSites=true	108.0	RDT*DSDTQDANDSSCK	3	632.2301	9	20.76	1,648,483	2,831,287	5,877,800	9,885,872	6,894,235	7,579,141	8,899,716	6,694,079	2,239,885	7,881,836	7,236,688	7,796,898	37%	36%	7%	20%	3.52	3.23	3.48	1.82	1.69	1.80	1.77	1.77	1.79	3.52	3.23	3.48	3.40	3.41	3.45
90	1126	1.2	2.6	1.5	35,761,904	33%	Dmxl2;Dmxl2	RC3;RC3 iso2	§1288;§1288	DmX-like protein 2	Q8BPN8;Q8BPN8-2	http://www.phosphosite.org/proteinAction.do?id=11324&showAllSites=true	338.0	FGNVDADS*PVEETIQDHSALK	3	784.6846	1	107.87	11,298,033	18,256,625	18,871,276	18,463,585	35,761,904		27,452,273	17,553,236	14,777,329	18,667,431	35,761,904	22,502,755	33%	2%		31%	1.26	2.42	1.52	0.34	1.28	0.61	0.29	1.35	0.59	1.26	2.42	1.52	1.22	2.55	1.51
91	1138	4.6	2.1	3.9	11,129,071	46%	Dmxl2;Dmxl2;Dmxl2	RC3;RC3 iso2;RC3 iso3	§326;§326;§326	DmX-like protein 2	Q8BPN8;Q8BPN8-2;Q8BPN8-3	http://www.phosphosite.org/proteinAction.do?id=11324&showAllSites=true	338.0	RSS*VLVTHAELMPDKTATHEVHR	5	539.6695	3	68.21		2,325,171	10,682,692	11,575,450	3,096,780	6,069,701	7,095,637	11,403,874	2,325,171	11,129,071	4,583,241	9,249,755		6%	46%	33%	4.79	1.97	3.98	2.26	0.98	1.99	2.21	1.06	1.98	4.79	1.97	3.98	4.63	2.08	3.94
92	1155	5.0	5.9	7.2	168,269,443	14%	Dock1	DOCK1	§1858	Dedicator of cytokinesis protein 1	Q8BUR4	http://www.phosphosite.org/proteinAction.do?id=10967&showAllSites=true	214.9	KQTS*VDSGIVQ	2	621.2923	6	63.92	20,988,085	25,588,431	115,054,917	127,440,953	126,539,853	132,422,480	164,202,945	172,335,941	23,288,258	121,247,935	129,481,166	168,269,443	14%	7%	3%	3%	5.21	5.56	7.23	2.38	2.48	2.85	2.33	2.55	2.84	5.21	5.56	7.23	5.04	5.86	7.16
93	1158	-1.5	-1.8	-3.1	13,259,666	40%	Dock2	DOCK2	§1591	Dedicator of cytokinesis protein 2	Q8C3J5	http://www.phosphosite.org/proteinAction.do?id=2749&showAllSites=true	211.6	RVS*DNLRPFHDR	4	398.6927	5	60.18	14,659,799	11,859,534	11,059,392	6,787,891	5,399,282	8,667,326	5,616,690	3,142,494	13,259,666	8,923,641	7,033,304	4,379,592	15%	34%	33%	40%	0.67	0.53	0.33	-0.57	-0.91	-1.60	-0.62	-0.84	-1.61	-1.49	-1.89	-3.03	-1.54	-1.79	-3.06
94	1159	-2.4	3.5	2.5	54,743,917	42%	Dock2	DOCK2	§1643	Dedicator of cytokinesis protein 2	Q8C3J5	http://www.phosphosite.org/proteinAction.do?id=2749&showAllSites=true	211.6	QMS*VISLASMHSDCSTPSKVPAESFDLESAPPKTPK	4	985.7108	2	118.12	21,599,022	11,749,969	7,099,544	7,539,801	60,492,113	48,995,720	53,545,133	31,190,489	16,674,495	7,319,673	54,743,917	42,367,811	42%	4%	15%	37%	0.44	3.28	2.54	-1.19	1.72	1.35	-1.24	1.79	1.33	-2.28	3.28	2.54	-2.35	3.46	2.52
95	1160	-2.6	-1.3	-3.5	197,023,448	21%	Dock2	DOCK2	§1683	Dedicator of cytokinesis protein 2	Q8C3J5	http://www.phosphosite.org/proteinAction.do?id=2749&showAllSites=true	211.6	QMSVISLASMHSDCSTPSKVPAESFDLESAPPKTPKVEEEPIS*PGSTLPEVK	5	1127.1425	43	125.69	206,746,389	187,300,506	77,020,939		143,011,178	139,059,424	48,641,685	65,405,168	197,023,448	77,020,939	141,035,301	57,023,426	7%		2%	21%	0.39	0.72	0.29	-1.36	-0.48	-1.79	-1.40	-0.41	-1.80	-2.56	-1.40	-3.46	-2.64	-1.32	-3.49
96	1213	13.2	10.6	13.1	19,973,909	30%	Dock2	DOCK2	1813	Dedicator of cytokinesis protein 2	Q8C3J5	http://www.phosphosite.org/proteinAction.do?id=2749&showAllSites=true	211.6	TMLASKS*SEESK	3	459.8704	11	39.15	1,463,612		20,336,068	19,611,749	16,741,820	12,606,086	15,356,658	23,476,245	1,463,612	19,973,909	14,673,953	19,416,451		3%	20%	30%	13.65	10.03	13.27	3.77	3.33	3.73	3.72	3.40	3.72	13.65	10.03	13.27	13.20	10.58	13.14
97	1214	13.2	10.6	13.1	19,973,909	30%	Dock2	DOCK2	1814	Dedicator of cytokinesis protein 2	Q8C3J5	http://www.phosphosite.org/proteinAction.do?id=2749&showAllSites=true	211.6	TMLASKSS*EESK	3	459.8704	6	38.28	1,463,612		20,336,068	19,611,749	16,741,820	12,606,086	15,356,658	23,476,245	1,463,612	19,973,909	14,673,953	19,416,451		3%	20%	30%	13.65	10.03	13.27	3.77	3.33	3.73	3.72	3.40	3.72	13.65	10.03	13.27	13.20	10.58	13.14
98	1217	2.6	2.3	3.0	1,505,483,772	9%	Dok1	DOK1	§269	Docking protein 1	P97465	http://www.phosphosite.org/proteinAction.do?id=1526&showAllSites=true	52.4	VGQAQDILRTDS*HDGETEGK	3	746.0008	25	65.16	468,510,531	514,522,758	1,348,429,923	1,305,706,125	1,121,270,606	1,067,805,952	1,598,626,907	1,412,340,638	491,516,645	1,327,068,024	1,094,538,279	1,505,483,772	7%	2%	3%	9%	2.70	2.23	3.06	1.43	1.16	1.61	1.39	1.23	1.60	2.70	2.23	3.06	2.61	2.35	3.03
99	1253	4.0	4.9	5.5	152,104,688	39%	Dok3	DOK3	§264	Docking protein 3	Q9QZK7	http://www.phosphosite.org/proteinAction.do?id=7965&showAllSites=true	48.0	LPELAMS*PPCPLPR	3	553.2662	48	132.73	34,950,573	19,897,913	115,081,178	112,288,810	137,727,758	117,445,536	164,418,400	139,790,977	27,424,243	113,684,994	127,586,647	152,104,688	39%	2%	11%	11%	4.15	4.65	5.55	2.05	2.22	2.47	2.00	2.29	2.46	4.15	4.65	5.55	4.01	4.91	5.49
100	1285	-2.1	-8.3	-3.8	26,216,119	57%	Dok3	DOK3	§371	Docking protein 3	Q9QZK7	http://www.phosphosite.org/proteinAction.do?id=7965&showAllSites=true	48.0	S*PLGSPIYHNTEDLSWPGSAQDSNLEAQYR	3	1138.1754	2	126.97	28,414,589	24,017,650	7,698,797	17,953,217	2,997,858		4,575,561	9,306,452	26,216,119	12,826,007	2,997,858	6,941,007	12%	57%		48%	0.49	0.11	0.26	-1.03	-3.13	-1.92	-1.08	-3.05	-1.93	-2.04	-8.74	-3.78	-2.11	-8.29	-3.81
101	1286	2.8	3.4	4.0	307,014,741	18%	Dtl	RAMP	§716	Denticleless protein homolog	Q3TLR7	http://www.phosphosite.org/proteinAction.do?id=11512&showAllSites=true	79.1	RKT*QDDFCSPEHSTEL	3	677.2822	7	69.96	66,656,088	86,525,769	213,008,120	225,921,146	243,850,004	244,986,064	311,737,364	302,292,117	76,590,929	219,464,633	244,418,034	307,014,741	18%	4%	0%	2%	2.87	3.19	4.01	1.52	1.67	2.00	1.47	1.75	1.99	2.87	3.19	4.01	2.77	3.37	3.97
102	1287	2.8	3.4	4.0	307,014,741	18%	Dtl	RAMP	§722	Denticleless protein homolog	Q3TLR7	http://www.phosphosite.org/proteinAction.do?id=11512&showAllSites=true	79.1	RKTQDDFCS*PEHSTEL	3	677.2822	2	69.41	66,656,088	86,525,769	213,008,120	225,921,146	243,850,004	244,986,064	311,737,364	302,292,117	76,590,929	219,464,633	244,418,034	307,014,741	18%	4%	0%	2%	2.87	3.19	4.01	1.52	1.67	2.00	1.47	1.75	1.99	2.87	3.19	4.01	2.77	3.37	3.97
103	1294	-2.4	-2.6	-2.8	96,384,324	12%	Dtl;Dtl	RAMP;RAMP iso2	§489;§489	Denticleless protein homolog	Q3TLR7;Q3TLR7-2	http://www.phosphosite.org/proteinAction.do?id=11512&showAllSites=true	79.1	RGSISSVS*PKPLSSFK	3	586.3046	6	82.44	101,226,503	91,542,145	45,309,831	38,005,983	34,398,193	37,233,444	36,321,845	34,069,576	96,384,324	41,657,907	35,815,819	35,195,710	7%	12%	6%	5%	0.43	0.37	0.37	-1.21	-1.43	-1.45	-1.26	-1.35	-1.47	-2.31	-2.69	-2.74	-2.39	-2.55	-2.76
104	1296	1.2	3.1	3.5	23,519,630	38%	Dtl;Dtl	RAMP;RAMP iso2	§511;§511	Denticleless protein homolog	Q3TLR7;Q3TLR7-2	http://www.phosphosite.org/proteinAction.do?id=11512&showAllSites=true	79.1	TPSSS*PPVTPPASETK	2	831.8848	2	63.43	4,822,934	8,388,396	6,052,218	10,219,446	19,426,997		21,245,174	25,794,085	6,605,665	8,135,832	19,426,997	23,519,630	38%	36%		14%	1.23	2.94	3.56	0.30	1.56	1.83	0.25	1.63	1.82	1.23	2.94	3.56	1.19	3.10	3.53
105	1297	1.2	3.1	3.5	23,519,630	38%	Dtl;Dtl	RAMP;RAMP iso2	§515;§515	Denticleless protein homolog	Q3TLR7;Q3TLR7-2	http://www.phosphosite.org/proteinAction.do?id=11512&showAllSites=true	79.1	TPSSSPPVT*PPASETK	2	831.8848	2	62.56	4,822,934	8,388,396	6,052,218	10,219,446	19,426,997		21,245,174	25,794,085	6,605,665	8,135,832	19,426,997	23,519,630	38%	36%		14%	1.23	2.94	3.56	0.30	1.56	1.83	0.25	1.63	1.82	1.23	2.94	3.56	1.19	3.10	3.53
106	1298	3.3	5.7	4.7	163,124,782	15%	Dtl;Dtl	RAMP;RAMP iso2	§556;§556	Denticleless protein homolog	Q3TLR7;Q3TLR7-2	http://www.phosphosite.org/proteinAction.do?id=11512&showAllSites=true	79.1	RLDS*SCLESVK	2	687.3102	2	70.63		30,279,131	115,205,421	92,621,606	178,158,604	148,090,960	137,336,003	151,367,964	30,279,131	103,913,513	163,124,782	144,351,984		15%	13%	7%	3.43	5.39	4.77	1.78	2.43	2.25	1.73	2.51	2.24	3.43	5.39	4.77	3.32	5.68	4.72
107	1334	2.0	2.1	2.6	82,527,213	15%	Eps15;Eps15	EPS15;EPS15 iso2	§798;482	Epidermal growth factor receptor substrate 15	P42567;P42567-2	http://www.phosphosite.org/proteinAction.do?id=4071&showAllSites=true	98.4	RPINKLDS*SDPLK	3	521.6028	14	69.53	28,022,239	34,489,652	70,014,675	60,607,639	60,588,333	62,255,048	83,090,450	81,963,977	31,255,945	65,311,157	61,421,691	82,527,213	15%	10%	2%	1%	2.09	1.97	2.64	1.06	0.97	1.40	1.02	1.05	1.39	2.09	1.97	2.64	2.02	2.07	2.62
108	1337	2.9	2.8	4.1	214,017,603	14%	Eps15;Eps15	EPS15;EPS15 iso2	§799;483	Epidermal growth factor receptor substrate 15	P42567;P42567-2	http://www.phosphosite.org/proteinAction.do?id=4071&showAllSites=true	98.4	RPINKLDSS*DPLKLNDPFQPFPGNDSPK	4	804.8986	4	121.25	47,696,898	54,606,335	156,662,599	145,754,961	150,168,461	122,739,952	210,433,235	217,601,970	51,151,617	151,208,780	136,454,207	214,017,603	10%	5%	14%	2%	2.96	2.67	4.18	1.56	1.42	2.06	1.52	1.49	2.05	2.96	2.67	4.18	2.86	2.81	4.14
109	1347	-3.0	-2.6	-4.0	89,716,373	27%	Eps15l1	EPS15R	794	Epidermal growth factor receptor substrate 15-like 1	Q60902	http://www.phosphosite.org/proteinAction.do?id=3028&showAllSites=true	99.2	KPAPPRPKPPSGQS*TPVSQLGSSDFPESPDPFQPLGADSGDPFQNKK	5	999.6858	2	119.85	99,681,917	79,750,828	37,090,878	25,300,019	26,934,601	38,520,080		22,660,432	89,716,373	31,195,448	32,727,340	22,660,432	16%	27%	25%		0.35	0.36	0.25	-1.52	-1.45	-1.99	-1.57	-1.38	-2.00	-2.88	-2.74	-3.96	-2.97	-2.60	-4.00
110	1367	2.8	2.6	3.3	219,113,989	6%	Eps15l1;Eps15l1;Eps15l1;Eps15l1	EPS15R;EPS15R iso2;EPS15R iso4;EPS15R iso3	§244, §255;§244, §255;§244, §255;§244, §255	Epidermal growth factor receptor substrate 15-like 1	Q60902;Q60902-2;Q60902-4;Q60902-3	http://www.phosphosite.org/proteinAction.do?id=3028&showAllSites=true	99.2	STPSHGS*VSSLNSTGSLS*PK	3	697.2995	6	75.22	64,733,945	66,816,926	194,859,011	189,731,051	167,671,364	153,735,296	224,397,735	213,830,243	65,775,435	192,295,031	160,703,330	219,113,989	2%	2%	6%	3%	2.92	2.44	3.33	1.55	1.29	1.74	1.50	1.37	1.72	2.92	2.44	3.33	2.83	2.58	3.30
111	1368	3.3	2.5	3.9	186,516,689	9%	Eps15l1;Eps15l1;Eps15l1;Eps15l1	EPS15R;EPS15R iso2;EPS15R iso4;EPS15R iso3	§244;§244;§244;§244	Epidermal growth factor receptor substrate 15-like 1	Q60902;Q60902-2;Q60902-4;Q60902-3	http://www.phosphosite.org/proteinAction.do?id=3028&showAllSites=true	99.2	STPSHGS*VSSLNSTGSLSPK	3	670.6440	8	72.00	49,033,213	45,292,310	158,381,891	167,571,374	117,855,989	103,712,440	181,420,817	191,612,562	47,162,761	162,976,632	110,784,215	186,516,689	6%	4%	9%	4%	3.46	2.35	3.95	1.79	1.23	1.98	1.74	1.31	1.97	3.46	2.35	3.95	3.34	2.48	3.92
112	1391	2.5	2.0	3.0	203,424,594	15%	Eps8	EPS8	§684	Epidermal growth factor receptor kinase substrate 8	Q08509	http://www.phosphosite.org/proteinAction.do?id=4382&showAllSites=true	91.7	RKS*QMEEVQDELFQR	3	668.3066	12	95.63	73,793,922	59,774,168	175,847,766	170,363,751	136,382,334	115,011,200	219,734,542	187,114,647	66,784,045	173,105,758	125,696,767	203,424,594	15%	2%	12%	11%	2.59	1.88	3.05	1.37	0.91	1.61	1.33	0.99	1.59	2.59	1.88	3.05	2.51	1.99	3.02
113	1424	7.7	5.2	7.5	11,281,966	24%	Erc1;Erc1	ERC1;ERC1 iso2	811;811	ELKS/Rab6-interacting/CAST family member 1	Q99MI1;Q99MI1-2	http://www.phosphosite.org/proteinAction.do?id=12141&showAllSites=true	128.3	KKS*AQMLEEAR	3	457.5548	5	44.25	1,665,485	1,175,661	11,667,995	10,895,938	6,335,190	7,538,681	10,182,180	11,322,243	1,420,573	11,281,966	6,936,936	10,752,211	24%	5%	12%	7%	7.94	4.88	7.57	2.99	2.29	2.92	2.94	2.36	2.91	7.94	4.88	7.57	7.68	5.15	7.50
114	1442	4.3	2.7	4.1	93,819,468	48%	Fchsd2;Fchsd2;Fchsd2	FCHSD2;FCHSD2 iso2;FCHSD2 iso3	§681;705;667	F-BAR and double SH3 domains protein 2	Q3USJ8;Q3USJ8-2;Q3USJ8-3	http://www.phosphosite.org/proteinAction.do?id=11298&showAllSites=true	84.2	SSQFFPRS*PSANENSLHAESPGFSQASR	4	776.3480	8	94.70	28,115,591	13,825,116	92,366,530	95,272,406	52,777,749		86,102,347		20,970,354	93,819,468	52,777,749	86,102,347	48%	2%			4.47	2.52	4.11	2.16	1.33	2.04	2.11	1.41	2.02	4.47	2.52	4.11	4.33	2.65	4.07
115	1445	2.7	4.8	2.3	28,625,546	37%	Fchsd2;Fchsd2;Fchsd2	FCHSD2;FCHSD2 iso2;FCHSD2 iso3	§683;707;§669	F-BAR and double SH3 domains protein 2	Q3USJ8;Q3USJ8-2;Q3USJ8-3	http://www.phosphosite.org/proteinAction.do?id=11298&showAllSites=true	84.2	SSQFFPRSPS*ANENSLHAESPGFSQASR	3	1034.7949	8	94.70	6,253,390		17,159,449		31,805,475	25,445,616	10,820,150	18,426,338	6,253,390	17,159,449	28,625,546	14,623,244			16%	37%	2.74	4.58	2.34	1.46	2.19	1.23	1.41	2.27	1.21	2.74	4.58	2.34	2.65	4.83	2.32
116	1488	3.1	2.9	3.6	135,476,839	15%	Fyb1	SLAP-130	§663	FYN-binding protein 1	O35601	http://www.phosphosite.org/proteinAction.do?id=3219&showAllSites=true	90.0	EKPKVS*ESDNNEGSSLPSQHK	3	793.0271	16	40.65	33,471,038	41,157,344	115,650,961	125,102,152	93,333,249	109,841,296	127,036,046	143,917,633	37,314,191	120,376,556	101,587,272	135,476,839	15%	6%	11%	9%	3.23	2.72	3.63	1.69	1.44	1.86	1.64	1.52	1.85	3.23	2.72	3.63	3.12	2.87	3.60
117	1491	3.0	3.0	3.4	430,661,082	7%	Fyb1	SLAP-130	665	FYN-binding protein 1	O35601	http://www.phosphosite.org/proteinAction.do?id=3219&showAllSites=true	90.0	EKPKVSES*DNNEGSSLPSQHK	4	595.0221	2	40.66	120,791,340	133,103,519	388,366,988	388,625,639	361,244,330	349,607,744	432,929,107	428,393,057	126,947,429	388,496,314	355,426,037	430,661,082	7%	0%	2%	1%	3.06	2.80	3.39	1.61	1.49	1.76	1.57	1.56	1.75	3.06	2.80	3.39	2.96	2.95	3.36
118	1499	6.8	7.6	9.4	1,653,025,778	8%	Fyb1;Fyb1	SLAP-130;SLAP-130 iso2	§201;§201	FYN-binding protein 1	O35601;O35601-2	http://www.phosphosite.org/proteinAction.do?id=3219&showAllSites=true	90.0	HTFGQKPS*LSTEDSQEENTSK	3	810.6867	4	57.36	175,337,682	174,781,914	1,296,954,038	1,153,067,305	1,196,765,980	1,324,072,960	1,587,435,404	1,718,616,152	175,059,798	1,225,010,672	1,260,419,470	1,653,025,778	0%	8%	7%	6%	7.00	7.20	9.44	2.81	2.85	3.24	2.76	2.93	3.23	7.00	7.20	9.44	6.77	7.59	9.35
119	1501	6.3	5.4	7.3	33,926,219	19%	Fyb1;Fyb1	SLAP-130;SLAP-130 iso2	§203, §207;§203, §207	FYN-binding protein 1	O35601;O35601-2	http://www.phosphosite.org/proteinAction.do?id=3219&showAllSites=true	90.0	HTFGQKPSLS*TEDS*QEENTSK	3	837.3422	5	62.07		4,625,236	31,242,869	29,215,551	27,057,960	20,646,294	38,456,027	29,396,410	4,625,236	30,229,210	23,852,127	33,926,219		5%	19%	19%	6.54	5.16	7.34	2.71	2.37	2.87	2.66	2.44	2.86	6.54	5.16	7.34	6.32	5.44	7.27
120	1504	6.8	7.6	9.4	1,653,025,778	8%	Fyb1;Fyb1	SLAP-130;SLAP-130 iso2	§203;§203	FYN-binding protein 1	O35601;O35601-2	http://www.phosphosite.org/proteinAction.do?id=3219&showAllSites=true	90.0	HTFGQKPSLS*TEDSQEENTSK	3	810.6867	25	57.06	175,337,682	174,781,914	1,296,954,038	1,153,067,305	1,196,765,980	1,324,072,960	1,587,435,404	1,718,616,152	175,059,798	1,225,010,672	1,260,419,470	1,653,025,778	0%	8%	7%	6%	7.00	7.20	9.44	2.81	2.85	3.24	2.76	2.93	3.23	7.00	7.20	9.44	6.77	7.59	9.35
121	1568	1.0	1.2	-3.5	99,805,278	13%	Fyb1;Fyb1	SLAP-130;SLAP-130 iso2	252;252	FYN-binding protein 1	O35601;O35601-2	http://www.phosphosite.org/proteinAction.do?id=3219&showAllSites=true	90.0	GAPFKPPKEDPEDKDHGAPSS*PFPGVVLKPAASR	5	721.9616	12	91.14	77,986,343	93,157,546	82,864,255	96,385,182	105,541,613	94,068,944	24,612,397		85,571,945	89,624,718	99,805,278	24,612,397	13%	11%	8%		1.05	1.17	0.29	0.07	0.22	-1.80	0.02	0.30	-1.81	1.05	1.17	-3.48	1.01	1.23	-3.51
122	1702	4.1	7.3	7.6	68,344,152	28%	Gab2	GAB2	§142, §143	GRB2-associated-binding protein 2	Q9Z1S8	http://www.phosphosite.org/proteinAction.do?id=1650&showAllSites=true	73.2	NLSSASHGPRS*S*PAEFSSSQHLLR	4	678.8036	4	81.19	10,632,393	7,156,639	36,370,013	39,347,901	61,480,966	61,312,816	73,247,462	63,440,843	8,894,516	37,858,957	61,396,891	68,344,152	28%	6%	0%	10%	4.26	6.90	7.68	2.09	2.79	2.94	2.04	2.86	2.93	4.26	6.90	7.68	4.12	7.28	7.61
123	1707	2.5	2.4	3.2	130,572,730	10%	Gab2	GAB2	§261	GRB2-associated-binding protein 2	Q9Z1S8	http://www.phosphosite.org/proteinAction.do?id=1650&showAllSites=true	73.2	HNTEFKDS*TYDLPR	3	601.5964	8	74.96	41,679,341	38,641,866	100,382,175	105,395,946	89,453,818	92,048,416	140,153,058	120,992,401	40,160,603	102,889,060	90,751,117	130,572,730	5%	3%	2%	10%	2.56	2.26	3.25	1.36	1.18	1.70	1.31	1.25	1.69	2.56	2.26	3.25	2.48	2.38	3.22
124	1716	1.6	1.9	2.5	371,794,626	4%	Gab2	GAB2	§532	GRB2-associated-binding protein 2	Q9Z1S8	http://www.phosphosite.org/proteinAction.do?id=1650&showAllSites=true	73.2	NNTVIDELPFKS*PVTK	3	627.9834	16	116.47	152,434,136	145,150,207	257,592,764	248,091,247	275,150,401	261,148,512	363,306,894	380,282,359	148,792,171	252,842,006	268,149,457	371,794,626	3%	3%	4%	3%	1.70	1.80	2.50	0.76	0.85	1.32	0.72	0.93	1.31	1.70	1.80	2.50	1.64	1.90	2.48
125	1719	-2.5	-3.0	-2.0	6,247,826	37%	Gab2	GAB2	§612	GRB2-associated-binding protein 2	Q9Z1S8	http://www.phosphosite.org/proteinAction.do?id=1650&showAllSites=true	73.2	STGSVDYLALDFQPGS*PSPHR	3	771.0179	3	125.14	6,992,682	5,502,970		2,596,340	1,438,105	2,451,781	3,186,533		6,247,826	2,596,340	1,944,943	3,186,533	17%		37%		0.42	0.31	0.51	-1.27	-1.68	-0.97	-1.31	-1.61	-0.99	-2.41	-3.21	-1.96	-2.49	-3.05	-1.98
126	1728	7.2	25.9	21.2	81,068,332	15%	Gga2	GGA2	180	ADP-ribosylation factor-binding protein GGA2	Q6P5E6	http://www.phosphosite.org/proteinAction.do?id=13839&showAllSites=true	66.0	ILPPPS*PWPK	2	606.3149	5	110.30	3,646,385	2,967,946	23,876,797	25,568,482	83,427,248	78,709,416	75,674,413	66,218,187	3,307,165	24,722,640	81,068,332	70,946,300	15%	5%	4%	9%	7.48	24.51	21.45	2.90	4.62	4.42	2.85	4.69	4.41	7.48	24.51	21.45	7.23	25.86	21.25
127	1753	2.2	2.5	2.3	74,225,206	10%	Gkap1	GKAP1	§98	G kinase-anchoring protein 1	Q9JMB0	http://www.phosphosite.org/proteinAction.do?id=10469&showAllSites=true	41.7	SSHSICNVQHELSS*PNPAQK	3	767.3424	7	67.79	33,321,000	28,951,550	71,969,885	72,747,340	78,201,325	70,249,088	72,019,590	72,034,846	31,136,275	72,358,612	74,225,206	72,027,218	10%	1%	8%	0%	2.32	2.38	2.31	1.22	1.25	1.21	1.17	1.33	1.20	2.32	2.38	2.31	2.25	2.51	2.29
128	1760	1.9	-3.4	1.7	466,444,355	16%	Gphn	gephyrin	§188, §194	Gephyrin	Q8BUV3	http://www.phosphosite.org/proteinAction.do?id=20673&showAllSites=true	83.2	VKEVHDELEDLPS*PPPPLS*PPPTTSPHK	4	800.8793	46	103.85	243,104,580		518,843,385	414,045,324		67,618,784	425,090,156		243,104,580	466,444,355	67,618,784	425,090,156		16%			1.92	0.28	1.75	0.94	-1.85	0.81	0.89	-1.77	0.79	1.92	-3.60	1.75	1.86	-3.41	1.73
129	1788	2.9	2.3	3.2	47,251,488	9%	Gphn	gephyrin	§280	Gephyrin	Q8BUV3	http://www.phosphosite.org/proteinAction.do?id=20673&showAllSites=true	83.2	AQATSRLS*TASCPTPK	3	585.9414	8	51.90	15,249,324	13,979,291	42,319,504	44,171,542	31,265,087	32,287,472	44,247,085	50,255,892	14,614,308	43,245,523	31,776,279	47,251,488	6%	3%	2%	9%	2.96	2.17	3.23	1.57	1.12	1.69	1.52	1.20	1.68	2.96	2.17	3.23	2.86	2.29	3.20
130	1795	-4.5	1.1	1.7	3,253,387,408	12%	Hcls1	HS1	§327	Hematopoietic lineage cell-specific protein	P49710	http://www.phosphosite.org/proteinAction.do?id=5255&showAllSites=true	54.2	REYPVPS*LPTRQSPLQNHLEDNEEPPALPPR	4	914.9519	7	105.10	2,036,994,621	1,716,539,513	427,195,366		1,962,311,182			3,253,387,408	1,876,767,067	427,195,366	1,962,311,182	3,253,387,408	12%				0.23	1.05	1.73	-2.14	0.06	0.79	-2.18	0.14	0.78	-4.39	1.05	1.73	-4.54	1.10	1.72
131	1807	-2.3	-1.2	-5.1	1,068,693,599	36%	Hcls1	HS1	§333	Hematopoietic lineage cell-specific protein	P49710	http://www.phosphosite.org/proteinAction.do?id=5255&showAllSites=true	54.2	EYPVPSLPTRQS*PLQNHLEDNEEPPALPPR	3	1167.5664	98	114.54	800,332,318	1,337,054,880	487,958,942		945,132,276	712,513,728	221,552,252	198,198,161	1,068,693,599	487,958,942	828,823,002	209,875,206	36%		20%	8%	0.46	0.78	0.20	-1.13	-0.37	-2.35	-1.18	-0.29	-2.36	-2.19	-1.29	-5.09	-2.26	-1.22	-5.14
132	1828	4.0	4.0	5.4	132,012,312	3%	Hcls1	HS1	§62	Hematopoietic lineage cell-specific protein	P49710	http://www.phosphosite.org/proteinAction.do?id=5255&showAllSites=true	54.2	NKVS*EEHDILK	3	464.5571	8	54.48	24,062,748	24,079,741	98,207,524	101,172,233	91,189,275	93,479,856	135,248,345	128,776,278	24,071,245	99,689,879	92,334,565	132,012,312	0%	2%	2%	3%	4.14	3.84	5.48	2.05	1.94	2.46	2.00	2.02	2.44	4.14	3.84	5.48	4.01	4.05	5.43
133	1830	3.5	3.3	2.8	4,061,775	32%	Hcls1	HS1	225	Hematopoietic lineage cell-specific protein	P49710	http://www.phosphosite.org/proteinAction.do?id=5255&showAllSites=true	54.2	KT*TPIEAASSGAR	3	456.8888	4	46.50	1,128,169		4,985,954	3,137,596	3,484,920			3,215,543	1,128,169	4,061,775	3,484,920	3,215,543		32%			3.60	3.09	2.85	1.85	1.63	1.51	1.80	1.70	1.50	3.60	3.09	2.85	3.48	3.26	2.82
134	1832	2.3	2.3	2.8	30,585,644	15%	Hcls1	HS1	226	Hematopoietic lineage cell-specific protein	P49710	http://www.phosphosite.org/proteinAction.do?id=5255&showAllSites=true	54.2	KTT*PIEAASSGAR	2	684.8296	8	46.51		10,876,271	27,973,978	22,715,016	21,329,988	25,405,892	32,302,927	28,868,361	10,876,271	25,344,497	23,367,940	30,585,644		15%	12%	8%	2.33	2.15	2.81	1.22	1.10	1.49	1.17	1.18	1.48	2.33	2.15	2.81	2.25	2.27	2.79
135	1864	2.0	3.2	3.3	17,380,394	18%	Itsn1;Itsn1	ITSN1;ITSN1 iso2	§623;§623	Intersectin-1	Q9Z0R4;Q9Z0R4-2	http://www.phosphosite.org/proteinAction.do?id=6575&showAllSites=true	194.2	QRS*LEAAR	3	337.4975	2	31.57	5,545,791	4,784,163	11,646,926	9,280,244	15,582,488	15,754,456	19,605,897	15,154,891	5,164,977	10,463,585	15,668,472	17,380,394	10%	16%	1%	18%	2.03	3.03	3.37	1.02	1.60	1.75	0.97	1.68	1.74	2.03	3.03	3.37	1.96	3.20	3.33
136	1886	-1.7	-1.0	-2.7	13,738,775	34%	Itsn2;Itsn2	ITSN2;ITSN2 iso2	574;574	Intersectin-2	Q9Z0R6;Q9Z0R6-2	http://www.phosphosite.org/proteinAction.do?id=2736&showAllSites=true	188.8	NMQLSNT*PDSGISLLHK	3	645.6396	2	106.86	10,405,473	17,072,076	9,317,655	7,478,469	10,507,290	14,318,518	5,313,203	5,087,978	13,738,775	8,398,062	12,412,904	5,200,591	34%	15%	22%	3%	0.61	0.90	0.38	-0.71	-0.15	-1.40	-0.76	-0.07	-1.42	-1.64	-1.11	-2.64	-1.69	-1.05	-2.67
137	1890	3.0	3.3	4.2	293,701,031	11%	Kifap3;Kifap3	KIFAP3;KIFAP3 iso2	§60;§60	Kinesin-associated protein 3	P70188;P70188-2	http://www.phosphosite.org/proteinAction.do?id=7128&showAllSites=true	91.2	LKS*LNANTDITSLAR	3	566.2925	9	99.42	74,000,488	63,139,038	211,571,451	216,301,175	212,677,691	210,272,944	288,245,949	299,156,113	68,569,763	213,936,313	211,475,318	293,701,031	11%	2%	1%	3%	3.12	3.08	4.28	1.64	1.62	2.10	1.59	1.70	2.08	3.12	3.08	4.28	3.02	3.25	4.24
138	1899	-2.6	-1.1	-1.1	16,492,422	27%	Kpna4	KPNA4	§60	Importin subunit alpha-3	O35343	http://www.phosphosite.org/proteinAction.do?id=16705&showAllSites=true	57.9	RNVPQEDICEDS*DIDGDYR	3	792.6530	12	79.14		16,492,422	7,811,813	5,272,884	14,451,054		14,963,398		16,492,422	6,542,348	14,451,054	14,963,398		27%			0.40	0.88	0.91	-1.33	-0.19	-0.14	-1.38	-0.11	-0.15	-2.52	-1.14	-1.10	-2.61	-1.08	-1.11
139	1909	1.6	2.2	2.5	20,017,372	26%	Lat2	LAB	§95	Linker for activation of T-cells family member 2	Q9JHL0	http://www.phosphosite.org/proteinAction.do?id=3426&showAllSites=true	22.9	M#LFSHLEGPES*PR	3	532.5690	27	92.40	9,513,492	6,601,195	12,254,189	15,200,587	16,028,455	17,650,572	18,106,371	21,928,372	8,057,343	13,727,388	16,839,513	20,017,372	26%	15%	7%	14%	1.70	2.09	2.48	0.77	1.06	1.31	0.72	1.14	1.30	1.70	2.09	2.48	1.65	2.20	2.46
140	1916	3.2	2.2	2.9	45,085,309	45%	Lat2;Lat2	LAB;LAB iso2	181;169	Linker for activation of T-cells family member 2	Q9JHL0;Q9JHL0-2	http://www.phosphosite.org/proteinAction.do?id=3426&showAllSites=true	22.9	TMGAPMS*LSGSPDEEPDYVNGDVAAAENI	3	1006.4191	5	144.46	16,543,156	10,838,233	34,703,297	55,467,321	19,068,317	37,027,536	45,052,909	34,221,288	13,690,695	45,085,309	28,047,927	39,637,099	29%	33%	45%	19%	3.29	2.05	2.90	1.72	1.03	1.53	1.67	1.11	1.52	3.29	2.05	2.90	3.19	2.16	2.87
141	1919	-1.3	1.1	-4.4	31,533,092	27%	Lat2;Lat2	LAB;LAB iso2	185;173	Linker for activation of T-cells family member 2	Q9JHL0;Q9JHL0-2	http://www.phosphosite.org/proteinAction.do?id=3426&showAllSites=true	22.9	RTMGAPMSLSGS*PDEEPDYVNGDVAAAENI	3	1058.4528	7	132.11	29,277,202	31,574,751	21,613,902	26,301,570	25,429,176	37,637,008	7,775,176	6,320,082	30,425,976	23,957,736	31,533,092	7,047,629	5%	14%	27%	15%	0.79	1.04	0.23	-0.34	0.05	-2.11	-0.39	0.13	-2.12	-1.27	1.04	-4.32	-1.31	1.09	-4.36
142	1950	2.5	1.7	3.3	40,342,007	25%	Lcp2	SLP76	520	Lymphocyte cytosolic protein 2	Q60787	http://www.phosphosite.org/proteinAction.do?id=1561&showAllSites=true	60.2	NRGS*RYQCTLTHAAGCL	3	682.2996	4	79.69	9,905,928	14,261,235	28,483,891	34,299,162	19,862,984	19,874,580	38,827,455	41,856,560	12,083,581	31,391,527	19,868,782	40,342,007	25%	13%	0%	5%	2.60	1.64	3.34	1.38	0.72	1.74	1.33	0.79	1.73	2.60	1.64	3.34	2.51	1.73	3.31
143	1951	1.5	2.0	2.5	22,136,733	6%	Lpxn	leupaxin	§48	Leupaxin	Q99N69	http://www.phosphosite.org/proteinAction.do?id=2764&showAllSites=true	43.4	TLS*SQGNTSPLK	2	656.8109	4	67.23		8,633,058	12,778,278	13,331,581	15,951,161	17,340,006	21,148,558	23,124,907	8,633,058	13,054,930	16,645,583	22,136,733		3%	6%	6%	1.51	1.93	2.56	0.60	0.95	1.36	0.55	1.02	1.34	1.51	1.93	2.56	1.46	2.03	2.54
144	1967	1.6	2.6	3.2	377,407,948	10%	Lpxn	leupaxin	43	Leupaxin	Q99N69	http://www.phosphosite.org/proteinAction.do?id=2764&showAllSites=true	43.4	CTFQDSEEYSNPVSCHLDQQSTEESKIPQT*PK	4	963.1619	8	92.49	114,846,399	118,778,166	211,404,876	183,451,986	286,549,039	279,244,096	371,806,148	383,009,748	116,812,283	197,428,431	282,896,567	377,407,948	2%	10%	2%	2%	1.69	2.42	3.23	0.76	1.28	1.69	0.71	1.35	1.68	1.69	2.42	3.23	1.64	2.55	3.20
145	1970	-2.5	-1.6	-2.2	10,253,691	57%	Madd;Madd;Madd;Madd;Madd	MADD;MADD iso2;MADD iso3;MADD iso1;MADD iso1	§1109;§1109;1089;1089;§1109	MAP kinase-activating death domain protein	Q80U28;Q80U28-2;Q80U28-3;Q80U28-1;Q80U28-1	http://www.phosphosite.org/proteinAction.do?id=19839&showAllSites=true	175.1	S*LKEENFVASVELWNK	3	658.3187	4	137.39	11,890,379	8,617,002	5,353,861	3,044,067	8,431,032	3,563,773	3,788,329	5,442,543	10,253,691	4,198,964	5,997,403	4,615,436	23%	39%	57%	25%	0.41	0.58	0.45	-1.29	-0.77	-1.15	-1.34	-0.70	-1.17	-2.44	-1.71	-2.22	-2.52	-1.62	-2.24
146	1986	3.5	4.7	4.5	399,072,880	9%	Madd;Madd;Madd;Madd;Madd;Madd;Madd;Madd;Madd;Madd;Madd;Madd;Madd;Madd;Madd	MADD;MADD iso2;MADD iso3;MADD iso4;MADD iso5;MADD iso6;MADD iso7;MADD iso8;MADD iso9;MADD iso1;MADD iso1;MADD iso1;MADD iso1;MADD iso1;MADD iso1	§812;§812;§812;812;787;787;793;§812;787;787;793;787;§812;§812;§812	MAP kinase-activating death domain protein	Q80U28;Q80U28-2;Q80U28-3;Q80U28-4;Q80U28-5;Q80U28-6;Q80U28-7;Q80U28-8;Q80U28-9;Q80U28-1;Q80U28-1;Q80U28-1;Q80U28-1;Q80U28-1;Q80U28-1	http://www.phosphosite.org/proteinAction.do?id=19839&showAllSites=true	175.1	LLRPNS*LK	2	510.7837	3	66.54	93,256,645	81,550,497	307,391,249	317,131,070	413,233,346	372,927,584	423,415,246	374,730,515	87,403,571	312,261,159	393,080,465	399,072,880	9%	2%	7%	9%	3.57	4.50	4.57	1.84	2.17	2.19	1.79	2.25	2.18	3.57	4.50	4.57	3.46	4.74	4.52
147	1989	1.8	4.6	2.2	15,232,229	42%	Madd;Madd;Madd;Madd;Madd;Madd;Madd;Madd;Madd;Madd;Madd;Madd;Madd;Madd;Madd	MADD;MADD iso2;MADD iso3;MADD iso4;MADD iso5;MADD iso6;MADD iso7;MADD iso8;MADD iso9;MADD iso1;MADD iso1;MADD iso1;MADD iso1;MADD iso1;MADD iso1	§861;§861;§861;861;836;836;842;§861;836;836;842;836;§861;§861;§861	MAP kinase-activating death domain protein	Q80U28;Q80U28-2;Q80U28-3;Q80U28-4;Q80U28-5;Q80U28-6;Q80U28-7;Q80U28-8;Q80U28-9;Q80U28-1;Q80U28-1;Q80U28-1;Q80U28-1;Q80U28-1;Q80U28-1	http://www.phosphosite.org/proteinAction.do?id=19839&showAllSites=true	175.1	NHSTSFS*LSNLTLPTK	3	609.6277	3	123.52	3,162,379	3,752,132		6,369,308	15,775,810	14,688,648	10,116,421	5,448,115	3,457,255	6,369,308	15,232,229	7,782,268	12%		5%	42%	1.84	4.41	2.25	0.88	2.14	1.17	0.83	2.22	1.16	1.84	4.41	2.25	1.78	4.65	2.23
148	1994	2.7	1.8	1.5	25,011,647	35%	Mapk8ip3;Mapk8ip3;Mapk8ip3;Mapk8ip3;Mapk8ip3;Mapk8ip3	JIP3;JIP3 iso2;JIP3 iso3;JIP3 iso4;JIP3 iso5;JIP3 iso6	§586;554;563;§585;571;594	C-Jun-amino-terminal kinase-interacting protein 3	Q9ESN9;Q9ESN9-2;Q9ESN9-3;Q9ESN9-4;Q9ESN9-5;Q9ESN9-6	http://www.phosphosite.org/proteinAction.do?id=2042&showAllSites=true	147.5	LFSSSSS*PPPAKR	3	480.9009	2	56.58		8,809,115	25,011,647		11,505,979	19,160,476	13,401,361		8,809,115	25,011,647	15,333,227	13,401,361			35%		2.84	1.74	1.52	1.51	0.80	0.61	1.46	0.88	0.59	2.84	1.74	1.52	2.75	1.84	1.51
149	2007	1.6	2.5	1.7	305,523,069	10%	Mavs	MAVS	§152	Mitochondrial antiviral-signaling protein	Q8VCF0	http://www.phosphosite.org/proteinAction.do?id=15130&showAllSites=true	53.4	ETPSCPKPVQDTQPPES*PVENSEQLLQTNSGAVAR	3	1290.9332	18	104.16	128,243,883	130,867,725	213,591,819	220,881,470	304,676,154	306,369,984	207,353,969	238,486,892	129,555,804	217,236,645	305,523,069	222,920,430	1%	2%	0%	10%	1.68	2.36	1.72	0.75	1.24	0.78	0.70	1.31	0.77	1.68	2.36	1.72	1.62	2.49	1.70
150	2012	1.4	2.8	2.3	183,453,651	11%	Mavs	MAVS	§220	Mitochondrial antiviral-signaling protein	Q8VCF0	http://www.phosphosite.org/proteinAction.do?id=15130&showAllSites=true	53.4	EHQEQEPELGGAHAANVASVPIATYGPVS*PTVSFQPLPR	4	1041.0074	23	130.37	74,163,779	63,268,250	104,455,390	101,253,931	184,888,837	182,018,464	152,132,449	165,255,521	68,716,014	102,854,661	183,453,651	158,693,985	11%	2%	1%	6%	1.50	2.67	2.31	0.58	1.42	1.21	0.53	1.49	1.19	1.50	2.67	2.31	1.45	2.82	2.29
151	2043	9.2	13.6	10.2	50,306,672	67%	Mtss1;Mtss1	MTSS1;MTSS1 iso2	§320, §323;§320, §323	Protein MTSS 1	Q8R1S4;Q8R1S4-2	http://www.phosphosite.org/proteinAction.do?id=13507&showAllSites=true	82.4	LSS*VSS*HDSGFISQDAFQSK	3	762.9820	2	107.00	5,722,090	2,059,204	38,305,532	35,455,029	53,546,896	47,066,448	44,204,521	35,728,488	3,890,647	36,880,280	50,306,672	39,966,504	67%	5%	9%	15%	9.48	12.93	10.27	3.24	3.69	3.36	3.20	3.77	3.35	9.48	12.93	10.27	9.17	13.64	10.18
152	2050	3.9	3.4	4.9	300,732,666	7%	Mvb12a	FAM125A	§161	Multivesicular body subunit 12A	Q78HU3	http://www.phosphosite.org/proteinAction.do?id=16535&showAllSites=true	28.7	TLS*QDMR	2	465.6912	9	65.25	61,544,425	60,947,701	253,631,764	234,441,434	207,904,849	188,953,232	309,295,605	292,169,727	61,246,063	244,036,599	198,429,040	300,732,666	1%	6%	7%	4%	3.98	3.24	4.91	1.99	1.70	2.30	1.95	1.77	2.28	3.98	3.24	4.91	3.86	3.42	4.86
153	2058	-2.6	1.2	-1.5	49,539,786	47%	Nbeal2;Nbeal2	NBEAL2;NBEAL2 iso2	§1297;§1297	Neurobeachin-like protein 2	Q6ZQA0;Q6ZQA0-2	http://www.phosphosite.org/proteinAction.do?id=15666&showAllSites=true	301.7	LYVLEAATDSS*PPR	2	799.8767	3	111.00	29,588,425	58,671,029	19,913,740	15,637,678	44,949,319	54,130,252	28,937,797		44,129,727	17,775,709	49,539,786	28,937,797	47%	17%	13%		0.40	1.12	0.66	-1.31	0.17	-0.61	-1.36	0.24	-0.62	-2.48	1.12	-1.52	-2.57	1.18	-1.54
154	2070	3.2	6.2	3.1	91,033,132	45%	Nbeal2;Nbeal2	NBEAL2;NBEAL2 iso2	2001;2002	Neurobeachin-like protein 2	Q6ZQA0;Q6ZQA0-2	http://www.phosphosite.org/proteinAction.do?id=15666&showAllSites=true	301.7	VAASSASS*PCQAPRPQLYPIPSHTQLR	4	750.6194	7	94.29	20,310,100	10,440,882	57,445,244	44,349,766	104,234,191	77,832,072	56,451,128	39,544,400	15,375,491	50,897,505	91,033,132	47,997,764	45%	18%	21%	25%	3.31	5.92	3.12	1.73	2.57	1.64	1.68	2.64	1.63	3.31	5.92	3.12	3.20	6.25	3.09
155	2086	-1.4	-2.8	1.8	29,633,676	37%	Nckipsd	NCKIPSD	§174	NCK-interacting protein with SH3 domain	Q9ESJ4	http://www.phosphosite.org/proteinAction.do?id=10997&showAllSites=true	78.5	RAAPTT*PPPPVK	3	437.8989	28	50.90	13,669,316	18,140,812	13,080,638	10,041,481	5,470,761	5,436,435	37,443,705	21,823,647	15,905,064	11,561,059	5,453,598	29,633,676	20%	19%	0%	37%	0.73	0.34	1.86	-0.46	-1.54	0.90	-0.51	-1.47	0.88	-1.38	-2.92	1.86	-1.42	-2.76	1.85
156	2090	-1.2	1.1	-4.2	170,099,520	42%	Nckipsd	NCKIPSD	§260	NCK-interacting protein with SH3 domain	Q9ESJ4	http://www.phosphosite.org/proteinAction.do?id=10997&showAllSites=true	78.5	RGAHTTVSQPQPSPSKAPS*PEPPTEEVAAETNSTPDDLEAQDALSPETTEEK	5	1107.7107	14	96.67	110,910,456	204,501,612	110,703,893	157,239,137		170,099,520		37,746,444	157,706,034	133,971,515	170,099,520	37,746,444	42%	25%			0.85	1.08	0.24	-0.24	0.11	-2.06	-0.28	0.19	-2.08	-1.18	1.08	-4.18	-1.22	1.14	-4.22
157	2093	-4.2	-3.2	2.5	52,122,814	44%	Nckipsd	NCKIPSD	173	NCK-interacting protein with SH3 domain	Q9ESJ4	http://www.phosphosite.org/proteinAction.do?id=10997&showAllSites=true	78.5	RAAPT*TPPPPVK	2	656.3447	4	50.98		20,307,180	6,277,896	3,784,823	7,820,672	4,113,160		52,122,814	20,307,180	5,031,360	5,966,916	52,122,814		35%	44%		0.25	0.29	2.57	-2.01	-1.77	1.36	-2.06	-1.69	1.35	-4.04	-3.40	2.57	-4.17	-3.23	2.54
158	2122	-2.1	-3.0	-2.4	4,726,952,959	5%	Ostf1	OSTF1	§214	Osteoclast-stimulating factor 1	Q62422	http://www.phosphosite.org/proteinAction.do?id=7693&showAllSites=true	23.8	TLSNAEDYLDDEDS*D	2	891.3173	14	105.01	4,876,235,666	4,577,670,251	2,377,069,679	2,294,160,615	1,540,700,279	1,474,833,152	1,903,091,774	2,055,211,650	4,726,952,959	2,335,615,147	1,507,766,715	1,979,151,712	4%	3%	3%	5%	0.49	0.32	0.42	-1.02	-1.65	-1.26	-1.06	-1.57	-1.27	-2.02	-3.14	-2.39	-2.09	-2.97	-2.41
159	2160	-3.1	-1.4	-1.5	37,548,227	15%	Pacsin2	PACSIN2	370, §375	Protein kinase C and casein kinase substrate in neurons protein 2	Q9WVE8	http://www.phosphosite.org/proteinAction.do?id=13781&showAllSites=true	55.8	AVDGVTLTGINQTGDQSGQNKPGSNLSVPSNPAQSTQLQSSYNPFEDEDDT*GSSIS*EKEDIK	5	1329.1954	3	128.94	37,548,227			12,683,683	23,349,086	29,095,054		26,107,116	37,548,227	12,683,683	26,222,070	26,107,116			15%		0.34	0.70	0.70	-1.57	-0.52	-0.52	-1.61	-0.44	-0.54	-2.96	-1.43	-1.44	-3.06	-1.36	-1.45
160	2162	-3.1	-1.4	-1.5	37,548,227	15%	Pacsin2	PACSIN2	373, §375	Protein kinase C and casein kinase substrate in neurons protein 2	Q9WVE8	http://www.phosphosite.org/proteinAction.do?id=13781&showAllSites=true	55.8	AVDGVTLTGINQTGDQSGQNKPGSNLSVPSNPAQSTQLQSSYNPFEDEDDTGSS*IS*EKEDIK	5	1329.1954	3	128.85	37,548,227			12,683,683	23,349,086	29,095,054		26,107,116	37,548,227	12,683,683	26,222,070	26,107,116			15%		0.34	0.70	0.70	-1.57	-0.52	-0.52	-1.61	-0.44	-0.54	-2.96	-1.43	-1.44	-3.06	-1.36	-1.45
161	2167	-3.2	-2.0	-3.2	111,734,550	22%	Pag1	PAG	§171	Phosphoprotein associated with glycosphingolipid-enriched microdomains 1	Q3U1F9	http://www.phosphosite.org/proteinAction.do?id=2806&showAllSites=true	46.5	AADTELGPGVEGPYEVLKDS*SSQENMVEDCLYETVK	4	1010.6983	3	148.57	113,648,682	109,820,417	35,553,908	37,144,967	53,379,385		29,785,368	40,471,344	111,734,550	36,349,437	53,379,385	35,128,356	2%	3%		22%	0.33	0.48	0.31	-1.62	-1.07	-1.67	-1.67	-0.99	-1.68	-3.07	-2.09	-3.18	-3.18	-1.98	-3.21
162	2171	-3.2	-2.0	-3.2	111,734,550	22%	Pag1	PAG	§173	Phosphoprotein associated with glycosphingolipid-enriched microdomains 1	Q3U1F9	http://www.phosphosite.org/proteinAction.do?id=2806&showAllSites=true	46.5	AADTELGPGVEGPYEVLKDSSS*QENMVEDCLYETVK	4	1010.6983	9	149.36	113,648,682	109,820,417	35,553,908	37,144,967	53,379,385		29,785,368	40,471,344	111,734,550	36,349,437	53,379,385	35,128,356	2%	3%		22%	0.33	0.48	0.31	-1.62	-1.07	-1.67	-1.67	-0.99	-1.68	-3.07	-2.09	-3.18	-3.18	-1.98	-3.21
163	2174	-2.5	-1.2	-1.3	290,140,300	4%	Pag1	PAG	§247	Phosphoprotein associated with glycosphingolipid-enriched microdomains 1	Q3U1F9	http://www.phosphosite.org/proteinAction.do?id=2806&showAllSites=true	46.5	HSANAESILGTCS*DLDEESPPPVPVK	3	943.7598	1	113.74	290,140,300		123,635,612	116,377,416	229,230,025	234,405,536		225,813,586	290,140,300	120,006,514	231,817,781	225,813,586		4%	2%		0.41	0.80	0.78	-1.27	-0.32	-0.36	-1.32	-0.25	-0.38	-2.42	-1.25	-1.28	-2.50	-1.19	-1.30
164	2239	2.5	2.1	2.8	208,080,002	9%	Pik3ap1;Pik3ap1	BCAP;BCAP iso2	§656;477	Phosphoinositide 3-kinase adapter protein 1	Q9EQ32;Q9EQ32-2	http://www.phosphosite.org/proteinAction.do?id=1112&showAllSites=true	90.9	LRES*ITR	2	477.7421	9	45.28	70,161,531	79,659,123	202,761,672	178,174,487	143,134,174	148,730,832	208,812,091	207,347,913	74,910,327	190,468,080	145,932,503	208,080,002	9%	9%	3%	0%	2.54	1.95	2.78	1.35	0.96	1.47	1.30	1.04	1.46	2.54	1.95	2.78	2.46	2.05	2.75
165	2244	3.4	3.9	5.2	59,757,403	11%	Pik3ap1;Pik3ap1	BCAP;BCAP iso2	737;558	Phosphoinositide 3-kinase adapter protein 1	Q9EQ32;Q9EQ32-2	http://www.phosphosite.org/proteinAction.do?id=1112&showAllSites=true	90.9	SLLS*VSSGMEGDNEDNEIPEITR	3	858.0422	3	137.15	11,612,084	11,164,233	37,255,448	43,760,648	42,856,206	42,413,908	61,700,419	57,814,386	11,388,158	40,508,048	42,635,057	59,757,403	3%	11%	1%	5%	3.56	3.74	5.25	1.83	1.90	2.39	1.78	1.98	2.38	3.56	3.74	5.25	3.44	3.95	5.20
166	2246	3.4	3.9	5.2	59,757,403	11%	Pik3ap1;Pik3ap1	BCAP;BCAP iso2	739;560	Phosphoinositide 3-kinase adapter protein 1	Q9EQ32;Q9EQ32-2	http://www.phosphosite.org/proteinAction.do?id=1112&showAllSites=true	90.9	SLLSVS*SGMEGDNEDNEIPEITR	3	858.0422	2	137.14	11,612,084	11,164,233	37,255,448	43,760,648	42,856,206	42,413,908	61,700,419	57,814,386	11,388,158	40,508,048	42,635,057	59,757,403	3%	11%	1%	5%	3.56	3.74	5.25	1.83	1.90	2.39	1.78	1.98	2.38	3.56	3.74	5.25	3.44	3.95	5.20
167	2279	-1.5	1.4	-3.6	506,196,637	39%	Ppfibp1;Ppfibp1;Ppfibp1	liprin beta 1;liprin beta 1 iso3;liprin beta 1 iso2	§538;549;262	Liprin-beta-1	Q8C8U0;Q8C8U0-3;Q8C8U0-2	http://www.phosphosite.org/proteinAction.do?id=11208&showAllSites=true	108.5	SKGSQGTSPFPMSPPS*PDSR	3	709.6453	43	92.98	278,929,617	462,320,532	246,456,612	265,684,164	647,500,185	364,893,088		104,029,362	370,625,074	256,070,388	506,196,637	104,029,362	35%	5%	39%		0.69	1.37	0.28	-0.53	0.45	-1.83	-0.58	0.53	-1.85	-1.45	1.37	-3.56	-1.50	1.44	-3.60
168	2304	3.8	4.6	6.5	1,397,982,141	27%	Ppp1r9b	Spinophilin	§100	Neurabin-2	Q6R891	http://www.phosphosite.org/proteinAction.do?id=7364&showAllSites=true	89.5	ASS*LNENVDHSALLK	3	559.9330	14	82.76	209,622,937	215,259,698	678,985,221	997,861,962	947,071,523	905,181,312	1,300,188,275	1,495,776,007	212,441,317	838,423,592	926,126,418	1,397,982,141	2%	27%	3%	10%	3.95	4.36	6.58	1.98	2.12	2.72	1.93	2.20	2.70	3.95	4.36	6.58	3.82	4.60	6.52
169	2312	1.7	2.0	2.6	112,188,246	15%	Ppp1r9b	Spinophilin	§205	Neurabin-2	Q6R891	http://www.phosphosite.org/proteinAction.do?id=7364&showAllSites=true	89.5	FNGSTEALDKLDADAVS*PTVSQLSAVFEK	3	1040.4989	6	152.97	42,089,929		73,307,867	77,396,724	89,450,512	71,794,120	118,250,698	106,125,795	42,089,929	75,352,295	80,622,316	112,188,246		4%	15%	8%	1.79	1.92	2.67	0.84	0.94	1.41	0.79	1.01	1.40	1.79	1.92	2.67	1.73	2.02	2.64
170	2320	3.8	5.0	2.5	2,767,142	33%	Pram1	PRAM1	§368	PML-RARA-regulated adapter molecule 1	Q6BCL1	http://www.phosphosite.org/proteinAction.do?id=11484&showAllSites=true	75.5	TSS*DPEFNSLPR	3	477.2047	2	91.96	451,440	726,733	2,626,019	1,942,261	3,110,929	2,423,355	1,491,039		589,086	2,284,140	2,767,142	1,491,039	33%	21%	18%		3.88	4.70	2.53	1.96	2.23	1.34	1.91	2.31	1.33	3.88	4.70	2.53	3.75	4.96	2.51
171	2349	4.0	4.4	3.2	70,069,246	42%	Pxn;Pxn	PXN;PXN iso2	§126, §130, §137;126, 130, 137	Paxillin	Q8VI36;Q8VI36-2	http://www.phosphosite.org/proteinAction.do?id=1794&showAllSites=true	64.4	AGEEEHVYSFPNKQKS*AEPS*PTVMSSS*LGSNLSELDR	4	1062.7034	8	119.88	18,623,070	15,036,967	70,069,246		70,910,498	68,821,456	37,961,995	69,853,228	16,830,018	70,069,246	69,865,977	53,907,611	15%		2%	42%	4.16	4.15	3.20	2.06	2.05	1.68	2.01	2.13	1.67	4.16	4.15	3.20	4.03	4.38	3.17
172	2368	2.2	3.0	3.1	138,322,343	24%	Pxn;Pxn	PXN;PXN iso2	§258;258	Paxillin	Q8VI36;Q8VI36-2	http://www.phosphosite.org/proteinAction.do?id=1794&showAllSites=true	64.4	IS*ASSATR	2	436.6973	9	39.17	42,829,744	46,299,231	106,879,515	98,434,073	110,623,471	141,458,416	114,914,046	161,730,640	44,564,487	102,656,794	126,040,944	138,322,343	6%	6%	17%	24%	2.30	2.83	3.10	1.20	1.50	1.63	1.16	1.58	1.62	2.30	2.83	3.10	2.23	2.98	3.07
173	2410	-1.6	-2.9	-1.6	10,072,627	19%	Rai14	RAI14	§281	Ankycorbin	Q9EP71	http://www.phosphosite.org/proteinAction.do?id=11640&showAllSites=true	108.8	KAPPPPIS*PTQLSDVSSPR	3	685.3488	3	96.90	11,359,011	8,786,243		6,638,617		3,292,101	7,380,349	5,592,190	10,072,627	6,638,617	3,292,101	6,486,269	18%			19%	0.66	0.33	0.64	-0.60	-1.61	-0.63	-0.65	-1.54	-0.65	-1.52	-3.06	-1.55	-1.57	-2.90	-1.57
174	2428	3.6	5.0	6.4	15,362,194	34%	Ranbp2	RANBP2	§1098	E3 SUMO-protein ligase RanBP2	Q9ERU9	http://www.phosphosite.org/proteinAction.do?id=5017&showAllSites=true	340.9	NTFS*FGSK	2	484.1997	6	88.26	2,938,023	1,796,584	8,740,983	8,972,118	12,117,812	10,198,686	12,402,116	18,322,272	2,367,303	8,856,550	11,158,249	15,362,194	34%	2%	12%	27%	3.74	4.71	6.49	1.90	2.24	2.70	1.86	2.31	2.68	3.74	4.71	6.49	3.62	4.97	6.43
175	2429	3.2	2.9	3.1	115,232,839	11%	Ranbp2	RANBP2	§1101	E3 SUMO-protein ligase RanBP2	Q9ERU9	http://www.phosphosite.org/proteinAction.do?id=5017&showAllSites=true	340.9	NTFSFGS*KNTLTENMGPNQQK	3	808.3614	8	103.77	32,350,971	37,801,391	116,250,520	114,215,158	96,380,013	94,361,120	115,682,541	104,356,359	35,076,181	115,232,839	95,370,566	110,019,450	11%	1%	1%	7%	3.29	2.72	3.14	1.72	1.44	1.65	1.67	1.52	1.64	3.29	2.72	3.14	3.18	2.87	3.11
176	2454	2.0	1.2	3.5	53,441,827	37%	Ranbp2	RANBP2	§1526	E3 SUMO-protein ligase RanBP2	Q9ERU9	http://www.phosphosite.org/proteinAction.do?id=5017&showAllSites=true	340.9	CVACNNPVT*PSLSTAPPSFK	3	743.0023	12	106.56	19,170,890	11,191,053	29,470,234	31,724,256	17,314,517		41,448,081	65,435,573	15,180,971	30,597,245	17,314,517	53,441,827	37%	5%		32%	2.02	1.14	3.52	1.01	0.19	1.82	0.96	0.27	1.80	2.02	1.14	3.52	1.95	1.20	3.49
177	2466	6.8	7.2	11.8	33,724,137	39%	Ranbp2	RANBP2	§1792	E3 SUMO-protein ligase RanBP2	Q9ERU9	http://www.phosphosite.org/proteinAction.do?id=5017&showAllSites=true	340.9	STS*REGFQFGK	3	441.8625	6	74.04	2,043,976	3,607,621	21,990,229	17,851,130	19,243,272	19,548,196	33,938,526	33,509,749	2,825,799	19,920,679	19,395,734	33,724,137	39%	15%	1%	1%	7.05	6.86	11.93	2.82	2.78	3.58	2.77	2.86	3.56	7.05	6.86	11.93	6.82	7.24	11.82
178	2492	1.2	1.1	-5.5	124,154,149	19%	Ranbp2	RANBP2	§2117	E3 SUMO-protein ligase RanBP2	Q9ERU9	http://www.phosphosite.org/proteinAction.do?id=5017&showAllSites=true	340.9	SALSPSKS*PAK	2	576.7867	14	35.51	96,337,899		117,435,341	130,872,957	110,552,851	93,828,792	20,156,642	15,450,050	96,337,899	124,154,149	102,190,822	17,803,346		8%	12%	19%	1.29	1.06	0.18	0.37	0.09	-2.44	0.32	0.16	-2.45	1.29	1.06	-5.41	1.25	1.12	-5.46
179	2570	-3.1	-1.5	-2.1	31,042,822	15%	Ranbp2	RANBP2	§2578	E3 SUMO-protein ligase RanBP2	Q9ERU9	http://www.phosphosite.org/proteinAction.do?id=5017&showAllSites=true	340.9	ADTLKLPPTFFCGVCSDT*DEDNGNGEDFQSELR	3	1272.2010	15	145.69	30,168,853	31,916,790	9,899,919	10,882,354	21,316,519	17,191,196	15,264,723		31,042,822	10,391,137	19,253,857	15,264,723	4%	7%	15%		0.33	0.62	0.49	-1.58	-0.69	-1.02	-1.63	-0.61	-1.04	-2.99	-1.61	-2.03	-3.09	-1.53	-2.05
180	2640	-2.7	-1.4	-3.3	3,280,727	23%	Ranbp2	RANBP2	§837	E3 SUMO-protein ligase RanBP2	Q9ERU9	http://www.phosphosite.org/proteinAction.do?id=5017&showAllSites=true	340.9	LNSNNSAS*PHR	2	638.7751	3	21.25		3,280,727	1,188,275	1,311,725	2,538,640	1,823,883	990,438		3,280,727	1,250,000	2,181,261	990,438		7%	23%		0.38	0.66	0.30	-1.39	-0.59	-1.73	-1.44	-0.51	-1.74	-2.62	-1.50	-3.31	-2.71	-1.43	-3.34
181	2650	2.6	2.5	2.4	25,283,104	45%	Ranbp2	RANBP2	1704	E3 SUMO-protein ligase RanBP2	Q9ERU9	http://www.phosphosite.org/proteinAction.do?id=5017&showAllSites=true	340.9	FGHVDQEKT*PSFAFQGGSNTEFK	3	880.0585	5	98.11	6,478,593	12,605,590	28,435,148	22,131,059	21,142,442	23,505,240	20,522,610	25,145,663	9,542,092	25,283,104	22,323,841	22,834,136	45%	18%	7%	14%	2.65	2.34	2.39	1.41	1.23	1.26	1.36	1.30	1.25	2.65	2.34	2.39	2.56	2.47	2.37
182	2653	3.6	6.0	6.7	32,576,390	19%	Ranbp2	RANBP2	1706	E3 SUMO-protein ligase RanBP2	Q9ERU9	http://www.phosphosite.org/proteinAction.do?id=5017&showAllSites=true	340.9	FGHVDQEKTPS*FAFQGGSNTEFK	4	660.2957	3	98.13	4,849,066		17,089,637	18,745,190	28,445,922	26,945,546	28,274,619	36,878,162	4,849,066	17,917,413	27,695,734	32,576,390		7%	4%	19%	3.70	5.71	6.72	1.89	2.51	2.75	1.84	2.59	2.73	3.70	5.71	6.72	3.58	6.02	6.65
183	2655	6.7	5.5	7.4	10,834,986	24%	Ranbp2	RANBP2	2035	E3 SUMO-protein ligase RanBP2	Q9ERU9	http://www.phosphosite.org/proteinAction.do?id=5017&showAllSites=true	340.9	VTDEENAS*SGADAPSASDTTAK	3	735.3007	2	48.39	1,700,649	1,205,954	9,988,546	10,092,077	6,882,915	8,215,475	10,834,986		1,453,301	10,040,312	7,549,195	10,834,986	24%	1%	12%		6.91	5.19	7.46	2.79	2.38	2.90	2.74	2.45	2.88	6.91	5.19	7.46	6.68	5.48	7.38
184	2656	6.7	5.5	7.4	10,834,986	24%	Ranbp2	RANBP2	2036	E3 SUMO-protein ligase RanBP2	Q9ERU9	http://www.phosphosite.org/proteinAction.do?id=5017&showAllSites=true	340.9	VTDEENASS*GADAPSASDTTAK	3	735.3007	2	48.58	1,700,649	1,205,954	9,988,546	10,092,077	6,882,915	8,215,475	10,834,986		1,453,301	10,040,312	7,549,195	10,834,986	24%	1%	12%		6.91	5.19	7.46	2.79	2.38	2.90	2.74	2.45	2.88	6.91	5.19	7.46	6.68	5.48	7.38
185	2657	1.2	1.1	-5.5	124,154,149	19%	Ranbp2	RANBP2	2115	E3 SUMO-protein ligase RanBP2	Q9ERU9	http://www.phosphosite.org/proteinAction.do?id=5017&showAllSites=true	340.9	SALSPS*KSPAK	2	576.7867	1	35.53	96,337,899		117,435,341	130,872,957	110,552,851	93,828,792	20,156,642	15,450,050	96,337,899	124,154,149	102,190,822	17,803,346		8%	12%	19%	1.29	1.06	0.18	0.37	0.09	-2.44	0.32	0.16	-2.45	1.29	1.06	-5.41	1.25	1.12	-5.46
186	2673	7.8	9.8	13.9	337,957,304	8%	Ranbp2	RANBP2	990	E3 SUMO-protein ligase RanBP2	Q9ERU9	http://www.phosphosite.org/proteinAction.do?id=5017&showAllSites=true	340.9	GDDYFNYNVQQTSTNPPLPEPGYFTKPPLVAHAS*R	4	1000.9690	9	131.90	25,225,464	22,911,278	204,667,265	182,017,281	230,599,607	215,780,960	346,321,865	329,592,744	24,068,371	193,342,273	223,190,284	337,957,304	7%	8%	5%	4%	8.03	9.27	14.04	3.01	3.21	3.81	2.96	3.29	3.80	8.03	9.27	14.04	7.77	9.78	13.91
187	2677	-1.5	-1.8	-2.8	149,771,359	37%	Ranbp3	RANBP3	§138	Ran-binding protein 3	Q9CT10	http://www.phosphosite.org/proteinAction.do?id=16581&showAllSites=true	52.5	VLSQTVPSSGTNGVSMPADCTGPATSVS*PENLTQR	3	1209.2218	16	109.77	162,591,636	136,951,082	98,898,705	103,432,689		80,338,896	40,339,270	69,367,786	149,771,359	101,165,697	80,338,896	54,853,528	12%	3%		37%	0.68	0.54	0.37	-0.57	-0.90	-1.45	-0.61	-0.82	-1.46	-1.48	-1.86	-2.73	-1.53	-1.77	-2.76
188	2693	4.2	5.4	6.1	59,822,004	41%	Ranbp3	RANBP3	§165	Ran-binding protein 3	Q9CT10	http://www.phosphosite.org/proteinAction.do?id=16581&showAllSites=true	52.5	VPQKT*PHGTSEEGHCEEEQAAPQAFVFGQNLR	4	915.4150	12	98.79	6,876,035	12,397,160	36,345,262	47,445,578	48,139,643	50,247,928	53,377,353	66,266,655	9,636,598	41,895,420	49,193,785	59,822,004	41%	19%	3%	15%	4.35	5.10	6.21	2.12	2.35	2.63	2.07	2.43	2.62	4.35	5.10	6.21	4.21	5.38	6.15
189	2711	5.3	2.6	4.7	90,164,043	10%	Ranbp3	RANBP3	§283	Ran-binding protein 3	Q9CT10	http://www.phosphosite.org/proteinAction.do?id=16581&showAllSites=true	52.5	ETTHAQSGSESSS*QEAAPKKESLAESAAAYTK	4	841.1321	27	65.72	16,535,042		87,845,090	92,482,995	43,301,768	39,032,384	72,846,246	83,822,878	16,535,042	90,164,043	41,167,076	78,334,562		4%	7%	10%	5.45	2.49	4.74	2.45	1.32	2.24	2.40	1.39	2.23	5.45	2.49	4.74	5.28	2.63	4.69
190	2748	-12.5	-2.6	-13.1	45,676,038	33%	Ranbp3	RANBP3	§463, §479	Ran-binding protein 3	Q9CT10	http://www.phosphosite.org/proteinAction.do?id=16581&showAllSites=true	52.5	ATEEEDS*DEDAVLAPSGVTGAGT*GDEGDGQAPGST	3	1151.4401	5	107.47	50,130,026	41,222,050	2,890,993	4,663,989	15,738,581	17,379,932	3,516,993		45,676,038	3,777,491	16,559,257	3,516,993	14%	33%	7%		0.08	0.36	0.08	-3.60	-1.46	-3.70	-3.64	-1.39	-3.71	-12.09	-2.76	-12.99	-12.50	-2.61	-13.11
191	2751	8.4	7.7	7.1	90,550,591	31%	Ranbp3	RANBP3	§56, §57	Ran-binding protein 3	Q9CT10	http://www.phosphosite.org/proteinAction.do?id=16581&showAllSites=true	52.5	ERT*S*SLTHSEEK	3	521.8744	3	32.57	12,678,829	8,162,940	85,555,795	95,545,386	63,908,538	87,762,112	77,070,322	72,986,715	10,420,884	90,550,591	75,835,325	75,028,519	31%	8%	22%	4%	8.69	7.28	7.20	3.12	2.86	2.85	3.07	2.94	2.83	8.69	7.28	7.20	8.41	7.68	7.13
192	2753	4.4	2.7	3.3	16,508,534	18%	Ranbp3	RANBP3	§56, §58	Ran-binding protein 3	Q9CT10	http://www.phosphosite.org/proteinAction.do?id=16581&showAllSites=true	52.5	ERT*SS*LTHSEEK	2	782.3080	10	32.49		3,671,014	14,420,037	18,597,031	9,510,711	9,104,328	12,813,550	11,447,049	3,671,014	16,508,534	9,307,519	12,130,300		18%	3%	8%	4.50	2.54	3.30	2.17	1.34	1.72	2.12	1.42	1.71	4.50	2.54	3.30	4.35	2.67	3.27
193	2761	3.7	2.7	5.5	12,885,568	27%	Ranbp3	RANBP3	§60	Ran-binding protein 3	Q9CT10	http://www.phosphosite.org/proteinAction.do?id=16581&showAllSites=true	52.5	ERTSSLT*HSEEKSSGFR	3	673.3040	3	45.84	1,881,897	2,784,839	8,941,402	8,684,316	5,906,363	5,859,314	12,986,461	12,784,674	2,333,368	8,812,859	5,882,838	12,885,568	27%	2%	1%	1%	3.78	2.52	5.52	1.92	1.33	2.47	1.87	1.41	2.45	3.78	2.52	5.52	3.65	2.66	5.47
194	2768	3.1	3.7	4.5	96,573,683	22%	Ranbp3	RANBP3	169	Ran-binding protein 3	Q9CT10	http://www.phosphosite.org/proteinAction.do?id=16581&showAllSites=true	52.5	SPSESAEETHTLEEKVPQKTPHGT*SEEGHCEEEQAAPQAFVFGQNLR	5	1063.4799	2	95.42	24,663,488	17,984,966	59,212,422	77,555,797	76,092,478	73,984,048	85,927,927	107,219,438	21,324,227	68,384,110	75,038,263	96,573,683	22%	19%	2%	16%	3.21	3.52	4.53	1.68	1.82	2.18	1.63	1.89	2.17	3.21	3.52	4.53	3.10	3.71	4.49
195	2770	1.7	2.5	3.3	24,388,517	20%	Ranbp3	RANBP3	217	Ran-binding protein 3	Q9CT10	http://www.phosphosite.org/proteinAction.do?id=16581&showAllSites=true	52.5	LMNENASVADVDSAAHPSSET*PSATNYFLQYISSSADNATHSADNSTK	5	1020.0461	2	144.61	7,863,540	6,968,506	11,981,770	14,343,328	16,440,076	18,255,752	27,843,032	20,934,002	7,416,023	13,162,549	17,347,914	24,388,517	9%	13%	7%	20%	1.77	2.34	3.29	0.83	1.23	1.72	0.78	1.30	1.70	1.77	2.34	3.29	1.72	2.47	3.26
196	2791	1.5	1.2	-2.6	5,069,192	18%	Rbsn	ZFYVE20	§213	Rabenosyn-5	Q80Y56	http://www.phosphosite.org/proteinAction.do?id=9506&showAllSites=true	88.4	DSLSTHT*SPSQSPNSVHGSR	4	540.9881	2	43.91		3,323,508	5,714,092	4,424,292	3,889,236			1,314,481	3,323,508	5,069,192	3,889,236	1,314,481		18%			1.53	1.17	0.40	0.61	0.23	-1.34	0.56	0.30	-1.35	1.53	1.17	-2.53	1.48	1.23	-2.55
197	2802	-1.0	1.2	-2.8	41,194,716	39%	Rbsn	ZFYVE20	§229, 231, 235	Rabenosyn-5	Q80Y56	http://www.phosphosite.org/proteinAction.do?id=9506&showAllSites=true	88.4	RGS*IS*SMSS*VSSVLDEKDDDRIR	3	927.0517	3	105.91		37,363,890	47,290,009	26,917,401	32,297,129	50,092,304	11,354,310	16,015,894	37,363,890	37,103,705	41,194,716	13,685,102		39%	31%	24%	0.99	1.10	0.37	-0.01	0.14	-1.45	-0.06	0.22	-1.46	-1.01	1.10	-2.73	-1.04	1.16	-2.76
198	2809	2.8	2.1	3.5	18,319,656	34%	Ric1	RIC1	§1036	Guanine nucleotide exchange factor subunit RIC1	Q69ZJ7	http://www.phosphosite.org/proteinAction.do?id=15965&showAllSites=true	158.7	TLS*MPTGPSGKR	3	437.8757	6	68.81		5,214,122	13,423,081	16,956,045	12,911,756	7,859,512	21,470,897	15,168,414	5,214,122	15,189,563	10,385,634	18,319,656		16%	34%	24%	2.91	1.99	3.51	1.54	0.99	1.81	1.49	1.07	1.80	2.91	1.99	3.51	2.82	2.10	3.48
199	2811	5.3	6.7	7.5	43,984,447	25%	Ric1	RIC1	§1171	Guanine nucleotide exchange factor subunit RIC1	Q69ZJ7	http://www.phosphosite.org/proteinAction.do?id=15965&showAllSites=true	158.7	SQS*WLSNIGPTHR	3	521.5752	8	102.41	5,409,057	6,249,363	34,025,529	30,290,712	43,438,224	30,254,192	42,636,799	45,332,096	5,829,210	32,158,121	36,846,208	43,984,447	10%	8%	25%	4%	5.52	6.32	7.55	2.46	2.66	2.92	2.42	2.74	2.90	5.52	6.32	7.55	5.34	6.67	7.47
200	2813	-3.1	-4.2	-4.3	101,315,823	7%	Ric1	RIC1	§991	Guanine nucleotide exchange factor subunit RIC1	Q69ZJ7	http://www.phosphosite.org/proteinAction.do?id=15965&showAllSites=true	158.7	AIGSGESET*PPSTPTSQEPSSSGGFEFFR	3	1018.4398	2	132.17	104,863,731	97,767,915	35,479,186	32,287,007	23,542,997	21,964,400	23,790,323	23,969,198	101,315,823	33,883,096	22,753,699	23,879,761	5%	7%	5%	1%	0.33	0.22	0.24	-1.58	-2.15	-2.08	-1.63	-2.08	-2.10	-2.99	-4.45	-4.24	-3.09	-4.22	-4.28
201	2830	-3.1	-1.1	-1.0	14,477,209	43%	Rictor;Rictor	RICTOR;RICTOR iso2	§1387;1235	Rapamycin-insensitive companion of mTOR	Q6QI06;Q6QI06-2	http://www.phosphosite.org/proteinAction.do?id=10422&showAllSites=true	191.4	ALSYAS*LDKEDLLSPINHNTLQR	4	670.3351	3	121.19	17,267,103	11,475,418	6,221,219	3,335,416	13,662,439	11,413,425	16,501,233	12,453,185	14,371,261	4,778,317	12,537,932	14,477,209	28%	43%	13%	20%	0.33	0.87	1.01	-1.59	-0.20	0.01	-1.64	-0.12	0.00	-3.01	-1.15	1.01	-3.11	-1.09	-1.00
202	2831	7.4	8.2	4.8	18,852,264	30%	Rictor;Rictor	RICTOR;RICTOR iso2	§1461;1309	Rapamycin-insensitive companion of mTOR	Q6QI06;Q6QI06-2	http://www.phosphosite.org/proteinAction.do?id=10422&showAllSites=true	191.4	MFS*HDGAGLSSGAGGLVK	3	590.9342	2	105.15	2,931,215	1,906,430	19,309,110	17,464,842	20,029,068	17,675,460	11,507,372	11,705,404	2,418,822	18,386,976	18,852,264	11,606,388	30%	7%	9%	1%	7.60	7.79	4.80	2.93	2.96	2.26	2.88	3.04	2.25	7.60	7.79	4.80	7.35	8.22	4.75
203	2854	2.2	2.5	3.6	32,627,177	17%	Rptor;Rptor	Raptor;Raptor iso2	§719;534	Regulatory-associated protein of mTOR	Q8K4Q0;Q8K4Q0-2	http://www.phosphosite.org/proteinAction.do?id=6498&showAllSites=true	149.4	LRS*VSSYGNIR	3	444.5538	6	70.61	8,316,115	9,819,360	21,078,178	20,477,490	19,048,339	23,200,936	28,595,278	36,659,076	9,067,737	20,777,834	21,124,637	32,627,177	12%	2%	14%	17%	2.29	2.33	3.60	1.20	1.22	1.85	1.15	1.30	1.83	2.29	2.33	3.60	2.22	2.46	3.56
204	2860	4.7	5.5	2.9	26,188,671	30%	Rusc2;Rusc2	RUSC2;RUSC2 iso2	§541;§541	Iporin	Q80U22;Q80U22-2	http://www.phosphosite.org/proteinAction.do?id=15828&showAllSites=true	161.0	RVTS*FAELAK	2	601.3025	2	89.86	3,969,847	6,067,638	23,322,308	25,129,283	26,758,351	25,618,990		14,790,207	5,018,742	24,225,796	26,188,671	14,790,207	30%	5%	3%		4.83	5.22	2.95	2.27	2.38	1.56	2.22	2.46	1.55	4.83	5.22	2.95	4.67	5.50	2.92
205	2867	-2.5	-1.4	-1.2	15,591,729	14%	Samsn1	SAMSN1	§125	SAM domain-containing protein SAMSN-1	P57725	http://www.phosphosite.org/proteinAction.do?id=3346&showAllSites=true	41.6	ASDS*M#DSLYSGQSSSSGITSCSDGTSNR	3	980.7096	3	76.28	14,425,567	16,757,890	6,937,517	5,711,866	9,821,526	10,700,516	12,120,388	14,424,954	15,591,729	6,324,691	10,261,021	13,272,671	11%	14%	6%	12%	0.41	0.66	0.85	-1.30	-0.60	-0.23	-1.35	-0.53	-0.25	-2.47	-1.52	-1.17	-2.55	-1.44	-1.19
206	2873	3.1	2.3	3.0	130,667,991	16%	Samsn1	SAMSN1	§34	SAM domain-containing protein SAMSN-1	P57725	http://www.phosphosite.org/proteinAction.do?id=3346&showAllSites=true	41.6	NNS*VSKSDDSIEVHDRELTNGSEEQSK	4	771.8402	17	60.62	36,887,576	45,972,292	130,741,164	130,594,819	87,244,833	93,951,496	116,483,943	135,901,594	41,429,934	130,667,991	90,598,164	126,192,769	16%	0%	5%	11%	3.15	2.19	3.05	1.66	1.13	1.61	1.61	1.21	1.59	3.15	2.19	3.05	3.05	2.31	3.02
207	2874	10.7	6.7	10.8	21,962,388	48%	Samsn1	SAMSN1	§74	SAM domain-containing protein SAMSN-1	P57725	http://www.phosphosite.org/proteinAction.do?id=3346&showAllSites=true	41.6	AIS*WTMK	2	458.7036	5	104.07	2,662,338	1,312,860	20,290,667	23,634,108	13,344,623	11,784,123	22,621,495	20,526,007	1,987,599	21,962,388	12,564,373	21,573,751	48%	11%	9%	7%	11.05	6.32	10.85	3.47	2.66	3.44	3.42	2.74	3.43	11.05	6.32	10.85	10.69	6.67	10.75
208	2875	3.5	3.6	5.2	36,571,984	28%	Samsn1	SAMSN1	§90	SAM domain-containing protein SAMSN-1	P57725	http://www.phosphosite.org/proteinAction.do?id=3346&showAllSites=true	41.6	ALS*EEKEEESGEEALPYR	2	1073.4648	12	84.94	8,387,398	5,641,515	22,633,575	28,697,588	22,066,685	26,024,464	38,006,056	35,137,912	7,014,456	25,665,581	24,045,575	36,571,984	28%	17%	12%	6%	3.66	3.43	5.21	1.87	1.78	2.38	1.82	1.85	2.37	3.66	3.43	5.21	3.54	3.62	5.16
209	2883	-2.5	-1.4	-1.2	15,591,729	14%	Samsn1	SAMSN1	130	SAM domain-containing protein SAMSN-1	P57725	http://www.phosphosite.org/proteinAction.do?id=3346&showAllSites=true	41.6	ASDSM#DSLY*SGQSSSSGITSCSDGTSNR	3	980.7096	2	76.28	14,425,567	16,757,890	6,937,517	5,711,866	9,821,526	10,700,516	12,120,388	14,424,954	15,591,729	6,324,691	10,261,021	13,272,671	11%	14%	6%	12%	0.41	0.66	0.85	-1.30	-0.60	-0.23	-1.35	-0.53	-0.25	-2.47	-1.52	-1.17	-2.55	-1.44	-1.19
210	2950	2.7	2.6	3.3	58,104,979	25%	Scel	SCEL	409	Sciellin	Q9EQG3	http://www.phosphosite.org/proteinAction.do?id=11240&showAllSites=true	72.9	SSQHSLDELINTS*PQTIK	3	693.3316	7	103.75	17,324,499		48,042,596		42,739,750		68,188,320	48,021,639	17,324,499	48,042,596	42,739,750	58,104,979				25%	2.77	2.47	3.35	1.47	1.30	1.75	1.42	1.38	1.73	2.77	2.47	3.35	2.68	2.60	3.32
211	2960	3.4	3.3	2.8	69,474,928	20%	Sh2b1;Sh2b1;Sh2b1;Sh2b1;Sh2b1;Sh2b1	SH2-B-beta;SH2-B-beta iso2;SH2-B-beta iso3;SH2-B-beta iso4;SH2-B-beta iso5;SH2-B-beta iso6	§88, §96;§88, §96;§88, §96;§88, §96;§88, §96;§88, §96	SH2B adapter protein 1	Q91ZM2;Q91ZM2-2;Q91ZM2-3;Q91ZM2-4;Q91ZM2-5;Q91ZM2-6	http://www.phosphosite.org/proteinAction.do?id=7241&showAllSites=true	79.6	ASGSLS*PPVLAPLS*PGVEIPPSHDLSLESCR	3	1110.5223	2	146.02	19,156,135	20,236,800	71,265,127	67,684,730	52,843,589	70,282,120	52,308,444	58,608,459	19,696,467	69,474,928	61,562,854	55,458,452	4%	4%	20%	8%	3.53	3.13	2.82	1.82	1.64	1.49	1.77	1.72	1.48	3.53	3.13	2.82	3.41	3.30	2.79
212	2988	1.7	3.1	3.4	1,725,165	27%	Sh2b2	APS	98	SH2B adapter protein 2	Q9JID9	http://www.phosphosite.org/proteinAction.do?id=2545&showAllSites=true	66.5	T*ATYGHSRSSEDVSAHAATK	2	1078.4739	2	35.26	510,029		744,468	1,087,592	1,773,132	1,208,102	1,549,735	1,900,595	510,029	916,030	1,490,617	1,725,165		26%	27%	14%	1.80	2.92	3.38	0.84	1.55	1.76	0.80	1.62	1.74	1.80	2.92	3.38	1.74	3.08	3.35
213	3003	-7.5	-9.8	-13.0	15,807,123	30%	Sh2d3c	SHEP1	§22	SH2 domain-containing protein 3C	Q9QZS8	http://www.phosphosite.org/proteinAction.do?id=2593&showAllSites=true	94.3	GLGS*LSNLPR	2	547.2737	2	108.08	17,464,114	14,150,132	2,508,913	1,828,465	1,206,398	1,850,412	1,227,033		15,807,123	2,168,689	1,528,405	1,227,033	15%	22%	30%		0.14	0.10	0.08	-2.87	-3.37	-3.69	-2.91	-3.29	-3.70	-7.29	-10.34	-12.88	-7.53	-9.80	-13.01
214	3026	1.1	-2.0	-2.8	18,776,904	44%	Sh3bp1	SH3BP1	§577, §592	SH3 domain-binding protein 1	P55194	http://www.phosphosite.org/proteinAction.do?id=9582&showAllSites=true	74.1	SS*PPAPSLPPGSVSPGT*PQALPR	3	786.3695	2	112.28	18,663,236	14,569,346	23,240,602	14,313,205	5,507,516	10,523,747	6,095,904		16,616,291	18,776,904	8,015,631	6,095,904	17%	34%	44%		1.13	0.48	0.37	0.18	-1.05	-1.45	0.13	-0.97	-1.46	1.13	-2.07	-2.73	1.09	-1.97	-2.75
215	3029	2.0	2.2	2.6	342,833,407	11%	Sh3bp1	SH3BP1	§632	SH3 domain-binding protein 1	P55194	http://www.phosphosite.org/proteinAction.do?id=9582&showAllSites=true	74.1	RLPAS*PVISNMPAQVDQGVATEDR	3	877.7581	14	111.03	122,026,073	137,257,818	243,227,272	282,547,272	287,590,210	264,133,536	329,450,704	356,216,110	129,641,946	262,887,272	275,861,873	342,833,407	8%	11%	6%	6%	2.03	2.13	2.64	1.02	1.09	1.40	0.97	1.17	1.39	2.03	2.13	2.64	1.96	2.24	2.62
216	3080	2.9	2.6	2.5	23,025,838	30%	Sh3pxd2a;Sh3pxd2a;Sh3pxd2a	Tks5;Tks5 iso2;Tks5 iso3	§721;693;678	SH3 and PX domain-containing protein 2A	O89032;O89032-2;O89032-3	http://www.phosphosite.org/proteinAction.do?id=7345&showAllSites=true	124.1	SAS*DAGIRDTPK	3	433.1977	8	43.34	8,405,542	6,967,345	27,881,165	18,170,512	15,906,996	22,053,850	23,910,728	15,438,437	7,686,443	23,025,838	18,980,423	19,674,582	13%	30%	23%	30%	3.00	2.47	2.56	1.58	1.30	1.36	1.54	1.38	1.34	3.00	2.47	2.56	2.90	2.60	2.54
217	3082	-2.9	-2.8	-4.2	97,925,647	48%	Sh3pxd2a;Sh3pxd2a;Sh3pxd2a	Tks5;Tks5 iso2;Tks5 iso3	§812;784;769	SH3 and PX domain-containing protein 2A	O89032;O89032-2;O89032-3	http://www.phosphosite.org/proteinAction.do?id=7345&showAllSites=true	124.1	RGS*ADIIPLTATTPPCVPK	3	692.0183	7	116.19	96,694,982	99,156,313	39,165,138	30,522,104	30,779,685	34,539,748	15,582,503	31,643,560	97,925,647	34,843,621	32,659,716	23,613,031	2%	18%	8%	48%	0.36	0.33	0.24	-1.49	-1.58	-2.05	-1.54	-1.51	-2.07	-2.81	-3.00	-4.15	-2.90	-2.84	-4.19
218	3101	5.3	3.1	5.1	647,043,243	35%	Shc1;Shc1	SHC1;SHC1 iso2	§139;29	SHC-transforming protein 1	P98083;P98083-2	http://www.phosphosite.org/proteinAction.do?id=1569&showAllSites=true	62.6	HGS*FVNKPTR	3	408.1958	13	35.70	148,648,506	89,502,999	628,585,571	665,500,915	295,810,355	397,181,088	709,364,252	520,650,339	119,075,753	647,043,243	346,495,722	615,007,295	35%	4%	21%	22%	5.43	2.91	5.16	2.44	1.54	2.37	2.39	1.62	2.36	5.43	2.91	5.16	5.26	3.07	5.12
219	3122	2.8	3.7	4.0	245,461,858	22%	Skap2;Skap2	SKAP2;SKAP2 iso2	§5, §8;§5, §8	Src kinase-associated phosphoprotein 2	Q3UND0;Q3UND0-2	http://www.phosphosite.org/proteinAction.do?id=3422&showAllSites=true	40.7	PNPS*CTS*SPGPLPEEIR	3	666.6074	4	107.39	70,489,514	51,689,296	179,154,442	180,177,869	211,262,807	215,655,728	247,378,096	243,545,620	61,089,405	179,666,156	213,459,268	245,461,858	22%	0%	1%	1%	2.94	3.49	4.02	1.56	1.80	2.01	1.51	1.88	1.99	2.94	3.49	4.02	2.85	3.69	3.98
220	3127	3.2	3.4	4.4	296,632,133	33%	Skap2;Skap2	SKAP2;SKAP2 iso2	§5;§5	Src kinase-associated phosphoprotein 2	Q3UND0;Q3UND0-2	http://www.phosphosite.org/proteinAction.do?id=3422&showAllSites=true	40.7	PNPS*CTSSPGPLPEEIR	2	959.4243	7	98.02	51,224,527	81,949,163	197,364,568	238,125,182	215,925,379	212,549,088	288,629,474	304,634,791	66,586,845	217,744,875	214,237,233	296,632,133	33%	13%	1%	4%	3.27	3.22	4.45	1.71	1.69	2.16	1.66	1.76	2.14	3.27	3.22	4.45	3.16	3.39	4.41
221	3130	-2.8	-1.6	-1.0	18,340,924	43%	Skap2;Skap2	SKAP2;SKAP2 iso2	§87;80	Src kinase-associated phosphoprotein 2	Q3UND0;Q3UND0-2	http://www.phosphosite.org/proteinAction.do?id=3422&showAllSites=true	40.7	SVYLQEFQDKGDAEDGDEYDDPFAGPADTIS*LASER	3	1344.2391	3	138.00	12,820,819	23,861,030		6,694,923	9,963,489	11,658,995	14,811,093	21,709,194	18,340,924	6,694,923	10,811,242	18,260,144	43%		11%	27%	0.37	0.59	1.00	-1.45	-0.76	-0.01	-1.50	-0.69	-0.02	-2.74	-1.70	-1.00	-2.83	-1.61	-1.01
222	3132	-1.5	-3.9	-3.0	93,976,247	45%	Skap2;Skap2	SKAP2;SKAP2 iso2	§9;§9	Src kinase-associated phosphoprotein 2	Q3UND0;Q3UND0-2	http://www.phosphosite.org/proteinAction.do?id=3422&showAllSites=true	40.7	PNPSCTSS*PGPLPEEIR	3	639.9519	15	96.16	99,467,159	88,485,336	71,501,262	53,837,007	15,499,943	30,041,554	39,724,539	23,167,678	93,976,247	62,669,134	22,770,748	31,446,109	8%	20%	45%	37%	0.67	0.24	0.33	-0.58	-2.05	-1.58	-0.63	-1.97	-1.59	-1.50	-4.13	-2.99	-1.55	-3.91	-3.02
223	3150	-1.1	-6.0	-3.7	6,969,990	90%	Slc9a3r1	NHERF	§297	Na(+)/H(+) exchange regulatory cofactor NHE-RF1	P70441	http://www.phosphosite.org/proteinAction.do?id=5588&showAllSites=true	38.6	SASSDTSEELNSQDS*PKR	2	1009.4209	5	43.94	6,920,819	7,019,160	10,931,455	2,457,043	1,190,432	1,015,222		1,913,450	6,969,990	6,694,249	1,102,827	1,913,450	1%	90%	11%		0.96	0.16	0.27	-0.06	-2.66	-1.86	-0.11	-2.58	-1.88	-1.04	-6.32	-3.64	-1.08	-5.99	-3.68
224	3197	-5.2	-3.3	-5.1	19,525,225	30%	Smarcad1;Smarcad1	SMARCAD1;SMARCAD1 iso2	§210;25	SWI/SNF-related matrix-associated actin-dependent regulator of chromatin subfamily A containing DEAD/H box 1	Q04692;Q04692-2	http://www.phosphosite.org/proteinAction.do?id=11057&showAllSites=true	116.4	KLS*SSSEEDDVNDDQSVKQPR	3	815.0255	2	50.50	20,694,000	18,356,450	3,903,529		4,449,171	6,804,077	4,285,382	3,450,081	19,525,225	3,903,529	5,626,624	3,867,732	8%		30%	15%	0.20	0.29	0.20	-2.32	-1.79	-2.34	-2.37	-1.72	-2.35	-5.00	-3.47	-5.05	-5.17	-3.29	-5.10
225	3206	-2.0	-2.6	-2.0	276,707,731	31%	Snta1	SNTA1	§183	Alpha-1-syntrophin	Q61234	http://www.phosphosite.org/proteinAction.do?id=16617&showAllSites=true	53.6	NSAGGTSVGWDS*PPASPLQR	3	688.6443	11	106.10	303,929,060	249,486,402	158,381,749	127,641,581	121,404,433	82,426,280	170,405,671	109,028,013	276,707,731	143,011,665	101,915,357	139,716,842	14%	15%	27%	31%	0.52	0.37	0.50	-0.95	-1.44	-0.99	-1.00	-1.36	-1.00	-1.93	-2.72	-1.98	-2.00	-2.57	-2.00
226	3216	-1.5	-1.8	-2.8	185,946,515	11%	Sntb2	SNTB2	§211	Beta-2-syntrophin	Q61235	http://www.phosphosite.org/proteinAction.do?id=17326&showAllSites=true	56.3	KPSLVSDLPWEGASPQSPSFSGSEDS*GSPK	3	1047.4747	11	126.36	179,903,706	191,989,325	132,932,239	123,436,327	108,162,909	92,471,328	65,810,941	70,040,012	185,946,515	128,184,283	100,317,118	67,925,476	5%	5%	11%	4%	0.69	0.54	0.37	-0.54	-0.89	-1.45	-0.58	-0.81	-1.47	-1.45	-1.85	-2.74	-1.50	-1.76	-2.76
227	3220	-1.5	-1.8	-2.8	185,946,515	11%	Sntb2	SNTB2	§213	Beta-2-syntrophin	Q61235	http://www.phosphosite.org/proteinAction.do?id=17326&showAllSites=true	56.3	KPSLVSDLPWEGASPQSPSFSGSEDSGS*PK	3	1047.4747	20	126.35	179,903,706	191,989,325	132,932,239	123,436,327	108,162,909	92,471,328	65,810,941	70,040,012	185,946,515	128,184,283	100,317,118	67,925,476	5%	5%	11%	4%	0.69	0.54	0.37	-0.54	-0.89	-1.45	-0.58	-0.81	-1.47	-1.45	-1.85	-2.74	-1.50	-1.76	-2.76
228	3257	3.8	3.2	3.6	43,811,879	23%	Sos1	SOS1	§1064	Son of sevenless homolog 1	Q62245	http://www.phosphosite.org/proteinAction.do?id=5117&showAllSites=true	150.8	KIS*YSR	2	417.1995	2	35.31	10,746,220	11,798,552	36,585,967	51,037,792	33,339,423	35,462,972	41,898,794	39,345,173	11,272,386	43,811,879	34,401,197	40,621,983	7%	23%	4%	4%	3.89	3.05	3.60	1.96	1.61	1.85	1.91	1.69	1.84	3.89	3.05	3.60	3.76	3.22	3.57
229	3258	-4.2	-2.5	-1.7	26,261,976	31%	Sos1	SOS1	§1088	Son of sevenless homolog 1	Q62245	http://www.phosphosite.org/proteinAction.do?id=5117&showAllSites=true	150.8	TPLT*PPPASGTSSNTDVCSVFDSDHSASPFHSR	4	885.3859	2	110.58		26,261,976	5,085,016	7,894,798	11,328,697	8,335,709		15,188,182	26,261,976	6,489,907	9,832,203	15,188,182		31%	22%		0.25	0.37	0.58	-2.02	-1.42	-0.79	-2.06	-1.34	-0.80	-4.05	-2.67	-1.73	-4.18	-2.53	-1.75
230	3259	2.6	2.8	3.4	121,160,562	13%	Sos1	SOS1	§1120	Son of sevenless homolog 1	Q62245	http://www.phosphosite.org/proteinAction.do?id=5117&showAllSites=true	150.8	SAS*VSSISLSK	2	573.2761	8	79.27	35,911,112	34,667,460	90,659,690	95,450,280	90,516,579	99,218,592	132,589,474	109,731,650	35,289,286	93,054,985	94,867,586	121,160,562	2%	4%	6%	13%	2.64	2.69	3.43	1.40	1.43	1.78	1.35	1.50	1.77	2.64	2.69	3.43	2.55	2.84	3.40
231	3260	3.3	3.8	4.2	39,665,394	16%	Sos1	SOS1	§1147	Son of sevenless homolog 1	Q62245	http://www.phosphosite.org/proteinAction.do?id=5117&showAllSites=true	150.8	RRPES*APAESSPSK	3	526.9139	8	28.00	9,484,975	9,178,129	33,009,936	30,704,614	31,586,524	36,247,096	44,110,980	35,219,807	9,331,552	31,857,275	33,916,810	39,665,394	2%	5%	10%	16%	3.41	3.63	4.25	1.77	1.86	2.09	1.72	1.94	2.07	3.41	3.63	4.25	3.30	3.83	4.21
232	3261	4.0	3.5	2.3	23,462,398	47%	Sos1	SOS1	§1153	Son of sevenless homolog 1	Q62245	http://www.phosphosite.org/proteinAction.do?id=5117&showAllSites=true	150.8	RRPESAPAESS*PSKIMSK	4	510.2501	3	50.34	5,614,830		21,569,895	25,354,902	20,830,595	16,736,158	8,866,821	17,677,287	5,614,830	23,462,398	18,783,376	13,272,054		11%	15%	47%	4.18	3.35	2.36	2.06	1.74	1.24	2.02	1.82	1.23	4.18	3.35	2.36	4.04	3.53	2.34
233	3269	1.5	3.0	1.3	60,798,640	36%	Sos1	SOS1	§1261	Son of sevenless homolog 1	Q62245	http://www.phosphosite.org/proteinAction.do?id=5117&showAllSites=true	150.8	HLPS*PPLTQEMDLHSIAGPPVPPR	4	667.3345	16	123.10	21,358,325		33,763,084			60,798,640	20,824,942	35,100,940	21,358,325	33,763,084	60,798,640	27,962,941				36%	1.58	2.85	1.31	0.66	1.51	0.39	0.61	1.59	0.37	1.58	2.85	1.31	1.53	3.00	1.30
234	3272	2.4	3.4	1.8	79,188,435	29%	Sos2	SOS2	§1316	Son of sevenless homolog 2	Q02384	http://www.phosphosite.org/proteinAction.do?id=8109&showAllSites=true	153.0	ELS*HPPLYR	2	596.2815	13	76.97	19,375,773	29,353,032	61,478,065	60,847,323	77,118,861	81,258,008		45,013,140	24,364,403	61,162,694	79,188,435	45,013,140	29%	1%	4%		2.51	3.25	1.85	1.33	1.70	0.89	1.28	1.78	0.87	2.51	3.25	1.85	2.43	3.43	1.83
235	3277	6.8	6.1	6.9	24,421,657	24%	Spag9;Spag9;Spag9;Spag9;Spag9;Spag9	JIP4;JIP4 iso2;JIP4 iso3;JIP4 iso4;JIP4 iso5;JIP4 iso6	§1188;1174;1035;1044;1174;1009	C-Jun-amino-terminal kinase-interacting protein 4	Q58A65;Q58A65-2;Q58A65-3;Q58A65-4;Q58A65-5;Q58A65-6	http://www.phosphosite.org/proteinAction.do?id=3173&showAllSites=true	146.1	TSGTPGNRPGS*VIR	2	739.8592	5	52.26	4,053,948	2,887,890	24,513,257	24,330,057	21,625,611	18,517,522	25,368,142	23,142,820	3,470,919	24,421,657	20,071,567	24,255,481	24%	1%	11%	6%	7.04	5.78	6.99	2.81	2.53	2.80	2.77	2.61	2.79	7.04	5.78	6.99	6.81	6.10	6.92
236	3282	2.2	2.7	3.0	142,196,704	8%	Spag9;Spag9;Spag9;Spag9;Spag9;Spag9	JIP4;JIP4 iso2;JIP4 iso3;JIP4 iso4;JIP4 iso5;JIP4 iso6	§217;217;74;74;§217;52	C-Jun-amino-terminal kinase-interacting protein 4	Q58A65;Q58A65-2;Q58A65-3;Q58A65-4;Q58A65-5;Q58A65-6	http://www.phosphosite.org/proteinAction.do?id=3173&showAllSites=true	146.1	ERPISLGIFPLPAGDGLLT*PDTQKGGETPGSEQWK	4	943.7212	14	149.66	44,274,846	49,673,810	105,935,310	106,213,275	121,223,194	121,598,096	146,344,856	138,048,552	46,974,328	106,074,293	121,410,645	142,196,704	8%	0%	0%	4%	2.26	2.58	3.03	1.18	1.37	1.60	1.13	1.45	1.58	2.26	2.58	3.03	2.18	2.73	3.00
237	3285	4.7	4.8	5.9	116,619,758	25%	Spag9;Spag9;Spag9;Spag9;Spag9;Spag9	JIP4;JIP4 iso2;JIP4 iso3;JIP4 iso4;JIP4 iso5;JIP4 iso6	§292;278;135;135;278;113	C-Jun-amino-terminal kinase-interacting protein 4	Q58A65;Q58A65-2;Q58A65-3;Q58A65-4;Q58A65-5;Q58A65-6	http://www.phosphosite.org/proteinAction.do?id=3173&showAllSites=true	146.1	ATTPASTANSDVSAIPPDT*PSKEDNEGFVK	3	1042.8099	5	91.08	18,973,471	20,327,252	90,197,425	101,473,548	73,410,628	104,906,888	132,222,587	101,016,929	19,650,361	95,835,486	89,158,758	116,619,758	5%	8%	25%	19%	4.88	4.54	5.93	2.29	2.18	2.57	2.24	2.26	2.56	4.88	4.54	5.93	4.72	4.79	5.88
238	3296	3.7	2.3	4.2	127,277,039	25%	Spag9;Spag9;Spag9;Spag9;Spag9;Spag9	JIP4;JIP4 iso2;JIP4 iso3;JIP4 iso4;JIP4 iso5;JIP4 iso6	§595;581;442;438;581;416	C-Jun-amino-terminal kinase-interacting protein 4	Q58A65;Q58A65-2;Q58A65-3;Q58A65-4;Q58A65-5;Q58A65-6	http://www.phosphosite.org/proteinAction.do?id=3173&showAllSites=true	146.1	SST*LSQLPGDKSK	3	476.5641	17	61.39	35,661,510	24,826,131	119,997,076	111,996,850	67,624,426	65,935,776	124,773,465	129,780,614	30,243,821	115,996,963	66,780,101	127,277,039	25%	5%	2%	3%	3.84	2.21	4.21	1.94	1.14	2.07	1.89	1.22	2.06	3.84	2.21	4.21	3.71	2.33	4.17
239	3309	-1.6	-4.4	-2.3	73,366,130	41%	Spag9;Spag9;Spag9;Spag9;Spag9;Spag9	JIP4;JIP4 iso2;JIP4 iso3;JIP4 iso4;JIP4 iso5;JIP4 iso6	§733;719;580;576;719;554	C-Jun-amino-terminal kinase-interacting protein 4	Q58A65;Q58A65-2;Q58A65-3;Q58A65-4;Q58A65-5;Q58A65-6	http://www.phosphosite.org/proteinAction.do?id=3173&showAllSites=true	146.1	SASQSS*LDKLDQELKEQQKEFK	4	662.3219	7	96.85	83,025,632	63,706,628	43,895,670	48,571,941	11,218,000	20,264,388	31,095,998	32,348,222	73,366,130	46,233,806	15,741,194	31,722,110	19%	7%	41%	3%	0.63	0.21	0.43	-0.67	-2.22	-1.21	-0.71	-2.14	-1.22	-1.59	-4.66	-2.31	-1.64	-4.42	-2.33
240	3319	-2.0	1.8	-3.5	29,463,020	43%	St13	HIP	70, 74, 75	Hsc70-interacting protein	Q99L47	http://www.phosphosite.org/proteinAction.do?id=9312&showAllSites=true	41.6	DKTTEENIKT*EELS*S*EESDLEIDNEGVIEPDTDAPQEMGDENAEITEEMMDEANEK	5	1311.9240	3	141.40		17,407,117	6,109,219	11,525,105	32,411,347	26,514,692		4,955,796	17,407,117	8,817,162	29,463,020	4,955,796		43%	14%		0.51	1.69	0.28	-0.98	0.76	-1.81	-1.03	0.84	-1.83	-1.97	1.69	-3.51	-2.04	1.79	-3.55
241	3334	-2.9	-1.7	-2.2	66,189,198	19%	Stom	stomatin	§161	Erythrocyte band 7 integral membrane protein	P54116	http://www.phosphosite.org/proteinAction.do?id=4984&showAllSites=true	31.4	NLS*QILSDREEIAHHMQSTLDDATDDWGIKVER	5	781.3661	4	145.38	75,279,891	57,098,505	23,754,050		37,087,875		30,365,104	29,184,149	66,189,198	23,754,050	37,087,875	29,774,626	19%			3%	0.36	0.56	0.45	-1.48	-0.84	-1.15	-1.53	-0.76	-1.17	-2.79	-1.78	-2.22	-2.88	-1.69	-2.24
242	3361	-1.0	-1.3	-2.9	470,364,462	6%	Strn	STRN	§134	Striatin	O55106	http://www.phosphosite.org/proteinAction.do?id=18475&showAllSites=true	85.9	YGTELNQGDMKPPS*YDSDEGNETEVQPQQNSQLMWK	4	1056.7016	2	113.45	482,911,543	443,538,048	470,364,462		349,106,420	323,806,208		162,188,779	463,224,795	470,364,462	336,456,314	162,188,779	6%		5%		1.02	0.73	0.35	0.02	-0.46	-1.51	-0.03	-0.38	-1.53	1.02	-1.38	-2.86	-1.02	-1.31	-2.88
243	3368	-1.0	-1.3	-2.9	470,364,462	6%	Strn	STRN	§137	Striatin	O55106	http://www.phosphosite.org/proteinAction.do?id=18475&showAllSites=true	85.9	YGTELNQGDMKPPSYDS*DEGNETEVQPQQNSQLMWK	4	1056.7016	26	113.41	482,911,543	443,538,048	470,364,462		349,106,420	323,806,208		162,188,779	463,224,795	470,364,462	336,456,314	162,188,779	6%		5%		1.02	0.73	0.35	0.02	-0.46	-1.51	-0.03	-0.38	-1.53	1.02	-1.38	-2.86	-1.02	-1.31	-2.88
244	3372	1.5	1.5	2.6	11,559,996	46%	Strn	STRN	§259	Striatin	O55106	http://www.phosphosite.org/proteinAction.do?id=18475&showAllSites=true	85.9	AKS*VIDTSTIVR	3	457.2411	1	80.07	5,105,864	3,653,386		6,865,138	8,217,512	4,215,831		11,559,996	4,379,625	6,865,138	6,216,672	11,559,996	23%		46%		1.57	1.42	2.64	0.65	0.51	1.40	0.60	0.58	1.39	1.57	1.42	2.64	1.52	1.50	2.61
245	3373	-1.6	2.0	3.7	25,661,353	37%	Strn	STRN	§318	Striatin	O55106	http://www.phosphosite.org/proteinAction.do?id=18475&showAllSites=true	85.9	SAGDGTDWEKEDQCLT*PEAWNVDQGVISK	3	1105.8098	3	120.80	6,132,117	7,430,554	3,251,991	5,596,583	13,167,441	12,588,838	30,235,042	21,087,664	6,781,336	4,424,287	12,878,140	25,661,353	14%	37%	3%	25%	0.65	1.90	3.78	-0.62	0.93	1.92	-0.66	1.00	1.91	-1.53	1.90	3.78	-1.58	2.00	3.75
246	3378	-1.0	-1.3	-2.9	470,364,462	6%	Strn	STRN	135	Striatin	O55106	http://www.phosphosite.org/proteinAction.do?id=18475&showAllSites=true	85.9	YGTELNQGDMKPPSY*DSDEGNETEVQPQQNSQLMWK	4	1056.7016	9	113.47	482,911,543	443,538,048	470,364,462		349,106,420	323,806,208		162,188,779	463,224,795	470,364,462	336,456,314	162,188,779	6%		5%		1.02	0.73	0.35	0.02	-0.46	-1.51	-0.03	-0.38	-1.53	1.02	-1.38	-2.86	-1.02	-1.31	-2.88
247	3409	-1.6	1.5	-3.3	28,088,324	21%	Synrg;Synrg	synergin, gamma iso2;synergin, gamma	636;§715	Synergin gamma	Q5SV85-2;Q5SV85	http://www.phosphosite.org/proteinAction.do?id=4844821&showAllSites=true	122.0	ASDKYEALREEVS*PSPLSSSTVEGAQHPPAAATK	4	898.4307	3	89.35	19,984,476			13,281,063	23,864,660	32,311,988		6,089,468	19,984,476	13,281,063	28,088,324	6,089,468			21%		0.66	1.41	0.30	-0.59	0.49	-1.71	-0.64	0.57	-1.73	-1.50	1.41	-3.28	-1.56	1.48	-3.31
248	3411	-1.6	1.5	-3.3	28,088,324	21%	Synrg;Synrg	synergin, gamma iso2;synergin, gamma	638;717	Synergin gamma	Q5SV85-2;Q5SV85	http://www.phosphosite.org/proteinAction.do?id=4844821&showAllSites=true	122.0	ASDKYEALREEVSPS*PLSSSTVEGAQHPPAAATK	4	898.4307	2	89.67	19,984,476			13,281,063	23,864,660	32,311,988		6,089,468	19,984,476	13,281,063	28,088,324	6,089,468			21%		0.66	1.41	0.30	-0.59	0.49	-1.71	-0.64	0.57	-1.73	-1.50	1.41	-3.28	-1.56	1.48	-3.31
249	3413	1.7	2.7	3.7	56,862,574	34%	Synrg;Synrg	synergin, gamma iso2;synergin, gamma	665;§744	Synergin gamma	Q5SV85-2;Q5SV85	http://www.phosphosite.org/proteinAction.do?id=4844821&showAllSites=true	122.0	QLS*LEGAGLAMEEFKENTSSTK	3	817.3767	8	133.55	18,989,743	11,587,338	30,522,938	24,379,104	40,678,198	38,953,312	58,730,520	54,994,628	15,288,541	27,451,021	39,815,755	56,862,574	34%	16%	3%	5%	1.80	2.60	3.72	0.84	1.38	1.90	0.80	1.46	1.88	1.80	2.60	3.72	1.74	2.75	3.68
250	3429	4.3	4.6	5.4	254,930,516	5%	Tab2	TAB2	§450	TGF-beta-activated kinase 1 and MAP3K7-binding protein 2	Q99K90	http://www.phosphosite.org/proteinAction.do?id=7648&showAllSites=true	76.4	VLGGNSATS*PR	2	569.7663	5	47.28	44,949,788	48,153,089	212,704,606	204,013,239	209,024,610	198,692,912	248,689,164	261,171,868	46,551,439	208,358,922	203,858,761	254,930,516	5%	3%	4%	3%	4.48	4.38	5.48	2.16	2.13	2.45	2.11	2.21	2.44	4.48	4.38	5.48	4.33	4.62	5.42
251	3430	1.8	1.9	2.6	253,363,973	27%	Tab2	TAB2	§477, 482	TGF-beta-activated kinase 1 and MAP3K7-binding protein 2	Q99K90	http://www.phosphosite.org/proteinAction.do?id=7648&showAllSites=true	76.4	ITVSPNKPPAVS*PGVVS*PTFELTNLLNHPDHYVETENIQHLTDPALAHVDR	5	1148.7635	5	149.20	78,502,384	116,391,187	168,641,513	183,897,402	180,449,890	164,017,568	225,781,960	280,945,985	97,446,786	176,269,458	172,233,729	253,363,973	27%	6%	7%	15%	1.81	1.77	2.60	0.86	0.82	1.38	0.81	0.90	1.36	1.81	1.77	2.60	1.75	1.86	2.58
252	3435	4.0	3.5	4.8	28,455,617	20%	Tab2	TAB2	§582	TGF-beta-activated kinase 1 and MAP3K7-binding protein 2	Q99K90	http://www.phosphosite.org/proteinAction.do?id=7648&showAllSites=true	76.4	SNS*ISQIPSLEEMQQLR	3	680.6538	7	136.05	5,890,801		27,684,000	20,790,364	20,850,505	18,251,814	27,382,144	29,529,090	5,890,801	24,237,182	19,551,160	28,455,617		20%	9%	5%	4.11	3.32	4.83	2.04	1.73	2.27	1.99	1.81	2.26	4.11	3.32	4.83	3.98	3.50	4.78
253	3439	2.2	2.8	2.7	40,704,040	24%	Tab2	TAB2	117	TGF-beta-activated kinase 1 and MAP3K7-binding protein 2	Q99K90	http://www.phosphosite.org/proteinAction.do?id=7648&showAllSites=true	76.4	TLTHSVSDGQLHGGQS*NNELFQQEPQTAPAQVPQGFNVFGMPSTSGASNSTPHLGFHLGSK	5	1288.6038	2	133.32	14,851,862	15,112,771	34,026,081	33,773,904	34,484,339	46,288,504	33,775,636	47,632,445	14,982,317	33,899,993	40,386,421	40,704,040	1%	1%	21%	24%	2.26	2.70	2.72	1.18	1.43	1.44	1.13	1.51	1.43	2.26	2.70	2.72	2.19	2.84	2.69
254	3442	-2.8	-3.0	-1.7	79,711,266	32%	Tab2	TAB2	482	TGF-beta-activated kinase 1 and MAP3K7-binding protein 2	Q99K90	http://www.phosphosite.org/proteinAction.do?id=7648&showAllSites=true	76.4	ITVSPNKPPAVSPGVVS*PTFELTNLLNHPDHYVETENIQHLTDPALAHVDR	5	1132.7702	5	144.51	89,206,985	70,215,546	31,229,745	28,295,845	25,864,942	24,140,772	36,113,268	56,887,219	79,711,266	29,762,795	25,002,857	46,500,243	17%	7%	5%	32%	0.37	0.31	0.58	-1.42	-1.67	-0.78	-1.47	-1.60	-0.79	-2.68	-3.19	-1.71	-2.77	-3.02	-1.73
255	3447	3.7	3.1	6.5	107,969,536	45%	Tab3	TAB3	§103	TGF-beta-activated kinase 1 and MAP3K7-binding protein 3	Q571K4	http://www.phosphosite.org/proteinAction.do?id=13905&showAllSites=true	79.0	TLVHSSS*DGHIDPQHTAGK	4	517.4877	8	46.91		16,384,028	42,625,266	82,515,348	61,799,456	35,134,128	88,942,881	126,996,191	16,384,028	62,570,307	48,466,792	107,969,536		45%	39%	25%	3.82	2.96	6.59	1.93	1.56	2.72	1.89	1.64	2.71	3.82	2.96	6.59	3.69	3.12	6.53
256	3453	6.7	4.7	6.4	30,032,841	38%	Tab3	TAB3	102	TGF-beta-activated kinase 1 and MAP3K7-binding protein 3	Q571K4	http://www.phosphosite.org/proteinAction.do?id=13905&showAllSites=true	79.0	TLVHSS*SDGHIDPQHTAGK	3	689.6479	4	46.87		4,335,901	24,299,770	35,765,912	20,559,405	18,436,894	20,654,568	35,581,812	4,335,901	30,032,841	19,498,150	28,118,190		27%	8%	38%	6.93	4.50	6.48	2.79	2.17	2.70	2.74	2.25	2.68	6.93	4.50	6.48	6.70	4.74	6.42
257	3458	2.9	2.9	2.4	42,729,593	30%	Tab3	TAB3	446	TGF-beta-activated kinase 1 and MAP3K7-binding protein 3	Q571K4	http://www.phosphosite.org/proteinAction.do?id=13905&showAllSites=true	79.0	GISSQPKPPFSVNPVYITYTQPTGPSCAPS*PSPR	4	924.4457	2	128.47		14,199,134		42,729,593	47,644,616	31,155,686	35,321,237	32,746,343	14,199,134	42,729,593	39,400,151	34,033,790			30%	5%	3.01	2.77	2.40	1.59	1.47	1.26	1.54	1.55	1.25	3.01	2.77	2.40	2.91	2.93	2.37
258	3460	2.9	2.9	2.4	42,729,593	30%	Tab3	TAB3	448	TGF-beta-activated kinase 1 and MAP3K7-binding protein 3	Q571K4	http://www.phosphosite.org/proteinAction.do?id=13905&showAllSites=true	79.0	GISSQPKPPFSVNPVYITYTQPTGPSCAPSPS*PR	4	924.4457	2	128.46		14,199,134		42,729,593	47,644,616	31,155,686	35,321,237	32,746,343	14,199,134	42,729,593	39,400,151	34,033,790			30%	5%	3.01	2.77	2.40	1.59	1.47	1.26	1.54	1.55	1.25	3.01	2.77	2.40	2.91	2.93	2.37
259	3464	-1.5	-1.1	-2.6	4,147,234	3%	Tanc1	TANC1	§63	Protein TANC1	Q0VGY8	http://www.phosphosite.org/proteinAction.do?id=15656&showAllSites=true	200.7	GVSMSLPS*SPLLPR	3	507.5896	1	131.83	4,147,234		2,816,538		3,400,489	3,548,714		1,631,770	4,147,234	2,816,538	3,474,601	1,631,770			3%		0.68	0.84	0.39	-0.56	-0.26	-1.35	-0.61	-0.18	-1.36	-1.47	-1.19	-2.54	-1.52	-1.13	-2.57
260	3469	-4.2	-2.9	-1.6	145,766,685	31%	Tanc1;Tanc1	TANC1;TANC1 iso2	§267;165	Protein TANC1	Q0VGY8;Q0VGY8-2	http://www.phosphosite.org/proteinAction.do?id=15656&showAllSites=true	200.7	RADNCS*PVAEEETTGSAESVLPK	3	843.0388	9	89.19	114,066,140	177,467,230	35,413,482	37,027,129	46,297,411	48,302,384		94,422,491	145,766,685	36,220,306	47,299,897	94,422,491	31%	3%	3%		0.25	0.32	0.65	-2.01	-1.62	-0.63	-2.06	-1.55	-0.64	-4.02	-3.08	-1.54	-4.16	-2.92	-1.56
261	3493	2.1	2.2	2.9	90,915,248	12%	Tjp2	ZO2	§1134, §1136	Tight junction protein ZO-2	Q9Z0U1	http://www.phosphosite.org/proteinAction.do?id=3347&showAllSites=true	131.2	LYQDTRGSY*GS*DPEEEEYRQQLAAHSKR	4	869.1253	4	75.38	28,291,586	33,730,578	68,713,780	66,117,080	63,368,881	68,407,776	91,478,568	90,351,928	31,011,082	67,415,430	65,888,328	90,915,248	12%	3%	5%	1%	2.17	2.12	2.93	1.12	1.09	1.55	1.07	1.16	1.54	2.17	2.12	2.93	2.10	2.24	2.90
262	3499	-1.5	-2.5	-2.6	24,410,563	22%	Tjp2	ZO2	§140	Tight junction protein ZO-2	Q9Z0U1	http://www.phosphosite.org/proteinAction.do?id=3347&showAllSites=true	131.2	HSS*HDMLSHSWEGNR	4	465.6874	5	61.70	23,734,741	25,086,385	18,886,471	14,241,451	8,865,874	9,456,852	7,989,889	10,938,240	24,410,563	16,563,961	9,161,363	9,464,065	4%	20%	5%	22%	0.68	0.38	0.39	-0.56	-1.41	-1.37	-0.61	-1.34	-1.38	-1.47	-2.66	-2.58	-1.52	-2.53	-2.60
263	3502	5.0	1.2	2.4	25,009,460	41%	Tjp2	ZO2	§147	Tight junction protein ZO-2	Q9Z0U1	http://www.phosphosite.org/proteinAction.do?id=3347&showAllSites=true	131.2	HSSHDMLSHS*WEGNRER	3	715.6287	13	53.01	3,694,890	6,050,456	23,703,044	26,315,877	3,855,037	7,033,443	9,291,597	14,531,514	4,872,673	25,009,460	5,444,240	11,911,556	34%	7%	41%	31%	5.13	1.12	2.44	2.36	0.16	1.29	2.31	0.24	1.28	5.13	1.12	2.44	4.97	1.18	2.42
264	3548	-3.3	-1.7	-2.5	111,427,253	44%	Tjp2	ZO2	1044	Tight junction protein ZO-2	Q9Z0U1	http://www.phosphosite.org/proteinAction.do?id=3347&showAllSites=true	131.2	PAFGRPILKPSTPVPMPESEEVGES*TEEQEDAPR	4	947.4447	3	109.17	106,734,541	116,119,964	31,065,773	38,841,605	46,585,524	80,360,928	59,187,719	31,296,958	111,427,253	34,953,689	63,473,226	45,242,339	6%	16%	38%	44%	0.31	0.57	0.41	-1.67	-0.81	-1.30	-1.72	-0.73	-1.31	-3.19	-1.76	-2.46	-3.29	-1.66	-2.49
265	3551	2.1	2.2	2.9	90,915,248	12%	Tjp2	ZO2	1130, §1133	Tight junction protein ZO-2	Q9Z0U1	http://www.phosphosite.org/proteinAction.do?id=3347&showAllSites=true	131.2	LYQDT*RGS*YGSDPEEEEYRQQLAAHSKR	4	869.1253	4	75.38	28,291,586	33,730,578	68,713,780	66,117,080	63,368,881	68,407,776	91,478,568	90,351,928	31,011,082	67,415,430	65,888,328	90,915,248	12%	3%	5%	1%	2.17	2.12	2.93	1.12	1.09	1.55	1.07	1.16	1.54	2.17	2.12	2.93	2.10	2.24	2.90
266	3577	-4.6	-2.2	-3.9	19,737,584	13%	Tns3	tensin 3	§361, 369, 377	Tensin-3	Q5SSZ5	http://www.phosphosite.org/proteinAction.do?id=10323&showAllSites=true	155.5	KKS*ASDTGIPS*SPQGM#PAT*SSPDHGDHTLSVSSDSGHSTASAR	5	899.1745	2	63.08		19,737,584		4,449,131	7,729,266	9,349,008		5,166,372	19,737,584	4,449,131	8,539,137	5,166,372			13%		0.23	0.43	0.26	-2.15	-1.21	-1.93	-2.20	-1.13	-1.95	-4.44	-2.31	-3.82	-4.59	-2.19	-3.86
267	3588	3.9	3.2	4.0	515,434,808	7%	Tns3	tensin 3	§571	Tensin-3	Q5SSZ5	http://www.phosphosite.org/proteinAction.do?id=10323&showAllSites=true	155.5	KPS*APTPVQAYGQSNYSTQTWVR	3	882.7498	8	102.58		126,444,451	491,543,189	539,326,428	396,190,252	381,438,144	501,737,312	516,309,972	126,444,451	515,434,808	388,814,198	509,023,642		7%	3%	2%	4.08	3.07	4.03	2.03	1.62	2.01	1.98	1.70	2.00	4.08	3.07	4.03	3.94	3.24	3.99
268	3589	3.9	3.2	4.0	515,434,808	7%	Tns3	tensin 3	§574	Tensin-3	Q5SSZ5	http://www.phosphosite.org/proteinAction.do?id=10323&showAllSites=true	155.5	KPSAPT*PVQAYGQSNYSTQTWVR	3	882.7498	6	102.58		126,444,451	491,543,189	539,326,428	396,190,252	381,438,144	501,737,312	516,309,972	126,444,451	515,434,808	388,814,198	509,023,642		7%	3%	2%	4.08	3.07	4.03	2.03	1.62	2.01	1.98	1.70	2.00	4.08	3.07	4.03	3.94	3.24	3.99
269	3591	9.5	11.3	13.6	385,079,105	15%	Tns3	tensin 3	§648	Tensin-3	Q5SSZ5	http://www.phosphosite.org/proteinAction.do?id=10323&showAllSites=true	155.5	GIS*NGPNPPDTQQLCPGK	2	980.4352	23	83.00	31,052,272	25,128,463	274,262,483	279,401,090	285,029,170	317,207,776	372,798,406	397,359,804	28,090,367	276,831,787	301,118,473	385,079,105	15%	1%	8%	5%	9.86	10.72	13.71	3.30	3.42	3.78	3.25	3.50	3.76	9.86	10.72	13.71	9.54	11.31	13.58
270	3616	1.9	2.6	3.2	142,958,981	5%	Tns3	tensin 3	§745	Tensin-3	Q5SSZ5	http://www.phosphosite.org/proteinAction.do?id=10323&showAllSites=true	155.5	CSGRLDS*VDGPGR	3	485.8731	21	52.34	43,826,780	45,925,993	87,475,296	84,493,262	114,015,356	106,426,600	144,184,365	141,733,597	44,876,387	85,984,279	110,220,978	142,958,981	3%	2%	5%	1%	1.92	2.46	3.19	0.94	1.30	1.67	0.89	1.37	1.66	1.92	2.46	3.19	1.85	2.59	3.16
271	3620	1.9	3.8	3.3	47,989,341	26%	Tns3	tensin 3	§745, §752	Tensin-3	Q5SSZ5	http://www.phosphosite.org/proteinAction.do?id=10323&showAllSites=true	155.5	CSGRLDS*VDGPGRS*PGR	3	644.9310	4	53.33	13,006,365	13,539,710	30,636,436	21,960,043	48,467,706	47,510,976	52,851,189	36,639,456	13,273,038	26,298,239	47,989,341	44,745,323	3%	23%	1%	26%	1.98	3.62	3.37	0.99	1.85	1.75	0.94	1.93	1.74	1.98	3.62	3.37	1.92	3.81	3.34
272	3637	-2.8	1.8	2.5	162,137,993	50%	Tns3	tensin 3	§860	Tensin-3	Q5SSZ5	http://www.phosphosite.org/proteinAction.do?id=10323&showAllSites=true	155.5	YPPFS*PPEPQLSSPASLHK	3	720.3452	28	117.43	57,011,213	71,304,270	26,131,109	21,176,607	69,319,652	144,295,200	162,137,993		64,157,742	23,653,858	106,807,426	162,137,993	16%	15%	50%		0.37	1.66	2.53	-1.44	0.74	1.34	-1.49	0.81	1.32	-2.71	1.66	2.53	-2.80	1.76	2.50
273	3648	3.2	2.8	2.0	235,599,206	27%	Tns3	tensin 3	§868	Tensin-3	Q5SSZ5	http://www.phosphosite.org/proteinAction.do?id=10323&showAllSites=true	155.5	YPPFSPPEPQLSS*PASLHK	3	720.3452	24	113.60	57,498,343	84,043,808		235,599,206	185,434,278			146,155,988	70,771,076	235,599,206	185,434,278	146,155,988	27%				3.33	2.62	2.07	1.74	1.39	1.05	1.69	1.47	1.03	3.33	2.62	2.07	3.22	2.76	2.05
274	3690	2.1	2.6	3.0	324,417,328	8%	Tns3	tensin 3	538	Tensin-3	Q5SSZ5	http://www.phosphosite.org/proteinAction.do?id=10323&showAllSites=true	155.5	SSQNSLLSDGFGNGVAEDHNGVLS*PDLGLGVDTLYDRER	4	1046.7356	6	145.53	108,757,559	102,072,731	214,617,051	242,051,750	268,852,735	250,534,400	334,403,708	314,430,948	105,415,145	228,334,400	259,693,568	324,417,328	4%	8%	5%	4%	2.17	2.46	3.08	1.12	1.30	1.62	1.07	1.38	1.61	2.17	2.46	3.08	2.10	2.60	3.05
275	3712	1.7	1.9	2.7	249,149,343	7%	Tradd	TRADD	§186	Tumor necrosis factor receptor type 1-associated DEATH domain protein	Q3U0V2	http://www.phosphosite.org/proteinAction.do?id=11966871&showAllSites=true	34.6	FPVSS*PTEEKPLPAACQTFLFHGQLVVNRPLTLQDQQTFAR	5	950.4797	14	136.35	89,979,079		154,787,895		165,811,419	153,696,592	261,586,165	236,712,521	89,979,079	154,787,895	159,754,005	249,149,343			5%	7%	1.72	1.78	2.77	0.78	0.83	1.47	0.74	0.91	1.46	1.72	1.78	2.77	1.66	1.87	2.74
276	3715	1.7	1.9	2.7	249,149,343	7%	Tradd	TRADD	185	Tumor necrosis factor receptor type 1-associated DEATH domain protein	Q3U0V2	http://www.phosphosite.org/proteinAction.do?id=11966871&showAllSites=true	34.6	FPVS*SPTEEKPLPAACQTFLFHGQLVVNRPLTLQDQQTFAR	5	950.4797	3	136.50	89,979,079		154,787,895		165,811,419	153,696,592	261,586,165	236,712,521	89,979,079	154,787,895	159,754,005	249,149,343			5%	7%	1.72	1.78	2.77	0.78	0.83	1.47	0.74	0.91	1.46	1.72	1.78	2.77	1.66	1.87	2.74
277	3718	-1.2	-4.4	-1.5	17,986,872	40%	Traf1	TRAF1	§63	TNF receptor-associated factor 1	P39428	http://www.phosphosite.org/proteinAction.do?id=20412&showAllSites=true	45.4	ADNLHPVSPGS*PLTQEK	3	623.9629	3	77.78	12,900,552	23,073,192	16,077,333		2,961,837	4,816,836	15,114,691	9,892,040	17,986,872	16,077,333	3,889,337	12,503,366	40%		34%	30%	0.89	0.22	0.70	-0.16	-2.21	-0.52	-0.21	-2.13	-0.54	-1.12	-4.62	-1.44	-1.16	-4.38	-1.45
278	3787	1.9	2.9	3.3	246,815,114	18%	Ubxn1	UBXN1	§199	UBX domain-containing protein 1	Q922Y1	http://www.phosphosite.org/proteinAction.do?id=11115&showAllSites=true	33.6	PGPVPS*SPSQEPPTKR	3	580.9487	3	56.74	83,965,564	65,012,969		145,246,548		207,669,504		246,815,114	74,489,266	145,246,548	207,669,504	246,815,114	18%				1.95	2.79	3.31	0.96	1.48	1.73	0.92	1.56	1.71	1.95	2.79	3.31	1.89	2.94	3.28
279	3800	4.8	4.2	4.7	31,571,647	15%	Ubxn2b	UBXN2B	§56, §59	UBX domain-containing protein 2B	Q0KL01	http://www.phosphosite.org/proteinAction.do?id=6792&showAllSites=true	37.4	STPATCRS*PRT*PPHR	3	627.6044	7	31.91	5,854,435	6,903,261	28,287,245	34,856,049	26,691,671	23,938,536	31,751,812	28,980,413	6,378,848	31,571,647	25,315,103	30,366,113	12%	15%	8%	6%	4.95	3.97	4.76	2.31	1.99	2.25	2.26	2.07	2.24	4.95	3.97	4.76	4.79	4.19	4.72
280	3804	4.1	4.8	8.3	292,042,288	17%	Ubxn2b	UBXN2B	§66	UBX domain-containing protein 2B	Q0KL01	http://www.phosphosite.org/proteinAction.do?id=6792&showAllSites=true	37.4	LYS*GDHKYDGLHIVQPPTGK	4	577.0308	9	88.54	31,966,245	37,357,201	128,361,199	162,741,788	156,483,973	162,011,600	277,469,412	306,615,164	34,661,723	145,551,494	159,247,786	292,042,288	11%	17%	2%	7%	4.20	4.59	8.43	2.07	2.20	3.07	2.02	2.28	3.06	4.20	4.59	8.43	4.06	4.85	8.35
281	3809	3.7	3.6	3.7	67,945,842	15%	Ubxn2b	UBXN2B	53, §59	UBX domain-containing protein 2B	Q0KL01	http://www.phosphosite.org/proteinAction.do?id=6792&showAllSites=true	37.4	STPAT*CRSPRT*PPHR	4	470.9551	9	31.92	19,735,822	15,951,528	62,291,162	73,600,522	65,929,673	55,101,508	70,242,294	61,431,834	17,843,675	67,945,842	60,515,590	65,837,064	15%	12%	13%	9%	3.81	3.39	3.69	1.93	1.76	1.88	1.88	1.84	1.87	3.81	3.39	3.69	3.68	3.58	3.65
282	3815	1.5	4.3	1.3	193,337,054	33%	Unc119	UNC119	§37, §39, §41	Protein unc-119 homolog A	Q9Z2R6	http://www.phosphosite.org/proteinAction.do?id=14083&showAllSites=true	27.0	SAEPTREPGAEAES*GS*ES*EPEPGPGPR	3	983.0404	25	63.99	36,211,070	58,213,185	79,378,818	64,679,234	152,759,228	233,914,880		63,821,347	47,212,127	72,029,026	193,337,054	63,821,347	33%	14%	30%		1.53	4.10	1.35	0.61	2.03	0.43	0.56	2.11	0.42	1.53	4.10	1.35	1.48	4.32	1.34
283	3822	2.1	1.9	2.5	16,633,181	20%	Wac;Wac	WAC;WAC iso3	§12;§12	WW domain-containing adapter protein with coiled-coil	Q924H7;Q924H7-3	http://www.phosphosite.org/proteinAction.do?id=8809&showAllSites=true	70.6	KQQRLS*DGCHDR	4	395.6753	15	20.34	5,566,850	7,409,763	12,528,012	15,018,189	11,810,765	11,732,096	18,108,198	15,158,163	6,488,307	13,773,101	11,771,430	16,633,181	20%	13%	0%	13%	2.12	1.81	2.56	1.09	0.86	1.36	1.04	0.94	1.34	2.12	1.81	2.56	2.05	1.91	2.54
284	3861	-1.7	-2.7	-2.2	42,274,838	24%	Wac;Wac;Wac	WAC;WAC iso2;WAC iso3	§96;51;§96	WW domain-containing adapter protein with coiled-coil	Q924H7;Q924H7-2;Q924H7-3	http://www.phosphosite.org/proteinAction.do?id=8809&showAllSites=true	70.6	DGGTSYS*PQENSHNHSALHSSNSHSSNPSNNPSK	4	911.3770	19	36.41	35,116,269	49,433,407	25,168,919	26,455,611	13,618,424	16,033,744		19,813,628	42,274,838	25,812,265	14,826,084	19,813,628	24%	4%	12%		0.61	0.35	0.47	-0.71	-1.51	-1.09	-0.76	-1.43	-1.11	-1.64	-2.85	-2.13	-1.69	-2.70	-2.15
285	3876	-2.2	-2.6	-1.7	20,861,845	16%	Was	WASP	§236	Wiskott-Aldrich syndrome protein homolog	P70315	http://www.phosphosite.org/proteinAction.do?id=1470&showAllSites=true	54.2	KIS*KADIGAPSGFK	3	500.2604	6	71.78	21,800,617	19,923,072	9,959,938	9,855,217	7,311,119	7,934,088	14,188,336	11,292,260	20,861,845	9,907,578	7,622,603	12,740,298	6%	1%	6%	16%	0.47	0.37	0.61	-1.07	-1.45	-0.71	-1.12	-1.38	-0.73	-2.11	-2.74	-1.64	-2.18	-2.59	-1.65
286	3896	2.6	1.7	2.3	26,171,446	51%	Wdr33	WDR33	§1213	pre-mRNA 3' end processing protein WDR33	Q8K4P0	http://www.phosphosite.org/proteinAction.do?id=11396&showAllSites=true	145.2	ERSSS*LQGMDMASLPPR	3	647.9568	5	98.65	13,389,621	6,306,488	28,434,223	23,908,669	12,450,822	18,358,852	24,755,536	20,649,841	9,848,055	26,171,446	15,404,837	22,702,688	51%	12%	27%	13%	2.66	1.56	2.31	1.41	0.65	1.20	1.36	0.72	1.19	2.66	1.56	2.31	2.57	1.65	2.28
287	3900	2.0	2.6	2.9	481,577,765	5%	Wdr33	WDR33	§999	pre-mRNA 3' end processing protein WDR33	Q8K4P0	http://www.phosphosite.org/proteinAction.do?id=11396&showAllSites=true	145.2	RGS*HPDFPDDFRPDDFHPDKR	5	527.4322	27	87.28	158,177,166	169,186,787	343,174,627	326,059,336	402,221,710	391,649,920	463,627,050	499,528,480	163,681,976	334,616,981	396,935,815	481,577,765	5%	4%	2%	5%	2.04	2.43	2.94	1.03	1.28	1.56	0.98	1.36	1.54	2.04	2.43	2.94	1.98	2.56	2.91
288	3904	2.9	3.2	3.1	109,909,851	46%	Wdr33	WDR33	1211	pre-mRNA 3' end processing protein WDR33	Q8K4P0	http://www.phosphosite.org/proteinAction.do?id=11396&showAllSites=true	145.2	S*SSLQGMDMASLPPR	2	828.8597	2	110.69	40,680,505	29,672,479	111,314,321	96,221,292	116,091,270	96,523,640	145,785,960	74,033,743	35,176,492	103,767,807	106,307,455	109,909,851	22%	10%	13%	46%	2.95	3.02	3.12	1.56	1.60	1.64	1.51	1.67	1.63	2.95	3.02	3.12	2.85	3.19	3.09
289	3905	2.6	1.7	2.3	26,171,446	51%	Wdr33	WDR33	1212	pre-mRNA 3' end processing protein WDR33	Q8K4P0	http://www.phosphosite.org/proteinAction.do?id=11396&showAllSites=true	145.2	ERSS*SLQGMDMASLPPR	3	647.9568	2	98.43	13,389,621	6,306,488	28,434,223	23,908,669	12,450,822	18,358,852	24,755,536	20,649,841	9,848,055	26,171,446	15,404,837	22,702,688	51%	12%	27%	13%	2.66	1.56	2.31	1.41	0.65	1.20	1.36	0.72	1.19	2.66	1.56	2.31	2.57	1.65	2.28
290	3980	2.2	1.9	2.5	169,510,117	35%	Znf106;Znf106	ZFP106;ZFP106 iso2	§953;§953	Zinc finger protein 106	O88466;O88466-2	http://www.phosphosite.org/proteinAction.do?id=6467&showAllSites=true	208.8	RHS*AQLPSGHIMPVMHSAR	5	439.2131	25	70.90	58,990,113	73,870,158	141,108,251	159,468,121	152,962,588	91,717,944	149,067,894	189,952,339	66,430,136	150,288,186	122,340,266	169,510,117	16%	9%	35%	17%	2.26	1.84	2.55	1.18	0.88	1.35	1.13	0.96	1.34	2.26	1.84	2.55	2.19	1.94	2.53
291	3988	2.4	4.3	3.1	63,265,033	9%	Znf106;Znf106	ZFP106;ZFP106 iso2	934;934	Zinc finger protein 106	O88466;O88466-2	http://www.phosphosite.org/proteinAction.do?id=6467&showAllSites=true	208.8	TAMYLEQEVAPLT*PSVGTGER	3	777.0309	6	123.30	14,363,327	16,395,774	37,384,767	39,043,868	64,623,130	61,906,936		48,244,396	15,379,551	38,214,318	63,265,033	48,244,396	9%	3%	3%		2.48	4.11	3.14	1.31	2.04	1.65	1.27	2.12	1.64	2.48	4.11	3.14	2.40	4.34	3.11
292	3992	2.7	6.5	6.4	52,535,414	38%	Znf106;Znf106;Znf106	ZFP106;ZFP106 iso2;ZFP106 iso3	470;470;470	Zinc finger protein 106	O88466;O88466-2;O88466-3	http://www.phosphosite.org/proteinAction.do?id=6467&showAllSites=true	208.8	SNKIPLLKS*PLLPLPTPK	3	679.4022	4	133.57	5,952,003	10,384,891	21,499,166	23,300,503	51,419,869	49,632,636	51,409,257	53,661,571	8,168,447	22,399,834	50,526,253	52,535,414	38%	6%	3%	3%	2.74	6.19	6.43	1.46	2.63	2.69	1.41	2.71	2.67	2.74	6.19	6.43	2.65	6.52	6.37
293	Adhesion or extracellular matrix protein
294	4053	-6.3	-1.2	-2.6	598,209,941	29%	Afdn;Afdn	Afadin;Afadin iso2	§1199, §1211;1184, 1196	Afadin	Q9QZQ1;Q9QZQ1-2	http://www.phosphosite.org/proteinAction.do?id=4440&showAllSites=true	206.4	ITS*VSTGNLCTEEQS*PPPRPEAYPIPTQTYTR	4	938.4244	7	112.16	475,652,313	720,767,569	93,837,399	103,675,194	423,303,925	489,440,480	259,861,968	203,280,887	598,209,941	98,756,297	456,372,203	231,571,428	29%	7%	10%	17%	0.17	0.76	0.39	-2.60	-0.39	-1.37	-2.65	-0.31	-1.38	-6.06	-1.31	-2.58	-6.26	-1.24	-2.61
295	4057	-3.8	-1.1	-3.9	393,479,088	26%	Afdn;Afdn	Afadin;Afadin iso2	§1201, §1211;1186, 1196	Afadin	Q9QZQ1;Q9QZQ1-2	http://www.phosphosite.org/proteinAction.do?id=4440&showAllSites=true	206.4	ITSVS*TGNLCTEEQS*PPPRPEAYPIPTQTYTR	3	1250.8968	16	112.14	361,186,476	425,771,700	103,616,496	113,001,157	409,793,484	281,865,792	101,424,558		393,479,088	108,308,826	345,829,638	101,424,558	12%	6%	26%		0.28	0.88	0.26	-1.86	-0.19	-1.96	-1.91	-0.11	-1.97	-3.63	-1.14	-3.88	-3.75	-1.08	-3.92
296	4062	-2.1	-2.0	-2.8	57,073,545	37%	Afdn;Afdn	Afadin;Afadin iso2	§1201;1186	Afadin	Q9QZQ1;Q9QZQ1-2	http://www.phosphosite.org/proteinAction.do?id=4440&showAllSites=true	206.4	ITSVS*TGNLCTEEQSPPPRPEAYPIPTQTYTR	3	1224.2414	9	107.07	43,550,824	70,596,266	30,796,445	26,521,836		26,928,804	14,958,949	25,728,232	57,073,545	28,659,141	26,928,804	20,343,591	34%	11%		37%	0.50	0.47	0.36	-0.99	-1.08	-1.49	-1.04	-1.01	-1.50	-1.99	-2.12	-2.81	-2.06	-2.01	-2.83
297	4067	-6.3	-1.2	-2.6	598,209,941	29%	Afdn;Afdn	Afadin;Afadin iso2	§1202, §1211;1187, 1196	Afadin	Q9QZQ1;Q9QZQ1-2	http://www.phosphosite.org/proteinAction.do?id=4440&showAllSites=true	206.4	ITSVST*GNLCTEEQS*PPPRPEAYPIPTQTYTR	4	938.4244	25	112.07	475,652,313	720,767,569	93,837,399	103,675,194	423,303,925	489,440,480	259,861,968	203,280,887	598,209,941	98,756,297	456,372,203	231,571,428	29%	7%	10%	17%	0.17	0.76	0.39	-2.60	-0.39	-1.37	-2.65	-0.31	-1.38	-6.06	-1.31	-2.58	-6.26	-1.24	-2.61
298	4071	1.1	-2.0	-3.6	84,148,832	44%	Afdn;Afdn	Afadin;Afadin iso2	§1202;1187	Afadin	Q9QZQ1;Q9QZQ1-2	http://www.phosphosite.org/proteinAction.do?id=4440&showAllSites=true	206.4	ITSVST*GNLCTEEQSPPPRPEAYPIPTQTYTR	4	918.4328	3	107.15	98,232,446	53,766,901	58,062,507	110,235,156	35,254,980		21,268,810	21,209,102	75,999,673	84,148,832	35,254,980	21,238,956	41%	44%		0%	1.11	0.46	0.28	0.15	-1.11	-1.84	0.10	-1.03	-1.85	1.11	-2.16	-3.58	1.07	-2.04	-3.61
299	4074	-3.3	-4.0	-3.0	63,901,719	15%	Afdn;Afdn	Afadin;Afadin iso2	§1232;1217	Afadin	Q9QZQ1;Q9QZQ1-2	http://www.phosphosite.org/proteinAction.do?id=4440&showAllSites=true	206.4	EYFT*FPASK	2	585.2494	5	115.16	56,952,240	70,851,199	20,128,973	20,079,153	13,665,113	16,463,428	21,516,582	22,172,250	63,901,719	20,104,063	15,064,271	21,844,416	15%	0%	13%	2%	0.31	0.24	0.34	-1.67	-2.08	-1.55	-1.72	-2.01	-1.56	-3.18	-4.24	-2.93	-3.29	-4.02	-2.95
300	4085	-2.1	1.7	-2.7	103,489,158	22%	Afdn;Afdn	Afadin;Afadin iso2	§1497;1482	Afadin	Q9QZQ1;Q9QZQ1-2	http://www.phosphosite.org/proteinAction.do?id=4440&showAllSites=true	206.4	DLQYIT*ISKEELSSGDSLSPDPWKR	4	736.8549	3	125.02	64,172,399	62,062,912	34,755,974	27,663,522	119,752,611	87,225,704	25,138,546	22,646,555	63,117,656	31,209,748	103,489,158	23,892,551	2%	16%	22%	7%	0.49	1.64	0.38	-1.02	0.71	-1.40	-1.06	0.79	-1.42	-2.02	1.64	-2.64	-2.09	1.73	-2.67
301	4092	2.6	3.4	3.4	728,094,200	11%	Afdn;Afdn	Afadin;Afadin iso2	§1719;1704	Afadin	Q9QZQ1;Q9QZQ1-2	http://www.phosphosite.org/proteinAction.do?id=4440&showAllSites=true	206.4	TQVLS*PDSLFTAK	2	743.8631	11	134.72	196,614,707	230,204,911	587,326,182	563,550,669	728,751,463	650,472,448	774,475,365	681,713,034	213,409,809	575,438,425	689,611,956	728,094,200	11%	3%	8%	9%	2.70	3.23	3.41	1.43	1.69	1.77	1.38	1.77	1.76	2.70	3.23	3.41	2.61	3.41	3.38
302	4106	2.6	3.1	3.1	38,471,450	8%	Afdn;Afdn	Afadin;Afadin iso2	§557;542	Afadin	Q9QZQ1;Q9QZQ1-2	http://www.phosphosite.org/proteinAction.do?id=4440&showAllSites=true	206.4	LDS*DRVSSASSTAER	3	554.2440	21	45.10	11,756,468	13,138,006	34,620,827	32,707,255	38,163,958	33,970,648	39,302,170	37,640,730	12,447,237	33,664,041	36,067,303	38,471,450	8%	4%	8%	3%	2.70	2.90	3.09	1.44	1.53	1.63	1.39	1.61	1.61	2.70	2.90	3.09	2.62	3.06	3.06
303	4110	2.6	3.1	3.1	38,471,450	8%	Afdn;Afdn	Afadin;Afadin iso2	§561;546	Afadin	Q9QZQ1;Q9QZQ1-2	http://www.phosphosite.org/proteinAction.do?id=4440&showAllSites=true	206.4	LDSDRVS*SASSTAER	3	554.2440	3	44.52	11,756,468	13,138,006	34,620,827	32,707,255	38,163,958	33,970,648	39,302,170	37,640,730	12,447,237	33,664,041	36,067,303	38,471,450	8%	4%	8%	3%	2.70	2.90	3.09	1.44	1.53	1.63	1.39	1.61	1.61	2.70	2.90	3.09	2.62	3.06	3.06
304	4130	1.7	2.5	2.9	25,720,789	23%	Anln	anillin	§209	Anillin	Q8K298	http://www.phosphosite.org/proteinAction.do?id=3439&showAllSites=true	122.7	LANLAATICS*WEDDVSHSSAK	3	785.6823	5	153.17	8,291,769	9,365,029	16,062,221	15,754,913	21,951,713	19,950,052	21,538,372	29,903,206	8,828,399	15,908,567	20,950,882	25,720,789	9%	1%	7%	23%	1.80	2.37	2.91	0.85	1.25	1.54	0.80	1.32	1.53	1.80	2.37	2.91	1.74	2.50	2.89
305	4162	4.3	3.8	5.9	18,198,330	24%	Anln	anillin	§659	Anillin	Q8K298	http://www.phosphosite.org/proteinAction.do?id=3439&showAllSites=true	122.7	AESADSLGS*EDRDLLYSIDAYR	3	842.7059	4	137.76	2,521,989	3,543,141	14,712,750	11,969,965	12,266,564	9,557,173	17,499,747	18,896,912	3,032,565	13,341,357	10,911,868	18,198,330	24%	15%	18%	5%	4.40	3.60	6.00	2.14	1.85	2.59	2.09	1.92	2.57	4.40	3.60	6.00	4.26	3.80	5.94
306	4208	1.5	2.5	3.5	19,300,133	40%	Arap1;Arap1;Arap1	CENTD2;CENTD2 iso2;CENTD2 iso3	§430;§430;182	Arf-GAP with Rho-GAP domain, ANK repeat and PH domain-containing protein 1	Q4LDD4;Q4LDD4-2;Q4LDD4-3	http://www.phosphosite.org/proteinAction.do?id=8149&showAllSites=true	162.2	FRLS*SASVLGVR	3	457.9097	7	115.44	5,388,427		10,487,878	6,357,243	11,333,726	13,874,173	24,799,272	13,800,994	5,388,427	8,422,561	12,603,949	19,300,133		35%	14%	40%	1.56	2.34	3.58	0.64	1.23	1.84	0.60	1.30	1.83	1.56	2.34	3.58	1.51	2.47	3.55
307	4210	8.0	10.5	17.0	149,647,054	14%	Arap1;Arap1;Arap1	CENTD2;CENTD2 iso2;CENTD2 iso3	§740;§740;492	Arf-GAP with Rho-GAP domain, ANK repeat and PH domain-containing protein 1	Q4LDD4;Q4LDD4-2;Q4LDD4-3	http://www.phosphosite.org/proteinAction.do?id=8149&showAllSites=true	162.2	HYS*VTLPTVSHSGFLYK	3	672.6591	6	113.66	7,859,472	9,571,669	69,674,815	74,472,409	89,383,339	84,520,344	163,895,746	135,398,361	8,715,571	72,073,612	86,951,841	149,647,054	14%	5%	4%	13%	8.27	9.98	17.17	3.05	3.32	4.10	3.00	3.40	4.09	8.27	9.98	17.17	8.00	10.52	17.01
308	4218	2.2	4.7	3.4	17,167,714	24%	Arap3;Arap3;Phc1;Arap3;Phc1;Phc1	ARAP3;ARAP3 iso2;PHC1;ARAP3 iso3;PHC1 iso2;PHC1 iso3	§1333, §1334;1255, 1256;869, §870;715, 716;862, 863;817, 818	Arf-GAP with Rho-GAP domain, ANK repeat and PH domain-containing protein 3	Q8R5G7;Q8R5G7-2;Q64028;Q8R5G7-3;Q64028-2;Q64028-3	http://www.phosphosite.org/proteinAction.do?id=7120&showAllSites=true	169.6	RRS*S*SDLAR	3	403.1709	5	22.43	3,223,199	4,546,355	8,034,451	9,992,466	17,921,891	16,413,536	15,102,047	11,541,578	3,884,777	9,013,459	17,167,714	13,321,813	24%	15%	6%	19%	2.32	4.42	3.43	1.21	2.14	1.78	1.17	2.22	1.76	2.32	4.42	3.43	2.24	4.66	3.40
309	4231	2.6	2.9	3.2	52,139,650	15%	Arfip2	arfaptin 2	§72	Arfaptin-2	Q8K221	http://www.phosphosite.org/proteinAction.do?id=7603&showAllSites=true	37.7	HPS*HSTSPSGPGDEVAR	3	599.9232	5	38.15		16,375,799	41,499,476	45,283,091	45,587,583	43,811,156	46,488,085	57,791,215	16,375,799	43,391,283	44,699,369	52,139,650		6%	3%	15%	2.65	2.73	3.18	1.41	1.45	1.67	1.36	1.53	1.66	2.65	2.73	3.18	2.56	2.88	3.15
310	4233	2.6	2.9	3.2	52,139,650	15%	Arfip2	arfaptin 2	75	Arfaptin-2	Q8K221	http://www.phosphosite.org/proteinAction.do?id=7603&showAllSites=true	37.7	HPSHST*SPSGPGDEVAR	3	599.9232	3	38.10		16,375,799	41,499,476	45,283,091	45,587,583	43,811,156	46,488,085	57,791,215	16,375,799	43,391,283	44,699,369	52,139,650		6%	3%	15%	2.65	2.73	3.18	1.41	1.45	1.67	1.36	1.53	1.66	2.65	2.73	3.18	2.56	2.88	3.15
311	4237	4.9	3.7	3.3	22,890,141	9%	Arhgap1	ARHGAP1	§50	Rho GTPase-activating protein 1	Q5FWK3	http://www.phosphosite.org/proteinAction.do?id=18745&showAllSites=true	50.4	SS*SPEPVTHLKWDDPYYDIAR	2	1278.5758	6	117.64	4,567,752	4,416,453	21,421,040	24,359,241	16,087,793	15,554,643		15,045,309	4,492,103	22,890,141	15,821,218	15,045,309	2%	9%	2%		5.10	3.52	3.35	2.35	1.82	1.74	2.30	1.89	1.73	5.10	3.52	3.35	4.93	3.72	3.32
312	4262	-2.9	-1.8	-1.7	62,783,835	20%	Arhgap24;Arhgap24;Arhgap24	ARHGAP24;ARHGAP24 iso2;ARHGAP24 iso3	§414;323;§321	Rho GTPase-activating protein 24	Q8C4V1;Q8C4V1-2;Q8C4V1-3	http://www.phosphosite.org/proteinAction.do?id=20691&showAllSites=true	84.0	LDISRS*PPLM#VK	3	484.5824	19	91.61	57,690,760	67,876,909	22,236,636	23,007,164	33,428,294	32,677,050	31,592,656	42,057,662	62,783,835	22,621,900	33,052,672	36,825,159	11%	2%	2%	20%	0.36	0.53	0.59	-1.47	-0.93	-0.77	-1.52	-0.85	-0.78	-2.78	-1.90	-1.70	-2.87	-1.80	-1.72
313	4266	2.5	1.5	-2.6	21,177,742	37%	Arhgap24;Arhgap24;Arhgap24	ARHGAP24;ARHGAP24 iso2;ARHGAP24 iso3	§624;533;531	Rho GTPase-activating protein 24	Q8C4V1;Q8C4V1-2;Q8C4V1-3	http://www.phosphosite.org/proteinAction.do?id=20691&showAllSites=true	84.0	ATS*SSDNSETFVGNTSSNHSALHSLVSSLK	3	1048.8088	2	113.42	8,612,465	7,635,906	21,177,742		10,015,857	13,573,711	2,365,659	4,030,419	8,124,185	21,177,742	11,794,784	3,198,039	8%		21%	37%	2.61	1.45	0.39	1.38	0.54	-1.35	1.33	0.61	-1.36	2.61	1.45	-2.54	2.52	1.53	-2.56
314	4273	1.0	1.3	-2.8	9,134,720	50%	Arhgap5	ARHGAP5	§1217	Rho GTPase-activating protein 5	P97393	http://www.phosphosite.org/proteinAction.do?id=3675&showAllSites=true	172.0	GGIDNPAITS*DQEVDDKK	2	991.4412	8	69.03	8,499,067	5,925,477	10,316,736	4,937,339	11,039,475	7,229,966	2,665,676	2,499,791	7,212,272	7,627,037	9,134,720	2,582,733	25%	50%	29%	5%	1.06	1.27	0.36	0.08	0.34	-1.48	0.03	0.42	-1.50	1.06	1.27	-2.79	1.02	1.34	-2.82
315	4275	2.1	3.0	3.7	51,764,762	15%	Arhgap5	ARHGAP5	§590	Rho GTPase-activating protein 5	P97393	http://www.phosphosite.org/proteinAction.do?id=3675&showAllSites=true	172.0	LYHDS*TNIDKVNLFILGK	3	724.0363	3	131.10	13,987,900		29,914,220		36,176,899	44,516,224	49,831,975	53,697,550	13,987,900	29,914,220	40,346,562	51,764,762			15%	5%	2.14	2.88	3.70	1.10	1.53	1.89	1.05	1.61	1.87	2.14	2.88	3.70	2.07	3.04	3.67
316	4279	-5.5	-4.6	-3.7	28,344,132	70%	Arhgap5	ARHGAP5	§981	Rho GTPase-activating protein 5	P97393	http://www.phosphosite.org/proteinAction.do?id=3675&showAllSites=true	172.0	DCFPYNNYPDS*DDDTEAPPPYSPIGDDVQLLPTPSDR	3	1421.5947	2	153.58	30,594,184	26,094,080	4,162,573	6,575,443	5,122,329	6,507,562	3,851,881	11,483,784	28,344,132	5,369,008	5,814,945	7,667,832	11%	32%	17%	70%	0.19	0.21	0.27	-2.40	-2.29	-1.89	-2.45	-2.21	-1.90	-5.28	-4.87	-3.70	-5.46	-4.62	-3.73
317	4282	2.7	3.7	2.4	56,543,378	23%	Arhgap5	ARHGAP5	§985	Rho GTPase-activating protein 5	P97393	http://www.phosphosite.org/proteinAction.do?id=3675&showAllSites=true	172.0	DCFPYNNYPDSDDDT*EAPPPYSPIGDDVQLLPTPSDR	4	1066.4479	6	153.96		16,155,301		45,254,212	47,361,316	65,725,440		39,665,558	16,155,301	45,254,212	56,543,378	39,665,558			23%		2.80	3.50	2.46	1.49	1.81	1.30	1.44	1.88	1.28	2.80	3.50	2.46	2.71	3.69	2.43
318	4294	9.6	5.8	7.1	125,683,764	8%	Arhgef1	ARHGEF1 iso5	§386, §390	Rho guanine nucleotide exchange factor 1	Q61210-5	http://www.phosphosite.org/proteinAction.do?id=14696&showAllSites=true	109.2	SES*LRVS*DR	2	604.7391	10	54.74	13,325,404	11,971,262	125,998,949	125,368,580	72,168,425	67,459,808	89,875,003	90,780,678	12,648,333	125,683,764	69,814,117	90,327,840	8%	0%	5%	1%	9.94	5.52	7.14	3.31	2.46	2.84	3.27	2.54	2.82	9.94	5.52	7.14	9.61	5.82	7.07
319	4297	9.9	7.8	10.4	40,209,985	23%	Arhgef1	ARHGEF1 iso5	§390	Rho guanine nucleotide exchange factor 1	Q61210-5	http://www.phosphosite.org/proteinAction.do?id=14696&showAllSites=true	109.2	SESLRVS*DRR	3	428.8734	7	39.36	3,528,623	4,118,495	40,718,848	37,271,320	23,814,064	32,849,966	37,105,998	43,313,971	3,823,559	38,995,084	28,332,015	40,209,985	11%	6%	23%	11%	10.20	7.41	10.52	3.35	2.89	3.39	3.30	2.97	3.38	10.20	7.41	10.52	9.87	7.82	10.42
320	4327	-3.1	-1.9	-2.0	92,063,858	19%	Arhgef1;Arhgef1;Arhgef1;Arhgef1	ARHGEF1 iso5;ARHGEF1;ARHGEF1 iso2;ARHGEF1 iso4	836;777;776;777	Rho guanine nucleotide exchange factor 1	Q61210-5;Q61210;Q61210-2;Q61210-4	http://www.phosphosite.org/proteinAction.do?id=14696&showAllSites=true	109.2	LKPRPSPS*SIREPLLSSSENGTGGAEM#APADAR	4	869.4225	2	83.36	93,632,330	90,495,387	26,758,781	34,995,030	49,775,210	40,997,824	47,204,259	47,570,074	92,063,858	30,876,905	45,386,517	47,387,167	2%	19%	14%	1%	0.34	0.49	0.51	-1.58	-1.02	-0.96	-1.62	-0.94	-0.97	-2.98	-2.03	-1.94	-3.08	-1.92	-1.96
321	4341	2.5	3.1	3.4	1,142,621,017	19%	Arhgef1;Arhgef1;Arhgef1;Arhgef1	ARHGEF1 iso5;ARHGEF1;ARHGEF1 iso2;ARHGEF1 iso4	845;786;785;786	Rho guanine nucleotide exchange factor 1	Q61210-5;Q61210;Q61210-2;Q61210-4	http://www.phosphosite.org/proteinAction.do?id=14696&showAllSites=true	109.2	LKPRPSPSSIREPLLSS*SENGTGGAEMAPADAR	4	865.4238	19	87.73	289,862,499	380,298,527	860,054,616	858,257,709	973,907,555	974,231,936	1,148,405,404	1,136,836,630	335,080,513	859,156,162	974,069,746	1,142,621,017	19%	0%	0%	1%	2.56	2.91	3.41	1.36	1.54	1.77	1.31	1.62	1.76	2.56	2.91	3.41	2.48	3.07	3.38
322	4346	2.6	3.6	4.2	157,375,339	11%	Arhgef1;Arhgef1;Arhgef1;Arhgef1	ARHGEF1 iso5;ARHGEF1;ARHGEF1 iso2;ARHGEF1 iso4	846;§787;786;§787	Rho guanine nucleotide exchange factor 1	Q61210-5;Q61210;Q61210-2;Q61210-4	http://www.phosphosite.org/proteinAction.do?id=14696&showAllSites=true	109.2	LKPRPSPSSIREPLLSSS*ENGTGGAEMAPADAR	5	692.5405	10	87.74	39,188,883	35,282,455	107,587,412	91,519,560	132,447,138	121,083,216	154,186,629	160,564,049	37,235,669	99,553,486	126,765,177	157,375,339	7%	11%	6%	3%	2.67	3.40	4.23	1.42	1.77	2.08	1.37	1.84	2.07	2.67	3.40	4.23	2.59	3.59	4.19
323	4318	2.6	2.6	2.4	22,212,016	22%	Arhgef12	ARHGEF12	§637	Rho guanine nucleotide exchange factor 12	Q8R4H2	http://www.phosphosite.org/proteinAction.do?id=6616&showAllSites=true	172.2	HLSTPSSVS*PEPQDPAKLR	3	709.3474	3	72.65		8,192,317	21,322,364	23,101,668	20,044,623	19,873,992	23,026,698	16,745,248	8,192,317	22,212,016	19,959,307	19,885,973		6%	1%	22%	2.71	2.44	2.43	1.44	1.28	1.28	1.39	1.36	1.27	2.71	2.44	2.43	2.62	2.57	2.40
324	4363	-3.4	-2.9	-3.3	1,913,837,835	9%	Arhgef2;Arhgef2;Arhgef2	ARHGEF2;ARHGEF2 iso4;ARHGEF2 iso5	§885;858;856	Rho guanine nucleotide exchange factor 2	Q60875;Q60875-4;Q60875-5	http://www.phosphosite.org/proteinAction.do?id=5030&showAllSites=true	111.9	S*LPAGDALYLSFNPPQPSR	3	704.0050	53	145.83	1,971,038,407	1,856,637,264	584,649,829	576,519,130	641,451,793	591,926,976	618,754,366	544,193,805	1,913,837,835	580,584,480	616,689,385	581,474,085	4%	1%	6%	9%	0.30	0.32	0.30	-1.72	-1.63	-1.72	-1.77	-1.56	-1.73	-3.30	-3.10	-3.29	-3.41	-2.94	-3.32
325	4384	-1.2	-2.8	-1.6	386,950,830	36%	Arhgef2;Arhgef2;Arhgef2	ARHGEF2;ARHGEF2 iso4;ARHGEF2 iso5	§952, §959;925, 932;923, 930	Rho guanine nucleotide exchange factor 2	Q60875;Q60875-4;Q60875-5	http://www.phosphosite.org/proteinAction.do?id=5030&showAllSites=true	111.9	LQDSSDPDTGSEEEVSS*RLSPPHS*PR	3	990.4114	6	78.64	392,701,084	381,200,576		345,043,947	163,498,260	96,481,896		238,548,306	386,950,830	345,043,947	129,990,078	238,548,306	2%		36%		0.89	0.34	0.62	-0.17	-1.57	-0.70	-0.21	-1.50	-0.71	-1.12	-2.98	-1.62	-1.16	-2.82	-1.64
326	4391	-1.2	-2.8	-1.6	386,950,830	36%	Arhgef2;Arhgef2;Arhgef2	ARHGEF2;ARHGEF2 iso4;ARHGEF2 iso5	§955, §959;928, 932;926, 930	Rho guanine nucleotide exchange factor 2	Q60875;Q60875-4;Q60875-5	http://www.phosphosite.org/proteinAction.do?id=5030&showAllSites=true	111.9	LQDSSDPDTGSEEEVSSRLS*PPHS*PR	3	990.4114	60	78.68	392,701,084	381,200,576		345,043,947	163,498,260	96,481,896		238,548,306	386,950,830	345,043,947	129,990,078	238,548,306	2%		36%		0.89	0.34	0.62	-0.17	-1.57	-0.70	-0.21	-1.50	-0.71	-1.12	-2.98	-1.62	-1.16	-2.82	-1.64
327	4400	-1.6	-3.0	-1.9	11,420,905	51%	Arhgef2;Arhgef2;Arhgef2	ARHGEF2;ARHGEF2 iso4;ARHGEF2 iso5	§955;928;926	Rho guanine nucleotide exchange factor 2	Q60875;Q60875-4;Q60875-5	http://www.phosphosite.org/proteinAction.do?id=5030&showAllSites=true	111.9	LS*PPHSPR	2	485.7289	2	51.77	11,837,342	11,004,469	9,861,205	4,644,660	3,054,203	4,165,768	7,085,094	4,767,754	11,420,905	7,252,932	3,609,985	5,926,424	5%	51%	22%	28%	0.64	0.32	0.52	-0.66	-1.66	-0.95	-0.70	-1.58	-0.96	-1.57	-3.16	-1.93	-1.63	-3.00	-1.95
328	4405	4.0	5.5	5.5	114,733,557	24%	Arhgef2;Arhgef2;Arhgef2	ARHGEF2;ARHGEF2 iso4;ARHGEF2 iso5	718;691;689	Rho guanine nucleotide exchange factor 2	Q60875;Q60875-4;Q60875-5	http://www.phosphosite.org/proteinAction.do?id=5030&showAllSites=true	111.9	TFNGSIELCRADS*DSSQKDR	4	592.2574	15	76.54	20,363,246	21,065,155	99,522,653	70,135,370	122,740,263	92,344,608	111,914,935	117,552,180	20,714,201	84,829,012	107,542,435	114,733,557	2%	24%	20%	3%	4.10	5.19	5.54	2.03	2.38	2.47	1.99	2.45	2.46	4.10	5.19	5.54	3.96	5.48	5.49
329	4436	-3.1	-2.7	-2.2	1,555,632,028	5%	Arhgef6	ARHGEF6	§679	Rho guanine nucleotide exchange factor 6	Q8K4I3	http://www.phosphosite.org/proteinAction.do?id=9864&showAllSites=true	87.0	KDS*VPQVLLPEEEKLIIEETR	3	849.1102	29	133.81	1,615,779,233	1,495,484,823	518,779,383	530,375,767	557,541,680	522,048,352	713,027,618	715,330,238	1,555,632,028	524,577,575	539,795,016	714,178,928	5%	2%	5%	0%	0.34	0.35	0.46	-1.57	-1.53	-1.12	-1.62	-1.45	-1.14	-2.97	-2.88	-2.18	-3.06	-2.73	-2.20
330	4440	6.6	5.1	6.0	124,431,452	32%	Arhgef6	ARHGEF6	123	Rho guanine nucleotide exchange factor 6	Q8K4I3	http://www.phosphosite.org/proteinAction.do?id=9864&showAllSites=true	87.0	SS*SLSAATSSQTNPQVAVPSTAPEQHSEEKAEMTENGSHQLIVK	4	1169.0473	2	87.95	14,013,582	22,283,799	115,051,412	133,811,493	75,879,682	99,325,104		110,824,024	18,148,691	124,431,452	87,602,393	110,824,024	32%	11%	19%		6.86	4.83	6.11	2.78	2.27	2.61	2.73	2.35	2.60	6.86	4.83	6.11	6.63	5.09	6.05
331	4448	6.9	5.0	8.4	161,245,001	26%	Arhgef6	ARHGEF6	126	Rho guanine nucleotide exchange factor 6	Q8K4I3	http://www.phosphosite.org/proteinAction.do?id=9864&showAllSites=true	87.0	SSSLS*AATSSQTNPQVAVPSTAPEQHSEEKAEMTENGSHQLIVK	5	935.4393	9	87.88	15,598,751	22,628,369	139,487,452	132,787,910	80,499,877	99,526,904	155,131,123	167,358,880	19,113,560	136,137,681	90,013,390	161,245,001	26%	3%	15%	5%	7.12	4.71	8.44	2.83	2.24	3.08	2.78	2.31	3.06	7.12	4.71	8.44	6.89	4.97	8.36
332	4496	5.4	3.7	4.5	478,322,556	5%	Arpc1b	ARPC1B	§310	Actin-related protein 2/3 complex subunit 1B	Q9WV32	http://www.phosphosite.org/proteinAction.do?id=18727&showAllSites=true	41.0	KAS*SEGGAATGAGLDSLHK	3	612.9544	28	60.30	81,971,478	88,558,841	490,004,600	466,640,512	291,771,731	303,625,376	390,400,968	383,710,214	85,265,159	478,322,556	297,698,554	387,055,591	5%	3%	3%	1%	5.61	3.49	4.54	2.49	1.80	2.18	2.44	1.88	2.17	5.61	3.49	4.54	5.43	3.68	4.50
333	4499	6.5	2.8	6.4	95,376,819	36%	Arpc1b	ARPC1B	§311	Actin-related protein 2/3 complex subunit 1B	Q9WV32	http://www.phosphosite.org/proteinAction.do?id=18727&showAllSites=true	41.0	ERFQNLDKKASS*EGGAATGAGLDSLHK	5	574.2795	6	69.47		14,198,904	93,837,991	96,915,648	37,091,735		67,950,529	114,854,715	14,198,904	95,376,819	37,091,735	91,402,622		2%		36%	6.72	2.61	6.44	2.75	1.39	2.69	2.70	1.46	2.67	6.72	2.61	6.44	6.50	2.76	6.38
334	4500	-1.4	-1.3	-3.2	25,665,128	10%	Asap1;Asap1;Asap1	DDEF1;DDEF1 iso3;DDEF1 iso4	§852, §858;840, 846;837, 843	Arf-GAP with SH3 domain, ANK repeat and PH domain-containing protein 1	Q9QWY8;Q9QWY8-3;Q9QWY8-4	http://www.phosphosite.org/proteinAction.do?id=4039&showAllSites=true	127.3	RT*LSDPPS*PLPHGPPNK	3	657.3026	4	78.83	25,665,128		19,448,046			18,951,410	8,785,858	7,606,694	25,665,128	19,448,046	18,951,410	8,196,276				10%	0.76	0.74	0.32	-0.40	-0.44	-1.65	-0.45	-0.36	-1.66	-1.32	-1.35	-3.13	-1.36	-1.28	-3.16
335	4501	-2.3	-3.3	-3.4	40,915,005	30%	Asap1;Asap1;Asap1	DDEF1;DDEF1 iso3;DDEF1 iso4	§852;840;837	Arf-GAP with SH3 domain, ANK repeat and PH domain-containing protein 1	Q9QWY8;Q9QWY8-3;Q9QWY8-4	http://www.phosphosite.org/proteinAction.do?id=4039&showAllSites=true	127.3	RT*LSDPPSPLPHGPPNK	3	630.6472	4	74.21	39,314,481	42,515,528	17,388,505	19,175,451	10,925,379	12,940,693	14,808,815	9,656,472	40,915,005	18,281,978	11,933,036	12,232,643	6%	7%	12%	30%	0.45	0.29	0.30	-1.16	-1.78	-1.74	-1.21	-1.70	-1.76	-2.24	-3.43	-3.34	-2.31	-3.25	-3.38
336	4505	-2.0	-3.8	-3.5	225,370,214	42%	Asap1;Asap1;Asap1	DDEF1;DDEF1 iso3;DDEF1 iso4	§854;842;839	Arf-GAP with SH3 domain, ANK repeat and PH domain-containing protein 1	Q9QWY8;Q9QWY8-3;Q9QWY8-4	http://www.phosphosite.org/proteinAction.do?id=4039&showAllSites=true	127.3	TLS*DPPSPLPHGPPNK	3	578.6135	10	86.24	255,319,263	195,421,164	80,866,350	149,912,028	58,499,975	54,724,428	68,901,471	61,303,204	225,370,214	115,389,189	56,612,202	65,102,338	19%	42%	5%	8%	0.51	0.25	0.29	-0.97	-1.99	-1.79	-1.01	-1.92	-1.81	-1.95	-3.98	-3.46	-2.02	-3.77	-3.49
337	4528	-2.9	-1.5	-1.7	22,849,754	48%	Baiap2;Baiap2;Baiap2;Baiap2	IRSp53;IRSp53 iso2;IRSp53 iso3;IRSp53 iso4	§367;367;§367;327	Brain-specific angiogenesis inhibitor 1-associated protein 2	Q8BKX1;Q8BKX1-2;Q8BKX1-3;Q8BKX1-4	http://www.phosphosite.org/proteinAction.do?id=4416&showAllSites=true	59.2	SSS*M#AAGLER	2	552.7232	17	45.96	21,897,377	23,802,132	5,474,100	11,077,429	14,640,824	14,336,196	17,243,410	9,605,975	22,849,754	8,275,764	14,488,510	13,424,692	6%	48%	1%	40%	0.36	0.63	0.59	-1.47	-0.66	-0.77	-1.51	-0.58	-0.78	-2.76	-1.58	-1.70	-2.85	-1.50	-1.72
338	4538	-2.3	-2.8	-1.9	18,331,916	46%	Cactin	CACTIN	§153	Cactin	Q9CS00	http://www.phosphosite.org/proteinAction.do?id=4846338&showAllSites=true	90.6	SPGTAT*LALSQQQSLQER	3	665.6563	2	96.21	14,352,482	22,311,351	10,701,905	5,466,646	4,299,102	8,052,406	11,863,165	7,378,966	18,331,916	8,084,276	6,175,754	9,621,065	31%	46%	43%	33%	0.44	0.34	0.52	-1.18	-1.57	-0.93	-1.23	-1.49	-0.94	-2.27	-2.97	-1.91	-2.34	-2.81	-1.92
339	4551	57.9	45.4	51.7	11,965,461	45%	Col7a1	COL7A1	1620	Collagen alpha-1(VII) chain	Q63870	http://www.phosphosite.org/proteinAction.do?id=3289102&showAllSites=true	295.1	PGS*PGPVGPRGRDGEAGEK	2	950.4391	2	37.11			13,111,280	10,819,643	5,901,274	11,327,844	8,635,052	12,254,637	200,000	11,965,461	8,614,559	10,444,844		14%	45%	25%	59.83	43.07	52.22	5.90	5.43	5.71	5.86	5.51	5.69	59.83	43.07	52.22	57.89	45.44	51.73
340	4553	2.1	1.8	2.6	11,787,857	24%	Coro1b	coronin 1B	§413	Coronin-1B	Q9WUM3	http://www.phosphosite.org/proteinAction.do?id=7726&showAllSites=true	53.9	NVLS*DSRPASYSR	3	511.2349	3	69.52	5,253,842	3,787,534	11,279,375	8,010,626	7,087,889	8,417,281	11,114,927	12,460,787	4,520,688	9,645,000	7,752,585	11,787,857	23%	24%	12%	8%	2.13	1.71	2.61	1.09	0.78	1.38	1.05	0.86	1.37	2.13	1.71	2.61	2.06	1.81	2.58
341	4554	5.7	4.0	7.4	13,823,230	31%	Coro1b	coronin 1B	§419	Coronin-1B	Q9WUM3	http://www.phosphosite.org/proteinAction.do?id=7726&showAllSites=true	53.9	NVLSDSRPAS*YSR	3	511.2349	2	62.87	1,855,428		11,577,929	10,337,057	5,518,813	8,574,503	15,595,046	12,051,414	1,855,428	10,957,493	7,046,658	13,823,230		8%	31%	18%	5.91	3.80	7.45	2.56	1.93	2.90	2.51	2.00	2.88	5.91	3.80	7.45	5.71	4.01	7.38
342	4562	2.0	2.2	3.5	93,318,220	37%	Dbnl;Dbnl;Dbnl	DBNL;DBNL iso2;DBNL iso3	§277;274;273	Drebrin-like protein	Q62418;Q62418-2;Q62418-3	http://www.phosphosite.org/proteinAction.do?id=2802&showAllSites=true	48.7	AM#S*TTSVTSSQPGK	2	739.3157	13	43.37		26,310,366	53,725,620		40,966,224	69,638,912	91,372,324	95,264,117	26,310,366	53,725,620	55,302,568	93,318,220			37%	3%	2.04	2.10	3.55	1.03	1.07	1.83	0.98	1.15	1.81	2.04	2.10	3.55	1.98	2.22	3.51
343	4573	-1.9	-1.6	-2.6	58,890,052	16%	Dock10;Dock10;Dock10;Dock10	DOCK10;DOCK10 iso2;DOCK10 iso3;DOCK10 iso4	§1231, §1232;§1231, §1232;§1231, §1232;1218, 1219	Dedicator of cytokinesis protein 10	Q8BZN6;Q8BZN6-2;Q8BZN6-3;Q8BZN6-4	http://www.phosphosite.org/proteinAction.do?id=14305&showAllSites=true	245.6	DLYPFTVNT*S*NQGSRDDLSTNGGFQTQTSMK	4	893.1287	6	132.77	65,469,569	52,310,535	29,986,136	32,649,307	38,166,224	30,995,160		22,613,031	58,890,052	31,317,722	34,580,692	22,613,031	16%	6%	15%		0.53	0.59	0.38	-0.91	-0.77	-1.38	-0.96	-0.69	-1.39	-1.88	-1.70	-2.60	-1.94	-1.61	-2.63
344	4575	-2.4	-1.6	-5.7	113,463,508	14%	Dock10;Dock10;Dock10;Dock10	DOCK10;DOCK10 iso2;DOCK10 iso3;DOCK10 iso4	§1231, §1236;§1231, §1236;§1231, §1236;1218, 1223	Dedicator of cytokinesis protein 10	Q8BZN6;Q8BZN6-2;Q8BZN6-3;Q8BZN6-4	http://www.phosphosite.org/proteinAction.do?id=14305&showAllSites=true	245.6	DLYPFTVNT*SNQGS*RDDLSTNGGFQTQTSMK	3	1190.5024	4	132.78	112,269,564	114,657,452	47,653,847	51,972,267	66,185,376	66,594,976	22,117,482	18,061,173	113,463,508	49,813,057	66,390,176	20,089,328	1%	6%	0%	14%	0.44	0.59	0.18	-1.19	-0.77	-2.50	-1.24	-0.70	-2.51	-2.28	-1.71	-5.65	-2.35	-1.62	-5.70
345	4581	-1.9	-1.6	-2.6	58,890,052	16%	Dock10;Dock10;Dock10;Dock10	DOCK10;DOCK10 iso2;DOCK10 iso3;DOCK10 iso4	§1232, §1236;§1232, §1236;§1232, §1236;1219, 1223	Dedicator of cytokinesis protein 10	Q8BZN6;Q8BZN6-2;Q8BZN6-3;Q8BZN6-4	http://www.phosphosite.org/proteinAction.do?id=14305&showAllSites=true	245.6	DLYPFTVNTS*NQGS*RDDLSTNGGFQTQTSMK	4	893.1287	12	132.76	65,469,569	52,310,535	29,986,136	32,649,307	38,166,224	30,995,160		22,613,031	58,890,052	31,317,722	34,580,692	22,613,031	16%	6%	15%		0.53	0.59	0.38	-0.91	-0.77	-1.38	-0.96	-0.69	-1.39	-1.88	-1.70	-2.60	-1.94	-1.61	-2.63
346	4594	-2.6	-2.4	-2.0	6,796,043	11%	Dock10;Dock10;Dock10;Dock10	DOCK10;DOCK10 iso2;DOCK10 iso3;DOCK10 iso4	§1318, §1322;§1318, §1322;§1318, §1322;1305, 1309	Dedicator of cytokinesis protein 10	Q8BZN6;Q8BZN6-2;Q8BZN6-3;Q8BZN6-4	http://www.phosphosite.org/proteinAction.do?id=14305&showAllSites=true	245.6	IPRPLS*LIGS*TLR	3	528.2754	2	153.04	7,314,748	6,277,338	2,746,234		2,654,269		3,406,724		6,796,043	2,746,234	2,654,269	3,406,724	11%				0.40	0.39	0.50	-1.31	-1.36	-1.00	-1.35	-1.28	-1.01	-2.47	-2.56	-1.99	-2.56	-2.43	-2.01
347	4605	5.8	9.3	7.5	32,665,188	16%	Dock10;Dock10;Dock10;Dock10	DOCK10;DOCK10 iso2;DOCK10 iso3;DOCK10 iso4	§1406;§1406;§1406;1393	Dedicator of cytokinesis protein 10	Q8BZN6;Q8BZN6-2;Q8BZN6-3;Q8BZN6-4	http://www.phosphosite.org/proteinAction.do?id=14305&showAllSites=true	245.6	FVQSTQNNGT*LK	2	708.8296	11	53.66	3,353,114	4,041,339	21,651,065	22,836,538		32,665,188	31,017,866	24,738,108	3,697,226	22,243,802	32,665,188	27,877,987	13%	4%		16%	6.02	8.84	7.54	2.59	3.14	2.91	2.54	3.22	2.90	6.02	8.84	7.54	5.82	9.32	7.47
348	4618	-2.4	-1.6	-5.7	113,463,508	14%	Dock10;Dock10;Dock10;Dock10	DOCK10;DOCK10 iso2;DOCK10 iso3;DOCK10 iso4	1228, §1232;1228, §1232;1228, §1232;1215, 1219	Dedicator of cytokinesis protein 10	Q8BZN6;Q8BZN6-2;Q8BZN6-3;Q8BZN6-4	http://www.phosphosite.org/proteinAction.do?id=14305&showAllSites=true	245.6	DLYPFT*VNTS*NQGSRDDLSTNGGFQTQTSMK	3	1190.5024	2	132.77	112,269,564	114,657,452	47,653,847	51,972,267	66,185,376	66,594,976	22,117,482	18,061,173	113,463,508	49,813,057	66,390,176	20,089,328	1%	6%	0%	14%	0.44	0.59	0.18	-1.19	-0.77	-2.50	-1.24	-0.70	-2.51	-2.28	-1.71	-5.65	-2.35	-1.62	-5.70
349	4621	-1.9	-1.5	-3.9	39,838,008	45%	Dock10;Dock10;Dock10;Dock10	DOCK10;DOCK10 iso2;DOCK10 iso3;DOCK10 iso4	1410;1410;1410;1397	Dedicator of cytokinesis protein 10	Q8BZN6;Q8BZN6-2;Q8BZN6-3;Q8BZN6-4	http://www.phosphosite.org/proteinAction.do?id=14305&showAllSites=true	245.6	FVQSTQNNGTLKGS*NPSCQTSGLLSQWMHTTSGHEGHK	5	845.1832	3	107.93		39,838,008	21,437,586		25,638,008	23,437,416	7,085,508	13,671,453	39,838,008	21,437,586	24,537,712	10,378,481			6%	45%	0.54	0.62	0.26	-0.89	-0.70	-1.94	-0.94	-0.62	-1.95	-1.86	-1.62	-3.84	-1.92	-1.54	-3.88
350	4648	2.5	2.9	3.0	439,033,594	9%	Dock5	DOCK5	§1788, §1793	Dedicator of cytokinesis protein 5	B2RY04	http://www.phosphosite.org/proteinAction.do?id=23642&showAllSites=true	214.3	LTPFHSPSPLQSTALS*PPPLT*PK	3	858.4199	11	130.81	143,327,582	142,835,307	362,485,006	382,644,609	414,625,728	374,702,816	466,318,962	411,748,226	143,081,445	372,564,808	394,664,272	439,033,594	0%	4%	7%	9%	2.60	2.76	3.07	1.38	1.46	1.62	1.33	1.54	1.60	2.60	2.76	3.07	2.52	2.91	3.04
351	4653	2.3	2.2	3.2	131,000,230	29%	Dock5	DOCK5	§1832	Dedicator of cytokinesis protein 5	B2RY04	http://www.phosphosite.org/proteinAction.do?id=23642&showAllSites=true	214.3	SKPYESSQRNS*AEIAPPLPVRR	4	641.3261	6	76.94	48,667,069	32,040,560	98,222,897	95,503,813	88,368,770	77,685,752	139,986,443	122,014,017	40,353,814	96,863,355	83,027,261	131,000,230	29%	2%	9%	10%	2.40	2.06	3.25	1.26	1.04	1.70	1.22	1.12	1.69	2.40	2.06	3.25	2.32	2.17	3.22
352	4654	2.3	1.6	2.7	3,706,047	38%	Dock5	DOCK5	§1845	Dedicator of cytokinesis protein 5	B2RY04	http://www.phosphosite.org/proteinAction.do?id=23642&showAllSites=true	214.3	RDS*KAPPPPPPK	3	456.2341	10	30.24	1,514,806	1,157,060	3,233,306		1,988,537		2,718,925	4,693,169	1,335,933	3,233,306	1,988,537	3,706,047	19%			38%	2.42	1.49	2.77	1.28	0.57	1.47	1.23	0.65	1.46	2.42	1.49	2.77	2.34	1.57	2.75
353	4665	4.9	6.1	7.0	156,152,534	17%	Dock8	DOCK8	§197	Dedicator of cytokinesis protein 8	Q8C147	http://www.phosphosite.org/proteinAction.do?id=8561&showAllSites=true	238.8	GPLTS*CDFDLR	2	680.7838	8	116.43	19,595,553	24,802,669	117,970,809	106,443,828	123,090,927	132,893,944	160,524,575	151,780,493	22,199,111	112,207,319	127,992,435	156,152,534	17%	7%	5%	4%	5.05	5.77	7.03	2.34	2.53	2.81	2.29	2.60	2.80	5.05	5.77	7.03	4.89	6.08	6.97
354	4671	6.2	5.5	5.6	261,298,638	24%	Dock8	DOCK8	§2097	Dedicator of cytokinesis protein 8	Q8C147	http://www.phosphosite.org/proteinAction.do?id=8561&showAllSites=true	238.8	KCETQLS*QGS	2	609.2470	8	37.09	33,759,293	47,625,241	241,431,669	281,165,606	198,343,306	226,970,160	224,812,028	233,152,980	40,692,267	261,298,638	212,656,733	228,982,504	24%	11%	10%	3%	6.42	5.23	5.63	2.68	2.39	2.49	2.64	2.46	2.48	6.42	5.23	5.63	6.21	5.51	5.57
355	4675	2.5	1.8	2.7	36,801,768	11%	Dock8;Dock8	DOCK8;DOCK8 iso2	§433;67	Dedicator of cytokinesis protein 8	Q8C147;Q8C147-2	http://www.phosphosite.org/proteinAction.do?id=8561&showAllSites=true	238.8	ESTDVEPGVGRNS*VGEKR	3	665.9759	5	48.75		13,457,431	31,633,068	37,111,831	22,147,485	24,789,936	38,243,864	35,359,671	13,457,431	34,372,449	23,468,711	36,801,768		11%	8%	6%	2.55	1.74	2.73	1.35	0.80	1.45	1.31	0.88	1.44	2.55	1.74	2.73	2.47	1.84	2.71
356	4681	-7.0	-1.9	-1.5	18,218,064	23%	Dock8;Dock8	DOCK8;DOCK8 iso2	§904;538	Dedicator of cytokinesis protein 8	Q8C147;Q8C147-2	http://www.phosphosite.org/proteinAction.do?id=8561&showAllSites=true	238.8	VMSS*SNPDLTGSHCAADEEVKNIM#SSK	3	997.4241	4	81.86	17,684,158	18,751,969	2,706,304		7,703,940	10,675,978	13,098,849	11,284,970	18,218,064	2,706,304	9,189,959	12,191,910	4%		23%	11%	0.15	0.50	0.67	-2.75	-0.99	-0.58	-2.80	-0.91	-0.59	-6.73	-1.98	-1.49	-6.96	-1.88	-1.51
357	4696	-1.4	-2.0	-2.6	54,911,504	22%	Dpysl2	CRMP-2	§514	Dihydropyrimidinase-related protein 2	O08553	http://www.phosphosite.org/proteinAction.do?id=2393&showAllSites=true	62.2	TVT*PASSAK	2	471.2206	7	29.18	46,540,337	63,282,670	38,107,098	44,413,036	23,197,275	27,958,672	19,111,566	24,298,330	54,911,504	41,260,067	25,577,974	21,704,948	22%	11%	13%	17%	0.75	0.47	0.40	-0.41	-1.10	-1.34	-0.46	-1.03	-1.35	-1.33	-2.15	-2.53	-1.38	-2.04	-2.55
358	4735	2.1	3.1	3.1	61,315,454	18%	Dtnb;Dtnb	DTNB;DTNB iso2	§545;552	Dystrobrevin beta	O70585;O70585-2	http://www.phosphosite.org/proteinAction.do?id=1236450&showAllSites=true	74.4	STS*AGSTPTHGPQDSLSGVGGDVQEAFAQGTR	3	1061.4723	4	118.45		19,687,784	37,810,144	48,860,881	58,987,380	56,234,400	57,729,820	64,901,088	19,687,784	43,335,512	57,610,890	61,315,454		18%	3%	8%	2.20	2.93	3.11	1.14	1.55	1.64	1.09	1.63	1.63	2.20	2.93	3.11	2.13	3.09	3.08
359	4737	4.2	6.0	5.7	11,536,035	21%	Dtnb;Dtnb	DTNB;DTNB iso2	300;300	Dystrobrevin beta	O70585;O70585-2	http://www.phosphosite.org/proteinAction.do?id=1236450&showAllSites=true	74.4	KLS*HAISK	3	321.8390	3	29.63		1,994,957	7,362,022	9,929,918	11,668,069	11,018,497	11,622,335	11,449,735	1,994,957	8,645,970	11,343,283	11,536,035		21%	4%	1%	4.33	5.69	5.78	2.12	2.51	2.53	2.07	2.58	2.52	4.33	5.69	5.78	4.19	6.00	5.73
360	4775	-4.2	1.5	1.3	11,301,304	13%	Ect2;Ect2	ECT2;ECT2 iso2	§397;366	Protein ECT2	Q07139;Q07139-2	http://www.phosphosite.org/proteinAction.do?id=8684&showAllSites=true	103.1	ETDLS*PFPPR	2	619.7763	3	99.20	7,180,615	8,598,027	1,930,922		11,301,304		9,410,927	10,510,664	7,889,321	1,930,922	11,301,304	9,960,795	13%			8%	0.24	1.43	1.26	-2.03	0.52	0.34	-2.08	0.60	0.32	-4.09	1.43	1.26	-4.22	1.51	1.25
361	4787	6.5	7.2	4.8	11,271,911	58%	Ect2;Ect2	ECT2;ECT2 iso2	856;825	Protein ECT2	Q07139;Q07139-2	http://www.phosphosite.org/proteinAction.do?id=8684&showAllSites=true	103.1	MALS*SSHSSEGR	2	664.7687	4	41.59	1,140,992	2,180,881	11,848,201	10,382,650	15,870,521	6,673,300	7,056,247	8,893,279	1,660,937	11,115,425	11,271,911	7,974,763	44%	9%	58%	16%	6.69	6.79	4.80	2.74	2.76	2.26	2.69	2.84	2.25	6.69	6.79	4.80	6.47	7.16	4.76
362	4797	2.0	2.8	-1.2	55,617,224	16%	Fam126a	FAM126A	§433	Hyccin	Q6P9N1	http://www.phosphosite.org/proteinAction.do?id=14023&showAllSites=true	57.3	LTLTSSQS*LPKPSSQGLAK	3	675.0206	8	94.71	20,599,989		38,021,060	47,459,233		55,617,224	16,092,153	19,460,938	20,599,989	42,740,146	55,617,224	17,776,545		16%		13%	2.07	2.70	0.86	1.05	1.43	-0.21	1.01	1.51	-0.23	2.07	2.70	-1.16	2.01	2.85	-1.17
363	4802	-1.1	2.8	4.2	31,234,766	50%	Fam177a1	FAM177A1	§29	Protein FAM177A1	Q8BR63	http://www.phosphosite.org/proteinAction.do?id=14001&showAllSites=true	23.6	QIS*NERGFENVELGVMGK	3	696.3258	2	114.58	9,935,271	4,709,076	5,762,987	8,622,790	25,612,582	12,630,215	29,680,896	32,788,636	7,322,174	7,192,888	19,121,398	31,234,766	50%	28%	48%	7%	0.98	2.61	4.27	-0.03	1.38	2.09	-0.07	1.46	2.08	-1.02	2.61	4.27	-1.05	2.75	4.23
364	4829	2.0	3.6	3.3	29,296,950	31%	Fmn1	FMN1 iso5	396	Formin-1	Q05860-5	http://www.phosphosite.org/proteinAction.do?id=21474&showAllSites=true	133.1	ART*PETALEAFK	3	471.8973	12	95.89	8,653,374		22,103,378	14,136,554	33,753,209	24,840,692	30,610,347	27,248,360	8,653,374	18,119,966	29,296,950	28,929,354		31%	22%	8%	2.09	3.39	3.34	1.07	1.76	1.74	1.02	1.84	1.73	2.09	3.39	3.34	2.03	3.57	3.31
365	4831	3.3	2.9	3.1	45,083,489	25%	Fmn1	FMN1 iso5	444	Formin-1	Q05860-5	http://www.phosphosite.org/proteinAction.do?id=21474&showAllSites=true	133.1	S*KSRPADSPSDPKSPDQSPTEQDDRTPGR	4	805.3641	4	40.71	10,881,215	15,601,812	43,515,566	46,651,411	32,087,839	40,277,428	35,123,283	46,571,941	13,241,514	45,083,489	36,182,634	40,847,612	25%	5%	16%	20%	3.40	2.73	3.08	1.77	1.45	1.63	1.72	1.53	1.61	3.40	2.73	3.08	3.29	2.88	3.06
366	4834	43.6	96.5	50.1	18,289,200	51%	Fmn1	FMN1 iso5	444, 457, 461	Formin-1	Q05860-5	http://www.phosphosite.org/proteinAction.do?id=21474&showAllSites=true	133.1	S*KSRPADSPSDPKS*PDQS*PTEQDDRTPGR	4	845.3473	2	42.79				9,003,999	19,275,821	17,302,578	6,472,078	13,757,984	200,000	9,003,999	18,289,200	10,115,031			8%	51%	45.02	91.45	50.58	5.49	6.51	5.66	5.44	6.59	5.65	45.02	91.45	50.58	43.56	96.46	50.10
367	4837	3.3	2.9	3.1	45,083,489	25%	Fmn1	FMN1 iso5	446	Formin-1	Q05860-5	http://www.phosphosite.org/proteinAction.do?id=21474&showAllSites=true	133.1	SKS*RPADSPSDPKSPDQSPTEQDDRTPGR	4	805.3641	24	40.70	10,881,215	15,601,812	43,515,566	46,651,411	32,087,839	40,277,428	35,123,283	46,571,941	13,241,514	45,083,489	36,182,634	40,847,612	25%	5%	16%	20%	3.40	2.73	3.08	1.77	1.45	1.63	1.72	1.53	1.61	3.40	2.73	3.08	3.29	2.88	3.06
368	4841	6.1	8.6	7.3	70,644,297	46%	Fmn1	FMN1 iso5	446, 457	Formin-1	Q05860-5	http://www.phosphosite.org/proteinAction.do?id=21474&showAllSites=true	133.1	SKS*RPADSPSDPKS*PDQSPTEQDDRTPGR	4	825.3557	5	41.85	5,843,621	11,546,653	55,545,082	54,873,306	65,862,002	75,426,592	63,241,139	65,350,527	8,695,137	55,209,194	70,644,297	64,295,833	46%	1%	10%	2%	6.35	8.12	7.39	2.67	3.02	2.89	2.62	3.10	2.87	6.35	8.12	7.39	6.14	8.57	7.32
369	4842	43.6	96.5	50.1	18,289,200	51%	Fmn1	FMN1 iso5	446, 457, 461	Formin-1	Q05860-5	http://www.phosphosite.org/proteinAction.do?id=21474&showAllSites=true	133.1	SKS*RPADSPSDPKS*PDQS*PTEQDDRTPGR	4	845.3473	2	42.76				9,003,999	19,275,821	17,302,578	6,472,078	13,757,984	200,000	9,003,999	18,289,200	10,115,031			8%	51%	45.02	91.45	50.58	5.49	6.51	5.66	5.44	6.59	5.65	45.02	91.45	50.58	43.56	96.46	50.10
370	4845	-2.1	-2.3	-3.1	27,378,003	27%	Fmn1	FMN1 iso5	457, 461	Formin-1	Q05860-5	http://www.phosphosite.org/proteinAction.do?id=21474&showAllSites=true	133.1	SRPADSPSDPKS*PDQS*PTEQDDRTPGR	4	771.5739	5	43.21	27,378,003		12,767,538	14,267,012		11,448,846	7,326,386	10,776,294	27,378,003	13,517,275	11,448,846	9,051,340		8%		27%	0.49	0.42	0.33	-1.02	-1.26	-1.60	-1.07	-1.18	-1.61	-2.03	-2.39	-3.02	-2.09	-2.27	-3.05
371	4846	-2.1	-2.3	-3.1	27,378,003	27%	Fmn1	FMN1 iso5	457, 463	Formin-1	Q05860-5	http://www.phosphosite.org/proteinAction.do?id=21474&showAllSites=true	133.1	SRPADSPSDPKS*PDQSPT*EQDDRTPGR	4	771.5739	1	43.26	27,378,003		12,767,538	14,267,012		11,448,846	7,326,386	10,776,294	27,378,003	13,517,275	11,448,846	9,051,340		8%		27%	0.49	0.42	0.33	-1.02	-1.26	-1.60	-1.07	-1.18	-1.61	-2.03	-2.39	-3.02	-2.09	-2.27	-3.05
372	4847	3.7	2.7	4.2	25,013,085	15%	Fmn1;Fmn1;Fmn1;Fmn1;Fmn1	FMN1 iso5;FMN1;FMN1 iso2;FMN1 iso3;FMN1 iso6	1189;1451;1415;1353;835	Formin-1	Q05860-5;Q05860;Q05860-2;Q05860-3;Q05860-6	http://www.phosphosite.org/proteinAction.do?id=21474&showAllSites=true	133.1	KINPTAS*LKER	3	446.2377	7	47.89		5,839,931	22,108,963	22,206,857	16,465,836	13,322,770	24,094,205	25,931,965	5,839,931	22,157,910	14,894,303	25,013,085		0%	15%	5%	3.79	2.55	4.28	1.92	1.35	2.10	1.88	1.43	2.08	3.79	2.55	4.28	3.67	2.69	4.24
373	4850	1.2	1.2	-2.5	431,043,556	29%	Fmn1;Fmn1;Fmn1;Fmn1;Fmn1	FMN1 iso5;FMN1;FMN1 iso2;FMN1 iso3;FMN1 iso6	616;§842;§842;744;262	Formin-1	Q05860-5;Q05860;Q05860-2;Q05860-3;Q05860-6	http://www.phosphosite.org/proteinAction.do?id=21474&showAllSites=true	133.1	KLTISLTQLS*PSKDSK	3	609.3272	8	94.22	409,693,296	268,343,083		431,043,556	383,184,655	378,359,808		137,163,031	339,018,189	431,043,556	380,772,232	137,163,031	29%		1%		1.27	1.12	0.40	0.35	0.17	-1.31	0.30	0.24	-1.32	1.27	1.12	-2.47	1.23	1.18	-2.50
374	4881	-2.8	-2.1	-1.9	66,360,875	13%	Git1	GIT1	§422	ARF GTPase-activating protein GIT1	Q68FF6	http://www.phosphosite.org/proteinAction.do?id=3413&showAllSites=true	85.2	ARSM#DS*SDLSDGAVTLQEYLELK	3	875.3981	2	143.82	62,398,731	70,323,020	22,064,589	26,660,543	30,868,496	28,780,976	34,369,320	35,477,206	66,360,875	24,362,566	29,824,736	34,923,263	8%	13%	5%	2%	0.37	0.45	0.53	-1.45	-1.15	-0.93	-1.49	-1.08	-0.94	-2.72	-2.23	-1.90	-2.82	-2.11	-1.92
375	4895	-2.4	-3.0	-2.3	34,198,040	29%	Git1	GIT1	§605	ARF GTPase-activating protein GIT1	Q68FF6	http://www.phosphosite.org/proteinAction.do?id=3413&showAllSites=true	85.2	HGSGADS*DYENTQSGDPLLGLEGKR	4	671.5463	7	97.83	41,325,186	27,070,895	14,120,405	15,804,996	11,183,191	10,133,030	14,874,356		34,198,040	14,962,701	10,658,110	14,874,356	29%	8%	7%		0.44	0.31	0.43	-1.19	-1.68	-1.20	-1.24	-1.60	-1.21	-2.29	-3.21	-2.30	-2.36	-3.04	-2.32
376	4901	-2.0	-2.2	-2.8	315,500,269	14%	Git2	GIT2	§391, §396	ARF GTPase-activating protein GIT2	Q9JLQ2	http://www.phosphosite.org/proteinAction.do?id=2762&showAllSites=true	78.7	TVSTQHSTESQDNDQPDY*DSVAS*DEDTDVETR	4	933.6061	10	74.46	346,546,955	284,453,583	175,763,843	149,252,244	144,245,634	129,827,680	117,567,105	113,383,223	315,500,269	162,508,043	137,036,657	115,475,164	14%	12%	7%	3%	0.52	0.43	0.37	-0.96	-1.20	-1.45	-1.00	-1.13	-1.46	-1.94	-2.30	-2.73	-2.01	-2.18	-2.76
377	4904	-1.9	-2.3	-3.1	363,717,287	20%	Git2	GIT2	§393, §396	ARF GTPase-activating protein GIT2	Q9JLQ2	http://www.phosphosite.org/proteinAction.do?id=2762&showAllSites=true	78.7	TVSTQHSTESQDNDQPDYDS*VAS*DEDTDVETR	3	1244.4724	23	74.44	357,722,577	369,711,997	198,197,953	200,208,243	127,701,453	168,566,432	105,034,249	130,791,401	363,717,287	199,203,098	148,133,942	117,912,825	2%	1%	20%	15%	0.55	0.41	0.32	-0.87	-1.30	-1.63	-0.92	-1.22	-1.64	-1.83	-2.46	-3.08	-1.89	-2.33	-3.11
378	4919	3.5	2.5	3.5	48,887,959	26%	Git2	GIT2	§508	ARF GTPase-activating protein GIT2	Q9JLQ2	http://www.phosphosite.org/proteinAction.do?id=2762&showAllSites=true	78.7	SALVTSSSS*LPSFPSTLSWSR	3	759.6981	5	148.67	15,926,711	11,052,540	45,353,095	52,422,823	29,641,539	35,366,320	47,219,514	46,918,300	13,489,625	48,887,959	32,503,930	47,068,907	26%	10%	12%	0%	3.62	2.41	3.49	1.86	1.27	1.80	1.81	1.35	1.79	3.62	2.41	3.49	3.51	2.54	3.46
379	4921	3.9	4.6	5.3	218,474,209	8%	Git2	GIT2	§535	ARF GTPase-activating protein GIT2	Q9JLQ2	http://www.phosphosite.org/proteinAction.do?id=2762&showAllSites=true	78.7	LEKQNS*TPESDYDNTACDPEPDDTGSTR	3	1074.7611	15	64.43	41,816,985	39,083,326	165,045,187	164,390,197	166,333,745	182,850,048	230,859,089	206,089,330	40,450,155	164,717,692	174,591,896	218,474,209	5%	0%	7%	8%	4.07	4.32	5.40	2.03	2.11	2.43	1.98	2.19	2.42	4.07	4.32	5.40	3.94	4.55	5.35
380	4932	2.8	5.0	7.1	108,194,018	28%	Git2	GIT2	§536	ARF GTPase-activating protein GIT2	Q9JLQ2	http://www.phosphosite.org/proteinAction.do?id=2762&showAllSites=true	78.7	QNST*PESDYDNTACDPEPDDTGSTR	3	951.3539	13	67.94	14,635,781	15,557,730	42,224,402	43,759,228	85,729,263	57,228,464	108,194,018		15,096,756	42,991,815	71,478,864	108,194,018	4%	3%	28%		2.85	4.73	7.17	1.51	2.24	2.84	1.46	2.32	2.83	2.85	4.73	7.17	2.76	4.99	7.10
381	4933	10.7	11.2	11.8	7,209,597	38%	Git2	GIT2	§536, §539	ARF GTPase-activating protein GIT2	Q9JLQ2	http://www.phosphosite.org/proteinAction.do?id=2762&showAllSites=true	78.7	LEKQNST*PES*DYDNTACDPEPDDTGSTR	3	1101.4166	2	66.96	691,655	523,006	6,795,087	6,580,087	4,692,638	8,155,995	7,214,453	7,204,742	607,331	6,687,587	6,424,317	7,209,597	20%	2%	38%	0%	11.01	10.58	11.87	3.46	3.40	3.57	3.41	3.48	3.56	11.01	10.58	11.87	10.65	11.16	11.76
382	4935	10.7	11.2	11.8	7,209,597	38%	Git2	GIT2	§536, §541	ARF GTPase-activating protein GIT2	Q9JLQ2	http://www.phosphosite.org/proteinAction.do?id=2762&showAllSites=true	78.7	LEKQNST*PESDY*DNTACDPEPDDTGSTR	3	1101.4166	3	66.96	691,655	523,006	6,795,087	6,580,087	4,692,638	8,155,995	7,214,453	7,204,742	607,331	6,687,587	6,424,317	7,209,597	20%	2%	38%	0%	11.01	10.58	11.87	3.46	3.40	3.57	3.41	3.48	3.56	11.01	10.58	11.87	10.65	11.16	11.76
383	4937	1.7	2.2	3.4	53,602,959	21%	Git2	GIT2	§563	ARF GTPase-activating protein GIT2	Q9JLQ2	http://www.phosphosite.org/proteinAction.do?id=2762&showAllSites=true	78.7	QRS*MLWQGDGLLPDTAEPHSVPSPTLPSTEDVIR	4	953.2106	4	136.61	17,903,052	13,314,850	25,589,580	27,769,731	31,402,777	33,742,620	52,047,682	55,158,235	15,608,951	26,679,656	32,572,698	53,602,959	21%	6%	5%	4%	1.71	2.09	3.43	0.77	1.06	1.78	0.73	1.14	1.77	1.71	2.09	3.43	1.65	2.20	3.40
384	4943	2.1	2.2	2.5	131,044,028	18%	Iqsec1;Iqsec1	IQSEC1;IQSEC1 iso2	§106;107	IQ motif and SEC7 domain-containing protein 1	Q8R0S2;Q8R0S2-2	http://www.phosphosite.org/proteinAction.do?id=16569&showAllSites=true	107.9	SLS*ESYELSSDLQDK	2	890.8799	16	107.50	58,490,660	45,400,766	98,510,668	124,936,617	102,986,421	109,126,520	127,200,747	134,887,310	51,945,713	111,723,642	106,056,471	131,044,028	18%	17%	4%	4%	2.15	2.04	2.52	1.10	1.03	1.33	1.06	1.11	1.32	2.15	2.04	2.52	2.08	2.15	2.50
385	4948	3.4	4.9	5.6	249,783,768	18%	Iqsec1;Iqsec1	IQSEC1;IQSEC1 iso2	§179;180	IQ motif and SEC7 domain-containing protein 1	Q8R0S2;Q8R0S2-2	http://www.phosphosite.org/proteinAction.do?id=16569&showAllSites=true	107.9	MQFS*FEGPEKVHSSYFEGK	3	772.0011	20	110.00	50,209,077	38,609,712	155,389,484	154,506,881	198,018,276	212,444,832	263,740,039	235,827,496	44,409,395	154,948,183	205,231,554	249,783,768	18%	0%	5%	8%	3.49	4.62	5.62	1.80	2.21	2.49	1.76	2.29	2.48	3.49	4.62	5.62	3.38	4.87	5.57
386	4963	2.2	3.0	3.5	25,686,638	34%	Iqsec1;Iqsec1	IQSEC1;IQSEC1 iso2	§87;§88	IQ motif and SEC7 domain-containing protein 1	Q8R0S2;Q8R0S2-2	http://www.phosphosite.org/proteinAction.do?id=16569&showAllSites=true	107.9	LQHST*SVLRK	2	624.8266	2	43.65	5,475,217	8,881,895	19,185,712	12,949,078	21,499,837	19,981,126	24,943,996	26,429,280	7,178,556	16,067,395	20,740,482	25,686,638	34%	27%	5%	4%	2.24	2.89	3.58	1.16	1.53	1.84	1.11	1.61	1.83	2.24	2.89	3.58	2.17	3.05	3.54
387	4997	-2.5	-4.4	1.2	20,992,782	46%	Lcp1	L-plastin	§323	Plastin-2	Q61233	http://www.phosphosite.org/proteinAction.do?id=4251&showAllSites=true	70.1	AYYHLLEQVAPKGDEEGIPAVVIDMS*GLR	4	813.4018	3	146.80	16,565,405	19,116,698	9,162,703	5,577,451	3,516,496	4,108,987	27,759,593	14,225,971	17,841,051	7,370,077	3,812,742	20,992,782	10%	34%	11%	46%	0.41	0.21	1.18	-1.28	-2.23	0.23	-1.32	-2.15	0.22	-2.42	-4.68	1.18	-2.50	-4.44	1.17
388	5043	-2.8	-2.9	-3.5	182,476,012	12%	Lrrfip1;Lrrfip1	LRRFIP1;LRRFIP1 iso2	§82;230	Leucine-rich repeat flightless-interacting protein 1	Q3UZ39;Q3UZ39-2	http://www.phosphosite.org/proteinAction.do?id=1905803&showAllSites=true	79.2	NMPSLSAATLASLGGT*SSR	3	634.2993	3	134.51	187,055,796	177,896,228	69,408,008	64,207,271	61,554,324	57,653,948	48,582,612	57,491,699	182,476,012	66,807,640	59,604,136	53,037,156	4%	6%	5%	12%	0.37	0.33	0.29	-1.45	-1.61	-1.78	-1.50	-1.54	-1.80	-2.73	-3.06	-3.44	-2.82	-2.90	-3.47
389	5058	-1.3	-4.3	-1.8	1,286,807,397	19%	Lrrfip1;Lrrfip1	LRRFIP1;LRRFIP1 iso2	§88;236	Leucine-rich repeat flightless-interacting protein 1	Q3UZ39;Q3UZ39-2	http://www.phosphosite.org/proteinAction.do?id=1905803&showAllSites=true	79.2	RGS*GDTSISMDTEASIR	3	621.6032	119	80.80	1,459,700,633	1,113,914,161	1,057,245,916	973,293,890		283,236,608	660,588,589	782,871,578	1,286,807,397	1,015,269,903	283,236,608	721,730,083	19%	6%		12%	0.79	0.22	0.56	-0.34	-2.18	-0.83	-0.39	-2.11	-0.85	-1.27	-4.54	-1.78	-1.31	-4.31	-1.80
390	5074	1.5	1.1	-2.8	12,062,141	43%	Lrrfip1;Lrrfip1	LRRFIP1;LRRFIP1 iso2	91;239	Leucine-rich repeat flightless-interacting protein 1	Q3UZ39;Q3UZ39-2	http://www.phosphosite.org/proteinAction.do?id=1905803&showAllSites=true	79.2	RGSGDT*SISMDTEASIR	3	621.6032	3	89.72	7,697,077		15,709,620	8,414,661		7,849,992		2,787,406	7,697,077	12,062,141	7,849,992	2,787,406		43%			1.57	1.02	0.36	0.65	0.03	-1.47	0.60	0.11	-1.48	1.57	1.02	-2.76	1.52	1.08	-2.79
391	5076	30.9	54.3	59.4	215,956,877	38%	Lrrfip1;Lrrfip1	LRRFIP1;LRRFIP1 iso3	§284, §302;45, 63	Leucine-rich repeat flightless-interacting protein 1	Q3UZ39;Q3UZ39-3	http://www.phosphosite.org/proteinAction.do?id=1905803&showAllSites=true	79.2	GVS*HPGEKAENQRPAEDSALS*PGPLAGAK	4	758.3484	6	77.06	4,565,266	2,632,865	110,092,360	120,133,803	184,682,678	185,591,792	209,682,419	222,231,334	3,599,066	115,113,082	185,137,235	215,956,877	38%	6%	0%	4%	31.98	51.44	60.00	5.00	5.68	5.91	4.95	5.76	5.89	31.98	51.44	60.00	30.95	54.26	59.44
392	5081	8.2	11.0	15.4	137,290,463	17%	Lrrfip1;Lrrfip1	LRRFIP1;LRRFIP1 iso3	§284;45	Leucine-rich repeat flightless-interacting protein 1	Q3UZ39;Q3UZ39-3	http://www.phosphosite.org/proteinAction.do?id=1905803&showAllSites=true	79.2	GVS*HPGEKAENQRPAEDSALSPGPLAGAK	3	984.1400	25	71.98	7,785,642	9,864,486	70,691,374	79,754,092	89,021,051	95,455,008	131,929,249	142,651,678	8,825,064	75,222,733	92,238,030	137,290,463	17%	9%	5%	6%	8.52	10.45	15.56	3.09	3.39	3.96	3.04	3.46	3.95	8.52	10.45	15.56	8.25	11.03	15.41
393	5139	-2.3	-2.6	-3.0	1,241,353,768	5%	Lsp1;Lsp1	LSP1;LSP1 iso2	§166, §168, §180;164, §166, 178	Lymphocyte-specific protein 1	P19973;P19973-2	http://www.phosphosite.org/proteinAction.do?id=7689&showAllSites=true	36.7	HQVRT*PS*PLALEDTVELSS*PPLSPTTK	3	1047.4833	19	132.01	1,243,523,912	1,239,183,625	554,356,945	579,605,947	467,641,865	438,644,160	426,320,161	420,431,179	1,241,353,768	566,981,446	453,143,013	423,375,670	0%	3%	5%	1%	0.46	0.37	0.34	-1.13	-1.45	-1.55	-1.18	-1.38	-1.57	-2.19	-2.74	-2.93	-2.26	-2.60	-2.96
394	5144	-2.6	-4.7	-3.7	483,369,856	7%	Lsp1;Lsp1	LSP1;LSP1 iso2	§166, §168;164, §166	Lymphocyte-specific protein 1	P19973;P19973-2	http://www.phosphosite.org/proteinAction.do?id=7689&showAllSites=true	36.7	HQVRT*PS*PLALEDTVELSSPPLSPTTK	3	1020.8279	17	129.33	494,405,877	472,333,835	179,318,508	198,314,947	94,050,301	100,470,320	135,228,348	126,102,981	483,369,856	188,816,728	97,260,310	130,665,664	3%	7%	5%	5%	0.39	0.20	0.27	-1.36	-2.31	-1.89	-1.40	-2.24	-1.90	-2.56	-4.97	-3.70	-2.65	-4.71	-3.73
395	5147	1.1	1.9	-2.7	59,172,858	30%	Lsp1;Lsp1	LSP1;LSP1 iso2	§166, §180, §184;164, 178, 182	Lymphocyte-specific protein 1	P19973;P19973-2	http://www.phosphosite.org/proteinAction.do?id=7689&showAllSites=true	36.7	HQVRT*PSPLALEDTVELSS*PPLS*PTTK	3	1047.4833	18	133.92	36,331,884	31,044,576	38,091,256		54,833,891	63,511,824	9,720,358	15,051,136	33,688,230	38,091,256	59,172,858	12,385,747	11%		10%	30%	1.13	1.76	0.37	0.18	0.81	-1.44	0.13	0.89	-1.46	1.13	1.76	-2.72	1.09	1.85	-2.75
396	5159	-2.8	-3.1	-3.1	66,503,168	34%	Lsp1;Lsp1	LSP1;LSP1 iso2	§168, §180;§166, 178	Lymphocyte-specific protein 1	P19973;P19973-2	http://www.phosphosite.org/proteinAction.do?id=7689&showAllSites=true	36.7	TPS*PLALEDTVELSS*PPLSPTTK	3	847.3989	8	146.64		66,503,168	28,772,103	19,835,785		20,056,890	27,218,991	16,734,832	66,503,168	24,303,944	20,056,890	21,976,911		26%		34%	0.37	0.30	0.33	-1.45	-1.73	-1.60	-1.50	-1.65	-1.61	-2.74	-3.32	-3.03	-2.83	-3.14	-3.05
397	5163	-3.0	-5.1	-5.3	189,913,094	41%	Lsp1;Lsp1	LSP1;LSP1 iso2	§168;§166	Lymphocyte-specific protein 1	P19973;P19973-2	http://www.phosphosite.org/proteinAction.do?id=7689&showAllSites=true	36.7	TPS*PLALEDTVELSSPPLSPTTK	3	820.7434	8	144.27	193,562,390	186,263,798	67,718,625	63,194,194	43,419,533	26,993,276	46,383,330	25,344,367	189,913,094	65,456,409	35,206,405	35,863,848	3%	5%	33%	41%	0.34	0.19	0.19	-1.54	-2.43	-2.40	-1.58	-2.35	-2.42	-2.90	-5.39	-5.30	-3.00	-5.11	-5.35
398	5226	16.6	12.3	18.6	89,468,715	6%	Lsp1;Lsp1	LSP1;LSP1 iso2	§90;88	Lymphocyte-specific protein 1	P19973;P19973-2	http://www.phosphosite.org/proteinAction.do?id=7689&showAllSites=true	36.7	SSELDEDEGFGDWS*QKPEPR	3	796.6603	6	99.52	4,883,190	4,667,343	84,125,501	79,577,566	55,304,507	56,473,348	85,605,708	93,331,722	4,775,267	81,851,534	55,888,928	89,468,715	3%	4%	1%	6%	17.14	11.70	18.74	4.10	3.55	4.23	4.05	3.63	4.21	17.14	11.70	18.74	16.58	12.35	18.56
399	5249	3.1	4.5	6.5	9,411,280	13%	Lyst	LYST	§2225	Lysosomal-trafficking regulator	P97412	http://www.phosphosite.org/proteinAction.do?id=12542&showAllSites=true	425.0	GLAS*FQR	2	429.6971	3	79.76	1,310,714	1,579,202	4,299,946	4,958,625	6,058,657	6,224,159	9,776,961	9,045,599	1,444,958	4,629,285	6,141,408	9,411,280	13%	10%	2%	5%	3.20	4.25	6.51	1.68	2.09	2.70	1.63	2.16	2.69	3.20	4.25	6.51	3.10	4.48	6.45
400	5269	-2.9	-2.8	-1.6	11,243,912	14%	Marcks	MARCKS	§163	Myristoylated alanine-rich C-kinase substrate	P26645	http://www.phosphosite.org/proteinAction.do?id=1733&showAllSites=true	29.6	LSGFS*FKK	2	497.2439	3	87.18	10,612,406	11,875,417	4,420,688	3,646,702	3,616,702	4,124,705	7,071,297	7,418,285	11,243,912	4,033,695	3,870,704	7,244,791	8%	14%	9%	3%	0.36	0.34	0.64	-1.48	-1.54	-0.63	-1.53	-1.46	-0.65	-2.79	-2.90	-1.55	-2.88	-2.75	-1.57
401	5271	2.4	2.0	2.6	8,285,517	25%	Nav1;Nav1	NAV1;NAV1 iso2	§1263;1203	Neuron navigator 1	Q8CH77;Q8CH77-2	http://www.phosphosite.org/proteinAction.do?id=6723&showAllSites=true	202.2	LQHGSTETAS*PSIK	2	768.3587	7	46.09		3,211,716	7,983,797		4,933,554	7,055,551	8,008,478	8,562,555	3,211,716	7,983,797	5,994,552	8,285,517			25%	5%	2.49	1.87	2.58	1.31	0.90	1.37	1.27	0.98	1.35	2.49	1.87	2.58	2.41	1.97	2.56
402	5285	-1.5	-2.0	-2.6	110,419,605	33%	Nav1;Nav1;Nav1	NAV1;NAV1 iso2;NAV1 iso3	§202;§202;§202	Neuron navigator 1	Q8CH77;Q8CH77-2;Q8CH77-3	http://www.phosphosite.org/proteinAction.do?id=6723&showAllSites=true	202.2	APEAAVSDDGKS*DDELLSSK	3	705.3106	6	77.80	93,512,631	127,326,579	85,451,536	67,388,511		52,522,652	52,205,066	32,572,768	110,419,605	76,420,024	52,522,652	42,388,917	22%	17%		33%	0.69	0.48	0.38	-0.53	-1.07	-1.38	-0.58	-0.99	-1.39	-1.44	-2.10	-2.60	-1.49	-1.99	-2.63
403	5318	2.5	3.1	1.4	107,428,156	43%	Nav1;Nav1;Nav1;Nav1	NAV1;NAV1 iso2;NAV1 iso3;NAV1 iso4	§543;§543;§543;149	Neuron navigator 1	Q8CH77;Q8CH77-2;Q8CH77-3;Q8CH77-4	http://www.phosphosite.org/proteinAction.do?id=6723&showAllSites=true	202.2	GKTPPVAVT*SPITHTAQSALK	3	728.7190	3	96.46	25,280,745	47,606,068	101,273,363	84,439,791	104,944,591	109,911,720		50,539,766	36,443,407	92,856,577	107,428,156	50,539,766	43%	13%	3%		2.55	2.95	1.39	1.35	1.56	0.47	1.30	1.64	0.46	2.55	2.95	1.39	2.47	3.11	1.37
404	5319	2.5	3.1	1.4	107,428,156	43%	Nav1;Nav1;Nav1;Nav1	NAV1;NAV1 iso2;NAV1 iso3;NAV1 iso4	§544;§544;§544;150	Neuron navigator 1	Q8CH77;Q8CH77-2;Q8CH77-3;Q8CH77-4	http://www.phosphosite.org/proteinAction.do?id=6723&showAllSites=true	202.2	GKTPPVAVTS*PITHTAQSALK	3	728.7190	3	96.45	25,280,745	47,606,068	101,273,363	84,439,791	104,944,591	109,911,720		50,539,766	36,443,407	92,856,577	107,428,156	50,539,766	43%	13%	3%		2.55	2.95	1.39	1.35	1.56	0.47	1.30	1.64	0.46	2.55	2.95	1.39	2.47	3.11	1.37
405	5321	-4.2	-3.2	-2.9	117,736,073	14%	Nav1;Nav1;Nav1;Nav1	NAV1;NAV1 iso2;NAV1 iso3;NAV1 iso4	§651;§651;§651;257	Neuron navigator 1	Q8CH77;Q8CH77-2;Q8CH77-3;Q8CH77-4	http://www.phosphosite.org/proteinAction.do?id=6723&showAllSites=true	202.2	KTS*LDVSNSVEPGFLAPGAR	3	709.0157	4	112.02	122,600,515	112,871,630	25,758,307	31,520,030	32,044,592	37,320,780	43,219,379	40,078,362	117,736,073	28,639,168	34,682,686	41,648,870	6%	14%	11%	5%	0.24	0.29	0.35	-2.04	-1.76	-1.50	-2.09	-1.69	-1.51	-4.11	-3.39	-2.83	-4.25	-3.22	-2.85
406	5336	1.8	4.0	-5.0	194,287,238	8%	Nsrp1	CCDC55	§254, §255	Nuclear speckle splicing regulatory protein 1	Q5NCR9	http://www.phosphosite.org/proteinAction.do?id=16580&showAllSites=true	63.8	GAQEAEENPDADREFDDES*S*EDGEKRDHK	4	867.0811	53	51.42	48,219,370	54,381,811		97,406,581	193,107,739	195,466,736	9,833,792	10,755,075	51,300,590	97,406,581	194,287,238	10,294,434	8%		1%	6%	1.90	3.79	0.20	0.93	1.92	-2.32	0.88	2.00	-2.33	1.90	3.79	-4.98	1.84	3.99	-5.03
407	5379	4.1	1.9	4.5	5,790,542	86%	Pik3r5	PIK3R5	§500	Phosphoinositide 3-kinase regulatory subunit 5	Q5SW28	http://www.phosphosite.org/proteinAction.do?id=23282&showAllSites=true	96.9	RPFLS*GDEDPKASTLR	3	623.6349	2	79.23		1,268,837	6,560,244	4,300,819	3,756,886	907,524	5,409,694	6,171,391	1,268,837	5,430,532	2,332,205	5,790,542		29%	86%	9%	4.28	1.84	4.56	2.10	0.88	2.19	2.05	0.96	2.18	4.28	1.84	4.56	4.14	1.94	4.52
408	5386	8.1	4.2	9.0	7,727,664	48%	Rabgef1	RABGEF1	113	Rab5 GDP/GTP exchange factor	Q9JM13	http://www.phosphosite.org/proteinAction.do?id=23349&showAllSites=true	56.8	AGS*KKEIQEAK	3	423.5464	2	20.96	1,141,085	558,318	7,239,257	7,035,416	3,651,072	3,130,412	7,760,502	7,694,827	849,702	7,137,336	3,390,742	7,727,664	48%	2%	11%	1%	8.40	3.99	9.09	3.07	2.00	3.19	3.02	2.07	3.17	8.40	3.99	9.09	8.13	4.21	9.01
409	5401	1.2	1.9	2.6	32,816,410	33%	Rapgef2	RAPGEF2	§1175	Rap guanine nucleotide exchange factor 2	Q8CHG7	http://www.phosphosite.org/proteinAction.do?id=19927&showAllSites=true	166.3	QRHS*VSIVESNLGVGR	3	606.6388	8	81.15	15,172,030	9,372,538	15,988,654	14,855,238	21,045,097	23,297,664	35,857,545	29,775,274	12,272,284	15,421,946	22,171,381	32,816,410	33%	5%	7%	13%	1.26	1.81	2.67	0.33	0.85	1.42	0.28	0.93	1.41	1.26	1.81	2.67	1.22	1.91	2.65
410	5403	2.9	3.6	4.5	76,800,395	23%	Rapgef2	RAPGEF2	§1401	Rap guanine nucleotide exchange factor 2	Q8CHG7	http://www.phosphosite.org/proteinAction.do?id=19927&showAllSites=true	166.3	YREPPPT*PPGYVGIPIADFPEGPCHPAR	4	792.6257	4	125.23	16,840,033		50,430,583		47,757,613	66,640,448		76,800,395	16,840,033	50,430,583	57,199,030	76,800,395			23%		2.99	3.40	4.56	1.58	1.76	2.19	1.53	1.84	2.18	2.99	3.40	4.56	2.90	3.58	4.52
411	5406	-3.7	-3.6	-1.9	27,412,412	31%	Rapgef2	RAPGEF2	§584	Rap guanine nucleotide exchange factor 2	Q8CHG7	http://www.phosphosite.org/proteinAction.do?id=19927&showAllSites=true	166.3	HIPAALPVSGTLSS*SNPDLLQSHHR	5	543.6740	3	102.98	27,412,412		7,675,126	7,816,678	5,613,544	8,785,907	11,646,568	16,759,755	27,412,412	7,745,902	7,199,725	14,203,161		1%	31%	25%	0.28	0.26	0.52	-1.82	-1.93	-0.95	-1.87	-1.85	-0.96	-3.54	-3.81	-1.93	-3.66	-3.61	-1.95
412	5414	-3.7	-3.6	-1.9	27,412,412	31%	Rapgef2	RAPGEF2	583	Rap guanine nucleotide exchange factor 2	Q8CHG7	http://www.phosphosite.org/proteinAction.do?id=19927&showAllSites=true	166.3	HIPAALPVSGTLS*SSNPDLLQSHHR	5	543.6740	3	103.01	27,412,412		7,675,126	7,816,678	5,613,544	8,785,907	11,646,568	16,759,755	27,412,412	7,745,902	7,199,725	14,203,161		1%	31%	25%	0.28	0.26	0.52	-1.82	-1.93	-0.95	-1.87	-1.85	-0.96	-3.54	-3.81	-1.93	-3.66	-3.61	-1.95
413	5441	2.0	2.8	3.4	816,719,794	2%	Raver1	RAVER1	§494	Ribonucleoprotein PTB-binding 1	Q9CW46	http://www.phosphosite.org/proteinAction.do?id=11099&showAllSites=true	79.3	DSGPLPT*PPGVSLLGEPPKDYR	3	791.3893	16	136.08		240,371,765	501,435,189	492,877,302	657,831,040	639,701,824	829,394,468	804,045,120	240,371,765	497,156,246	648,766,432	816,719,794		1%	2%	2%	2.07	2.70	3.40	1.05	1.43	1.76	1.00	1.51	1.75	2.07	2.70	3.40	2.00	2.85	3.37
414	5444	1.9	3.8	1.6	181,660,642	36%	Raver1	RAVER1	§551	Ribonucleoprotein PTB-binding 1	Q9CW46	http://www.phosphosite.org/proteinAction.do?id=11099&showAllSites=true	79.3	RPAEPPLPS*PAVPGGGSGSNNGNK	3	779.7043	12	82.45	49,440,402	50,720,101	74,256,054	124,538,220	173,504,996	189,816,288		78,957,098	50,080,252	99,397,137	181,660,642	78,957,098	2%	36%	6%		1.98	3.63	1.58	0.99	1.86	0.66	0.94	1.94	0.64	1.98	3.63	1.58	1.92	3.83	1.56
415	5447	-1.1	4.4	4.4	1,198,856,483	48%	Raver1	RAVER1	§576	Ribonucleoprotein PTB-binding 1	Q9CW46	http://www.phosphosite.org/proteinAction.do?id=11099&showAllSites=true	79.3	LLS*PIASNRLPPEPGLPDSYGFDYPTDVGPR	3	1140.8886	74	148.52	177,522,999	359,587,447	241,638,174		995,954,622	1,232,915,200	1,112,287,227	1,285,425,739	268,555,223	241,638,174	1,114,434,911	1,198,856,483	48%		15%	10%	0.90	4.15	4.46	-0.15	2.05	2.16	-0.20	2.13	2.14	-1.11	4.15	4.46	-1.15	4.38	4.42
416	5496	3.4	6.2	8.7	19,275,651	23%	Raver1	RAVER1	608	Ribonucleoprotein PTB-binding 1	Q9CW46	http://www.phosphosite.org/proteinAction.do?id=11099&showAllSites=true	79.3	RLFS*HPREPTLGAHGPSR	5	419.8127	6	66.22	2,005,899	2,390,639	8,288,015	7,153,251	13,370,929	12,560,013	22,468,905	16,082,398	2,198,269	7,720,633	12,965,471	19,275,651	12%	10%	4%	23%	3.51	5.90	8.77	1.81	2.56	3.13	1.76	2.64	3.12	3.51	5.90	8.77	3.40	6.22	8.69
417	5504	1.6	2.8	2.9	15,075,849	15%	Rbm19;Rbm19	RBM19;RBM19 iso2	§408;§408	Probable RNA-binding protein 19	Q8R3C6;Q8R3C6-2	http://www.phosphosite.org/proteinAction.do?id=17825&showAllSites=true	106.0	NLS*YTSSEEDLEK	2	797.8296	2	85.02	5,526,523	4,667,714	9,161,253	7,443,108	13,322,666	13,867,518	14,876,131	15,275,566	5,097,119	8,302,180	13,595,092	15,075,849	12%	15%	3%	2%	1.63	2.67	2.96	0.70	1.42	1.56	0.66	1.49	1.55	1.63	2.67	2.96	1.58	2.81	2.93
418	5506	3.8	7.4	6.5	112,618,585	21%	Rbpms;Rbpms	RBPMS;RBPMS iso2	§118;§118	RNA-binding protein with multiple splicing	Q9WVB0;Q9WVB0-2	http://www.phosphosite.org/proteinAction.do?id=27298205&showAllSites=true	21.8	LVGTPNPST*PLPNTVPQFIAR	3	767.0664	7	134.74	18,501,584	13,628,629	56,482,214	70,302,433	106,387,817	118,849,352	94,242,955	115,567,358	16,065,107	63,392,323	112,618,585	104,905,156	21%	15%	8%	14%	3.95	7.01	6.53	1.98	2.81	2.71	1.93	2.89	2.69	3.95	7.01	6.53	3.82	7.39	6.47
419	5527	3.3	3.4	4.4	40,347,505	38%	Rin2;Rin2	RIN2;RIN2 iso2	789;736	Ras and Rab interactor 2	Q9D684;Q9D684-2	http://www.phosphosite.org/proteinAction.do?id=10884&showAllSites=true	101.5	TTNRT*IPSVDDFQNYLR	3	707.3318	3	126.73	9,123,983		22,789,257	39,440,567	31,272,531	26,701,418	40,347,505		9,123,983	31,114,912	28,986,974	40,347,505		38%	11%		3.41	3.18	4.42	1.77	1.67	2.14	1.72	1.74	2.13	3.41	3.18	4.42	3.30	3.35	4.38
420	5530	1.7	2.7	-1.3	111,228,132	29%	Rprd1a	P15RS	§156	Regulation of nuclear pre-mRNA domain-containing protein 1A	Q8VDS4	http://www.phosphosite.org/proteinAction.do?id=2844129&showAllSites=true	35.7	TYEQIKVDENENCSSLGS*PSEPPQTLDLVR	4	872.1499	7	115.12	42,865,964		61,344,980	92,982,313	91,628,313	130,827,952	28,256,144	37,848,957	42,865,964	77,163,646	111,228,132	33,052,551		29%	25%	21%	1.80	2.59	0.77	0.85	1.38	-0.38	0.80	1.45	-0.39	1.80	2.59	-1.30	1.74	2.74	-1.31
421	5533	-2.2	1.4	-2.5	6,206,464	34%	Rprd1b;Rprd1b;Rprd1b	RPRD1B;RPRD1B iso2;RPRD1B iso3	§132;§132;§132	Regulation of nuclear pre-mRNA domain-containing protein 1B	Q9CSU0;Q9CSU0-2;Q9CSU0-3	http://www.phosphosite.org/proteinAction.do?id=6619&showAllSites=true	36.9	LSM#EDS*KSPPPKAAEEK	3	647.2955	6	35.71	4,547,009	4,627,530	2,697,572	1,647,253		6,206,464	1,898,290	1,868,290	4,587,269	2,172,412	6,206,464	1,883,290	1%	34%		1%	0.47	1.35	0.41	-1.08	0.44	-1.28	-1.13	0.51	-1.30	-2.11	1.35	-2.44	-2.18	1.43	-2.46
422	5545	-3.5	1.8	1.5	172,559,464	8%	Rprd1b;Rprd1b;Rprd1b	RPRD1B;RPRD1B iso2;RPRD1B iso3	§134;§134;§134	Regulation of nuclear pre-mRNA domain-containing protein 1B	Q9CSU0;Q9CSU0-2;Q9CSU0-3	http://www.phosphosite.org/proteinAction.do?id=6619&showAllSites=true	36.9	LSMEDSKS*PPPK	3	465.8790	94	50.65	103,287,291			30,357,724	163,391,071	181,727,856	153,365,499		103,287,291	30,357,724	172,559,464	153,365,499			8%		0.29	1.67	1.48	-1.77	0.74	0.57	-1.81	0.82	0.56	-3.40	1.67	1.48	-3.52	1.76	1.47
423	5578	-6.6	-1.1	1.4	10,585,611	26%	Sbf1;Sbf1	MTMR5;MTMR5 iso2	§1137;1137	Myotubularin-related protein 5	Q6ZPE2;Q6ZPE2-2	http://www.phosphosite.org/proteinAction.do?id=13789&showAllSites=true	208.6	LGLGT*LSSSLSR	2	635.8238	4	135.05	8,086,560	7,045,690	1,183,741		5,402,285	7,867,108	12,565,339	8,605,884	7,566,125	1,183,741	6,634,696	10,585,611	10%		26%	26%	0.16	0.88	1.40	-2.68	-0.19	0.48	-2.72	-0.11	0.47	-6.39	-1.14	1.40	-6.61	-1.08	1.39
424	5631	-1.6	-1.5	-2.9	70,203,713	23%	Scrib;Scrib;Scrib;Scrib	Scribble;Scribble iso2;Scribble iso3;Scribble iso4	§674, §675;§674, §675;674, 675;§674, §675	Protein scribble homolog	Q80U72;Q80U72-2;Q80U72-3;Q80U72-4	http://www.phosphosite.org/proteinAction.do?id=5612&showAllSites=true	174.0	AHEEEEEEEEENRDEEEGEAT*T*EEDDKEEAVASAPSVK	4	1116.9315	17	67.10	65,850,219	74,557,206	42,056,022	48,749,922	44,461,599	44,318,080	20,698,980	28,669,369	70,203,713	45,402,972	44,389,840	24,684,175	9%	10%	0%	23%	0.65	0.63	0.35	-0.63	-0.66	-1.51	-0.68	-0.58	-1.52	-1.55	-1.58	-2.84	-1.60	-1.50	-2.87
425	5653	-3.0	-2.7	-1.8	90,030,988	44%	Tnn	TNN	1089, 1093, 1100	Tenascin-N	Q80Z71	http://www.phosphosite.org/proteinAction.do?id=15212&showAllSites=true	173.0	ANTEGHTDIDSPKNLVTNQVTENTATISWDPVQADIDRY*M#VRY*TSADGET*R	4	1488.6500	3	148.18	61,950,422	118,111,555		30,589,803		31,826,274	34,205,207	64,883,019	90,030,988	30,589,803	31,826,274	49,544,113	44%			44%	0.34	0.35	0.55	-1.56	-1.50	-0.86	-1.60	-1.42	-0.88	-2.94	-2.83	-1.82	-3.04	-2.68	-1.83
426	5670	-1.4	1.6	2.6	34,525,463	45%	Trir	TRIR	§46, 49	Telomerase RNA component interacting RNase	Q9D735	http://www.phosphosite.org/proteinAction.do?id=15240000&showAllSites=true	18.4	SRWAESGPGTSPESGDDEVSGSS*PVS*SGVNLFANDGSFLELFK	4	1141.4942	1	167.47	10,306,750	16,497,200	6,740,425	13,006,721	20,554,666	19,965,894		34,525,463	13,401,975	9,873,573	20,260,280	34,525,463	33%	45%	2%		0.74	1.51	2.58	-0.44	0.60	1.37	-0.49	0.67	1.35	-1.36	1.51	2.58	-1.40	1.59	2.55
427	5692	5.7	3.0	2.5	58,904,534	40%	Vil1	Villin	799	Villin-1	Q62468	http://www.phosphosite.org/proteinAction.do?id=11271&showAllSites=true	92.7	KEEHLSTEDFT*R	3	524.5628	3	93.79	8,406,894	11,599,809	49,480,034	68,329,034	20,218,998	36,112,160	19,532,843	30,897,628	10,003,352	58,904,534	28,165,579	25,215,235	23%	23%	40%	32%	5.89	2.82	2.52	2.56	1.49	1.33	2.51	1.57	1.32	5.89	2.82	2.52	5.70	2.97	2.50
428	5694	-1.5	-1.4	-3.4	98,961,326	9%	Wasf2	WAVE2	307	Wiskott-Aldrich syndrome protein family member 2	Q8BH43	http://www.phosphosite.org/proteinAction.do?id=7257&showAllSites=true	54.0	TSMVSPSHPPPAPPLS*SPPGPK	3	749.0289	5	90.92	98,673,835	99,248,817	65,814,493	74,755,898	66,831,104	63,023,284	29,321,154		98,961,326	70,285,196	64,927,194	29,321,154	0%	9%	4%		0.71	0.66	0.30	-0.49	-0.61	-1.75	-0.54	-0.53	-1.77	-1.41	-1.52	-3.38	-1.46	-1.44	-3.41
429	5698	1.0	3.3	3.1	52,344,378	37%	Wipf1	WIPF1	§268	WAS/WASL-interacting protein family member 1	Q8K1I7	http://www.phosphosite.org/proteinAction.do?id=3650&showAllSites=true	50.0	ALDDKPPPPPPPVGNRPS*MHR	4	589.5412	2	67.75		16,463,707	21,691,673	12,674,613	50,795,487		56,141,381	48,547,374	16,463,707	17,183,143	50,795,487	52,344,378		37%		10%	1.04	3.09	3.18	0.06	1.63	1.67	0.01	1.70	1.66	1.04	3.09	3.18	1.01	3.25	3.15
430	5699	5.4	6.3	9.4	664,970,655	5%	Wipf1	WIPF1	§330	WAS/WASL-interacting protein family member 1	Q8K1I7	http://www.phosphosite.org/proteinAction.do?id=3650&showAllSites=true	50.0	NLS*LTSSAPPLPSPGR	2	837.4166	14	115.37	72,396,518	67,708,523	389,143,841	396,025,199	407,954,251	425,913,088	682,582,806	647,358,503	70,052,521	392,584,520	416,933,669	664,970,655	5%	1%	3%	4%	5.60	5.95	9.49	2.49	2.57	3.25	2.44	2.65	3.23	5.60	5.95	9.49	5.42	6.28	9.40
431	5702	7.7	14.6	17.0	56,551,160	18%	Wipf1	WIPF1	§332	WAS/WASL-interacting protein family member 1	Q8K1I7	http://www.phosphosite.org/proteinAction.do?id=3650&showAllSites=true	50.0	NLSLT*SSAPPLPSPGR	3	558.6135	2	115.39	3,491,056	3,114,006	26,887,681	25,460,712	50,044,570	41,464,332	63,873,350	49,228,969	3,302,531	26,174,196	45,754,451	56,551,160	8%	4%	13%	18%	7.93	13.85	17.12	2.99	3.79	4.10	2.94	3.87	4.08	7.93	13.85	17.12	7.67	14.61	16.96
432	Apoptosis
433	5742	-3.5	1.8	2.1	2,527,124	9%	Acin1;Acin1	acinus;acinus iso4	§210, §216;170, 176	Apoptotic chromatin condensation inducer in the nucleus	Q9JIX8;Q9JIX8-4	http://www.phosphosite.org/proteinAction.do?id=7376&showAllSites=true	150.6	SSSFS*EEKGES*DDEKPR	2	1037.3879	2	42.33		1,196,477	348,352		2,076,761		2,692,849	2,361,399	1,196,477	348,352	2,076,761	2,527,124				9%	0.29	1.74	2.11	-1.78	0.80	1.08	-1.83	0.87	1.06	-3.43	1.74	2.11	-3.55	1.83	2.09
434	5787	3.8	2.9	5.0	51,688,394	48%	Acin1;Acin1	acinus;acinus iso4	§710;670	Apoptotic chromatin condensation inducer in the nucleus	Q9JIX8;Q9JIX8-4	http://www.phosphosite.org/proteinAction.do?id=7376&showAllSites=true	150.6	GRHLS*HPEPEQQHVIQR	3	710.0114	46	43.57	6,721,826	13,623,844	43,364,533	37,376,195	30,197,884	25,331,684	49,143,837	54,232,951	10,172,835	40,370,364	27,764,784	51,688,394	48%	10%	12%	7%	3.97	2.73	5.08	1.99	1.45	2.35	1.94	1.53	2.33	3.97	2.73	5.08	3.84	2.88	5.03
435	5818	1.0	1.3	-2.8	5,617,451,102	17%	Acin1;Acin1;Acin1;Acin1	acinus;acinus iso4;acinus iso2;acinus iso3	§1003;963;246;230	Apoptotic chromatin condensation inducer in the nucleus	Q9JIX8;Q9JIX8-4;Q9JIX8-2;Q9JIX8-3	http://www.phosphosite.org/proteinAction.do?id=7376&showAllSites=true	150.6	TAQVPS*PPRGK	3	406.5395	89	50.46		4,570,433,414	4,921,519,696	4,715,062,453	5,879,495,355	5,355,406,848	1,431,327,005	1,810,487,391	4,570,433,414	4,818,291,075	5,617,451,102	1,620,907,198		3%	7%	17%	1.05	1.23	0.35	0.08	0.30	-1.50	0.03	0.37	-1.51	1.05	1.23	-2.82	1.02	1.30	-2.85
436	5839	11.8	14.0	20.4	23,616,057	72%	Acin1;Acin1;Acin1;Acin1	acinus;acinus iso4;acinus iso2;acinus iso3	§825;785;68;52	Apoptotic chromatin condensation inducer in the nucleus	Q9JIX8;Q9JIX8-4;Q9JIX8-2;Q9JIX8-3	http://www.phosphosite.org/proteinAction.do?id=7376&showAllSites=true	150.6	KIS*VVSATK	3	338.1861	14	53.96	1,731,287	558,932	14,590,365	13,343,045	17,247,723	13,073,120	26,440,276	20,791,837	1,145,110	13,966,705	15,160,422	23,616,057	72%	6%	19%	17%	12.20	13.24	20.62	3.61	3.73	4.37	3.56	3.80	4.35	12.20	13.24	20.62	11.80	13.97	20.43
437	5875	1.9	3.0	3.1	26,111,877	25%	Acin1;Acin1;Acin1;Acin1	acinus;acinus iso4;acinus iso2;acinus iso3	§986;946;229;213	Apoptotic chromatin condensation inducer in the nucleus	Q9JIX8;Q9JIX8-4;Q9JIX8-2;Q9JIX8-3	http://www.phosphosite.org/proteinAction.do?id=7376&showAllSites=true	150.6	SISQQKS*GVSITIDDPVR	3	670.6683	6	96.65	7,181,481	9,673,591	19,351,520	13,501,980	25,482,495	22,384,168	28,020,458	24,203,296	8,427,536	16,426,750	23,933,332	26,111,877	21%	25%	9%	10%	1.95	2.84	3.10	0.96	1.51	1.63	0.92	1.58	1.62	1.95	2.84	3.10	1.89	3.00	3.07
438	5884	1.5	1.8	-2.5	39,451,428	22%	Adnp	ADNP	§904	Activity-dependent neuroprotector homeobox protein	Q9Z103	http://www.phosphosite.org/proteinAction.do?id=9197&showAllSites=true	124.2	IPS*DNLEEPVPK	2	709.3342	2	88.52	23,264,859		36,554,827			39,451,428	8,021,281	10,990,955	23,264,859	36,554,827	39,451,428	9,506,118				22%	1.57	1.70	0.41	0.65	0.76	-1.29	0.60	0.84	-1.30	1.57	1.70	-2.45	1.52	1.79	-2.47
439	5894	-1.3	2.6	1.3	11,401,678	34%	Adnp	ADNP	1073, §1077	Activity-dependent neuroprotector homeobox protein	Q9Z103	http://www.phosphosite.org/proteinAction.do?id=9197&showAllSites=true	124.2	DQSQWENASENAERLPNPQIEWQNS*TIDS*EDGEQFDSMTDGVADPMHGSLTGVK	5	1230.9176	2	144.07	3,572,555	5,859,743		3,806,552		11,401,678		6,051,490	4,716,149	3,806,552	11,401,678	6,051,490	34%				0.81	2.42	1.28	-0.31	1.27	0.36	-0.36	1.35	0.35	-1.24	2.42	1.28	-1.28	2.55	1.27
440	5949	2.4	2.9	-2.4	15,246,073	31%	Api5	API5	§461, §469	Apoptosis inhibitor 5	O35841	http://www.phosphosite.org/proteinAction.do?id=8648&showAllSites=true	56.7	TSEDTS*SGSPPKKS*PGGPK	2	1002.4216	2	27.93	5,884,447	5,285,476	15,231,251	12,450,570		15,246,073	1,839,634	2,880,787	5,584,962	13,840,910	15,246,073	2,360,211	8%	14%		31%	2.48	2.73	0.42	1.31	1.45	-1.24	1.26	1.53	-1.26	2.48	2.73	-2.37	2.40	2.88	-2.39
441	5998	-1.2	-2.6	1.4	97,078,476	42%	Atp7a	ATP7A	§1438	Copper-transporting ATPase 1	Q64430	http://www.phosphosite.org/proteinAction.do?id=16088&showAllSites=true	161.9	SPSEISVHVGIDDTSRNS*PR	3	745.0130	3	82.54	49,142,903	90,363,809	54,938,053	70,127,817	28,516,262	22,451,974	81,713,659	112,443,294	69,753,356	62,532,935	25,484,118	97,078,476	42%	17%	17%	22%	0.90	0.37	1.39	-0.16	-1.45	0.48	-0.21	-1.38	0.46	-1.12	-2.74	1.39	-1.15	-2.59	1.38
442	6085	2.8	3.3	4.8	18,888,982	15%	Bcl10	Bcl-10	§138	B-cell lymphoma/leukemia 10	Q9Z0H7	http://www.phosphosite.org/proteinAction.do?id=15585&showAllSites=true	25.9	CNS*DESNLSEKQR	3	549.5541	9	33.03		3,882,037	11,113,833	11,031,644	13,254,982	10,777,758	18,247,775	19,530,189	3,882,037	11,072,739	12,016,370	18,888,982		1%	15%	5%	2.85	3.10	4.87	1.51	1.63	2.28	1.46	1.71	2.27	2.85	3.10	4.87	2.76	3.27	4.82
443	6137	-3.8	-1.5	-2.2	54,211,280	47%	Casp8ap2	CASP8AP2	§485	CASP8-associated protein 2	Q9WUF3	http://www.phosphosite.org/proteinAction.do?id=12374&showAllSites=true	219.0	SDKKS*PPEHLQR	4	376.1844	7	28.84	48,758,770	59,663,790	18,423,189	11,225,794	44,998,444	22,469,884	29,412,551	21,250,578	54,211,280	14,824,491	33,734,164	25,331,565	14%	34%	47%	23%	0.27	0.62	0.47	-1.87	-0.68	-1.10	-1.92	-0.61	-1.11	-3.66	-1.61	-2.14	-3.78	-1.52	-2.16
444	6141	-3.9	-1.0	-3.5	45,735,567	37%	Casp8ap2	CASP8AP2	§923	CASP8-associated protein 2	Q9WUF3	http://www.phosphosite.org/proteinAction.do?id=12374&showAllSites=true	219.0	HLSLDELEEGEIRS*DDEESVAQKR	4	716.8291	4	94.63	49,320,959	42,150,175	14,499,028	9,687,516	42,313,595	41,463,816	9,626,734	16,508,842	45,735,567	12,093,272	41,888,706	13,067,788	11%	28%	1%	37%	0.26	0.92	0.29	-1.92	-0.13	-1.81	-1.97	-0.05	-1.82	-3.78	-1.09	-3.50	-3.91	-1.04	-3.53
445	6143	-3.3	-1.8	-3.7	8,551,335	38%	Casp8ap2	CASP8AP2	1844	CASP8-associated protein 2	Q9WUF3	http://www.phosphosite.org/proteinAction.do?id=12374&showAllSites=true	219.0	TQRLS*PNSDR	3	418.5260	8	34.87	6,931,266	10,171,404	2,449,754	2,828,518	3,355,777	5,859,646	2,362,461		8,551,335	2,639,136	4,607,711	2,362,461	27%	10%	38%		0.31	0.54	0.28	-1.70	-0.89	-1.86	-1.74	-0.82	-1.87	-3.24	-1.86	-3.62	-3.35	-1.76	-3.65
446	6163	1.5	2.4	2.8	169,189,046	12%	Ccar2	DBC-1	§124	Cell cycle and apoptosis regulator protein 2	Q8VDP4	http://www.phosphosite.org/proteinAction.do?id=6772&showAllSites=true	102.9	VQTLSNQPLLKS*PAPPLLHVAALGQK	4	700.8926	14	128.80	53,908,658	64,107,039	97,188,050	90,999,726	139,471,748	124,518,640	161,717,262	176,660,830	59,007,849	94,093,888	131,995,194	169,189,046	12%	5%	8%	6%	1.59	2.24	2.87	0.67	1.16	1.52	0.63	1.24	1.51	1.59	2.24	2.87	1.54	2.36	2.84
447	6174	-4.4	-1.1	-3.0	33,598,374	41%	Ccar2	DBC-1	§458	Cell cycle and apoptosis regulator protein 2	Q8VDP4	http://www.phosphosite.org/proteinAction.do?id=6772&showAllSites=true	102.9	ATEAAPQPHEAS*GEAEATEQAPDVSEQADTSK	3	1111.4740	5	69.34	33,925,576	33,271,172	6,216,359	9,720,013		29,340,852	7,931,051	14,427,106	33,598,374	7,968,186	29,340,852	11,179,078	1%	31%		41%	0.24	0.87	0.33	-2.08	-0.20	-1.59	-2.12	-0.12	-1.60	-4.22	-1.15	-3.01	-4.36	-1.09	-3.03
448	6214	2.4	4.7	5.2	114,569,066	48%	Ccdc6	CCDC6	§316	Coiled-coil domain-containing protein 6	D3YZP9	http://www.phosphosite.org/proteinAction.do?id=11670&showAllSites=true	52.9	QLS*ESESSLEMDDERYFNEMSAQGLRPR	4	846.8682	11	123.70	29,158,716	14,469,641	57,930,623	51,014,318	104,676,784	88,582,608	78,029,696	151,108,435	21,814,179	54,472,471	96,629,696	114,569,066	48%	9%	12%	45%	2.50	4.43	5.25	1.32	2.15	2.39	1.27	2.22	2.38	2.50	4.43	5.25	2.42	4.67	5.20
449	6237	3.3	3.7	4.3	383,517,446	5%	Ccdc6	CCDC6	§352, §360	Coiled-coil domain-containing protein 6	D3YZP9	http://www.phosphosite.org/proteinAction.do?id=11670&showAllSites=true	52.9	TVSSPIPYTPS*PSSSRPIS*PGLSYASHTVGFTPPTSLTR	4	1048.2525	3	136.23	87,170,735	88,076,863	291,565,987	314,227,833	313,431,797	294,155,712	387,066,242	379,968,649	87,623,799	302,896,910	303,793,755	383,517,446	1%	5%	4%	1%	3.46	3.47	4.38	1.79	1.79	2.13	1.74	1.87	2.12	3.46	3.47	4.38	3.34	3.66	4.34
450	6242	-1.9	-1.8	-2.6	88,409,585	43%	Ccdc6	CCDC6	§360	Coiled-coil domain-containing protein 6	D3YZP9	http://www.phosphosite.org/proteinAction.do?id=11670&showAllSites=true	52.9	TVSSPIPYTPSPSSSRPIS*PGLSYASHTVGFTPPTSLTR	3	1370.6788	22	129.84	92,523,575	84,295,595	47,169,356	51,613,060	49,379,584	44,090,544	45,026,077	23,924,549	88,409,585	49,391,208	46,735,064	34,475,313	7%	6%	8%	43%	0.56	0.53	0.39	-0.84	-0.92	-1.36	-0.89	-0.84	-1.37	-1.79	-1.89	-2.56	-1.85	-1.79	-2.59
451	6259	-2.0	-1.7	-3.1	168,412,670	24%	Ccdc6	CCDC6	420	Coiled-coil domain-containing protein 6	D3YZP9	http://www.phosphosite.org/proteinAction.do?id=11670&showAllSites=true	52.9	RPT*PPPSPNTQSPVQPPPPPPPPPMQPAVPSAAPTQPAPTQPQHPVHPSSQP	5	1084.9393	8	101.16	158,703,717	178,121,622	95,780,609	82,674,053	97,454,406	95,544,672	45,921,076	65,062,471	168,412,670	89,227,331	96,499,539	55,491,774	8%	10%	1%	24%	0.53	0.57	0.33	-0.92	-0.80	-1.60	-0.96	-0.73	-1.62	-1.89	-1.75	-3.03	-1.95	-1.65	-3.06
452	6275	2.5	1.2	2.3	63,565,206	7%	Daxx	DAXX	§515	Death domain-associated protein 6	O35613	http://www.phosphosite.org/proteinAction.do?id=1856&showAllSites=true	81.4	RNS*EPAEGLR	2	604.7746	14	44.99	24,486,304		63,614,451	63,515,962	26,080,840	28,599,216	56,223,183		24,486,304	63,565,206	27,340,028	56,223,183		0%	7%		2.60	1.12	2.30	1.38	0.16	1.20	1.33	0.24	1.19	2.60	1.12	2.30	2.51	1.18	2.27
453	6282	-1.4	-2.5	-1.4	153,593,300	28%	Daxx	DAXX	§523	Death domain-associated protein 6	O35613	http://www.phosphosite.org/proteinAction.do?id=1856&showAllSites=true	81.4	NSEPAEGLRT*PEGQQKR	3	659.6444	13	44.27	142,921,727	164,264,873	89,057,091	132,322,850		58,370,928		108,800,698	153,593,300	110,689,970	58,370,928	108,800,698	10%	28%			0.72	0.38	0.71	-0.47	-1.40	-0.50	-0.52	-1.32	-0.51	-1.39	-2.63	-1.41	-1.43	-2.49	-1.43
454	6341	-2.3	-1.2	-4.9	35,131,325	48%	Ei24	EI24	§326, §330	Etoposide-induced protein 2.4	Q61070	http://www.phosphosite.org/proteinAction.do?id=16672&showAllSites=true	38.9	TVYLQSALSSSSSAEKFPS*PHPS*PAK	4	716.5792	6	105.28	40,122,590	30,140,060	21,220,783	10,540,399		28,910,028	9,638,223	4,881,212	35,131,325	15,880,591	28,910,028	7,259,718	20%	48%		46%	0.45	0.82	0.21	-1.15	-0.28	-2.27	-1.19	-0.20	-2.29	-2.21	-1.22	-4.84	-2.29	-1.15	-4.89
455	6345	4.3	7.9	4.5	6,936,545	8%	Ei24	EI24	§47	Etoposide-induced protein 2.4	Q61070	http://www.phosphosite.org/proteinAction.do?id=16672&showAllSites=true	38.9	ASS*LLAQR	2	463.2288	3	66.02	876,964	984,861	4,021,227	4,327,967	6,963,807	6,909,283	4,161,287	4,319,499	930,912	4,174,597	6,936,545	4,240,393	8%	5%	1%	3%	4.48	7.45	4.56	2.16	2.90	2.19	2.12	2.97	2.17	4.48	7.45	4.56	4.34	7.86	4.51
456	6347	-2.8	1.3	-2.5	46,713,358	42%	Ep400;Ep400;Ep400;Ep400;Ep400	p400;p400 iso2;p400 iso3;p400 iso4;p400 iso5	§1009, §1010;972, 973;936, 937;§1009, §1010;§1009, §1010	E1A-binding protein p400	Q8CHI8;Q8CHI8-2;Q8CHI8-3;Q8CHI8-4;Q8CHI8-5	http://www.phosphosite.org/proteinAction.do?id=9696&showAllSites=true	337.0	LYEGAFLPNFQWPQPEPDHEES*S*GEEDVEDCPSDRESR	4	1160.2152	6	150.19	36,747,657	38,895,758	16,333,208	11,965,799	60,565,376	32,861,340	19,010,579	10,954,154	37,821,708	14,149,504	46,713,358	14,982,366	4%	22%	42%	38%	0.37	1.24	0.40	-1.42	0.30	-1.34	-1.47	0.38	-1.35	-2.67	1.24	-2.52	-2.76	1.30	-2.55
457	6349	-2.5	3.8	2.3	46,476,999	14%	Ep400;Ep400;Ep400;Ep400;Ep400	p400;p400 iso2;p400 iso3;p400 iso4;p400 iso5	§180, 182;§180, 182;§180, 182;§180, 182;§180, 182	E1A-binding protein p400	Q8CHI8;Q8CHI8-2;Q8CHI8-3;Q8CHI8-4;Q8CHI8-5	http://www.phosphosite.org/proteinAction.do?id=9696&showAllSites=true	337.0	QIS*LS*PSSGGHFVFQEAPGLTQMAQGAQVQLQHSGAPITVR	4	1105.7791	8	153.85	12,843,907	13,115,971		5,294,574	50,823,966	42,130,032	33,039,168	26,909,079	12,979,939	5,294,574	46,476,999	29,974,124	1%		13%	14%	0.41	3.58	2.31	-1.29	1.84	1.21	-1.34	1.92	1.19	-2.45	3.58	2.31	-2.53	3.78	2.29
458	6362	-2.5	1.1	-1.4	171,365,449	49%	Ep400;Ep400;Ep400;Ep400;Ep400	p400;p400 iso2;p400 iso3;p400 iso4;p400 iso5	§941, §944;904, 907;868, 871;§941, §944;§941, §944	E1A-binding protein p400	Q8CHI8;Q8CHI8-2;Q8CHI8-3;Q8CHI8-4;Q8CHI8-5	http://www.phosphosite.org/proteinAction.do?id=9696&showAllSites=true	337.0	KAST*SLT*DDEVEDEEETIEEEEAHEGLVDHHTELTNLAK	5	911.3916	3	117.21	192,582,053	149,591,959	95,340,172	46,103,831	192,967,411	149,763,488	124,473,264	119,045,530	171,087,006	70,722,001	171,365,449	121,759,397	18%	49%	18%	3%	0.41	1.00	0.71	-1.27	0.00	-0.49	-1.32	0.08	-0.50	-2.42	1.00	-1.41	-2.50	1.06	-1.42
459	6387	3.5	3.2	3.5	11,074,913	2%	Gas2	GAS2	§283, §289	Growth arrest-specific protein 2	P11862	http://www.phosphosite.org/proteinAction.do?id=2471607&showAllSites=true	34.9	VDGKTS*PVQSKS*PTLK	3	611.2916	5	46.87	3,057,932		11,074,913		9,433,213	9,230,568		10,739,240	3,057,932	11,074,913	9,331,891	10,739,240			2%		3.62	3.05	3.51	1.86	1.61	1.81	1.81	1.69	1.80	3.62	3.05	3.51	3.50	3.22	3.48
460	6397	1.8	2.6	2.5	47,106,109	8%	Hax1	HAX1	§154	HCLS1-associated protein X-1	O35387	http://www.phosphosite.org/proteinAction.do?id=2472764&showAllSites=true	31.6	IFEGVLESHAKPES*PKPAPDWGSQGPFHR	5	656.9173	4	104.22	18,373,460		34,533,275		46,335,103	44,712,384	49,733,390	44,478,828	18,373,460	34,533,275	45,523,743	47,106,109			3%	8%	1.88	2.48	2.56	0.91	1.31	1.36	0.86	1.39	1.34	1.88	2.48	2.56	1.82	2.61	2.54
461	6400	1.8	2.6	2.5	47,106,109	8%	Hax1	HAX1	148	HCLS1-associated protein X-1	O35387	http://www.phosphosite.org/proteinAction.do?id=2472764&showAllSites=true	31.6	IFEGVLES*HAKPESPKPAPDWGSQGPFHR	5	656.9173	2	104.17	18,373,460		34,533,275		46,335,103	44,712,384	49,733,390	44,478,828	18,373,460	34,533,275	45,523,743	47,106,109			3%	8%	1.88	2.48	2.56	0.91	1.31	1.36	0.86	1.39	1.34	1.88	2.48	2.56	1.82	2.61	2.54
462	6406	-1.0	4.3	3.4	115,129,469	43%	Hells;Hells	HELLS;HELLS iso2	§498;485	Lymphocyte-specific helicase	Q60848;Q60848-2	http://www.phosphosite.org/proteinAction.do?id=20334&showAllSites=true	95.1	SRKS*INYSELDQFPSELEK	3	784.0369	11	110.60	31,402,485	25,719,973	20,263,002	38,240,688	110,646,370	119,612,568	94,355,245	98,981,424	28,561,229	29,251,845	115,129,469	96,668,335	14%	43%	6%	3%	1.02	4.03	3.38	0.03	2.01	1.76	-0.01	2.09	1.75	1.02	4.03	3.38	-1.01	4.25	3.35
463	6455	4.5	3.8	4.0	45,483,812	19%	Jmjd6	JMJD6	§381	Bifunctional arginine demethylase and lysyl-hydroxylase JMJD6	Q9ERI5	http://www.phosphosite.org/proteinAction.do?id=9049&showAllSites=true	46.5	TCS*MVGNGDTTSQDDCVSKER	3	809.6468	12	55.09	11,017,539	8,359,047	44,308,318	46,659,306	34,405,420	35,274,824	34,600,310	43,791,551	9,688,293	45,483,812	34,840,122	39,195,930	19%	4%	2%	17%	4.69	3.60	4.05	2.23	1.85	2.02	2.18	1.92	2.00	4.69	3.60	4.05	4.54	3.79	4.01
464	6517	1.8	3.7	1.2	45,403,857	49%	Map1s	BPY2-IP1	§670	Microtubule-associated protein 1S	Q8C052	http://www.phosphosite.org/proteinAction.do?id=6752&showAllSites=true	102.9	STSPHDVDLCLVS*PCEFSHR	3	808.3434	4	108.32	13,387,767	12,190,104	16,028,100	32,479,715	29,695,786	61,111,928	14,980,866		12,788,935	24,253,907	45,403,857	14,980,866	7%	48%	49%		1.90	3.55	1.17	0.92	1.83	0.23	0.88	1.90	0.21	1.90	3.55	1.17	1.83	3.74	1.16
465	6540	3.3	1.9	1.5	45,603,251	19%	Map1s	BPY2-IP1	§724, §730	Microtubule-associated protein 1S	Q8C052	http://www.phosphosite.org/proteinAction.do?id=6752&showAllSites=true	102.9	SQERPPETPPTSVSESLPTLSDSDPVPVADS*DDDAGS*ESAARDPPPTPR	4	1304.8240	2	116.31	14,817,738	11,587,971	41,305,607	49,900,896		23,730,088	17,161,483	22,572,770	13,202,855	45,603,251	23,730,088	19,867,127	17%	13%		19%	3.45	1.80	1.50	1.79	0.85	0.59	1.74	0.92	0.58	3.45	1.80	1.50	3.34	1.90	1.49
466	6542	3.3	1.9	1.5	45,603,251	19%	Map1s	BPY2-IP1	§730, 732	Microtubule-associated protein 1S	Q8C052	http://www.phosphosite.org/proteinAction.do?id=6752&showAllSites=true	102.9	SQERPPETPPTSVSESLPTLSDSDPVPVADSDDDAGS*ES*AARDPPPTPR	4	1304.8240	3	116.39	14,817,738	11,587,971	41,305,607	49,900,896		23,730,088	17,161,483	22,572,770	13,202,855	45,603,251	23,730,088	19,867,127	17%	13%		19%	3.45	1.80	1.50	1.79	0.85	0.59	1.74	0.92	0.58	3.45	1.80	1.50	3.34	1.90	1.49
467	6549	-3.5	-2.1	-4.2	32,457,875	42%	Map1s	BPY2-IP1	562, §569	Microtubule-associated protein 1S	Q8C052	http://www.phosphosite.org/proteinAction.do?id=6752&showAllSites=true	102.9	APVLAAPLTAPVAECPGEAENILES*ERPPAPS*PTLSPAQSPPPTAPGNSPER	5	1079.9177	3	145.15	32,457,875		9,550,940		10,121,049	18,699,468		7,818,090	32,457,875	9,550,940	14,410,259	7,818,090			42%		0.29	0.44	0.24	-1.76	-1.17	-2.05	-1.81	-1.09	-2.07	-3.40	-2.25	-4.15	-3.51	-2.14	-4.19
468	6553	3.3	1.9	1.5	45,603,251	19%	Map1s	BPY2-IP1	716, §724	Microtubule-associated protein 1S	Q8C052	http://www.phosphosite.org/proteinAction.do?id=6752&showAllSites=true	102.9	SQERPPETPPTSVSESLPTLSDS*DPVPVADS*DDDAGSESAARDPPPTPR	4	1304.8240	2	115.96	14,817,738	11,587,971	41,305,607	49,900,896		23,730,088	17,161,483	22,572,770	13,202,855	45,603,251	23,730,088	19,867,127	17%	13%		19%	3.45	1.80	1.50	1.79	0.85	0.59	1.74	0.92	0.58	3.45	1.80	1.50	3.34	1.90	1.49
469	6557	2.3	2.6	2.8	141,379,663	33%	Mcl1;Mcl1	MCL1;MCL1 iso2	§144;98	Induced myeloid leukemia cell differentiation protein Mcl-1 homolog	P97287;P97287-2	http://www.phosphosite.org/proteinAction.do?id=1854&showAllSites=true	35.2	SSGADGSLPST*PPPPEEEEDDLYR	2	1313.0474	46	100.46	38,089,760	61,320,465	99,068,106	140,876,335	119,814,209	124,492,240	142,656,958	140,102,368	49,705,113	119,972,220	122,153,225	141,379,663	33%	25%	3%	1%	2.41	2.46	2.84	1.27	1.30	1.51	1.22	1.37	1.49	2.41	2.46	2.84	2.34	2.59	2.82
470	6572	6.7	10.1	8.5	30,565,572	47%	Naip2	NAIP2	§1442	Baculoviral IAP repeat-containing protein 1b	Q9QUK4	http://www.phosphosite.org/proteinAction.do?id=8049403&showAllSites=true	164.0	WVVPFS*PVIQK	2	690.3598	6	147.86	4,243,290	2,125,948	23,282,404	20,713,862	32,095,807	29,035,336	33,004,190	21,801,256	3,184,619	21,998,133	30,565,572	27,402,723	47%	8%	7%	29%	6.91	9.60	8.60	2.79	3.26	3.11	2.74	3.34	3.09	6.91	9.60	8.60	6.68	10.12	8.52
471	6576	2.4	2.4	4.0	144,438,236	35%	Ndrg2;Ndrg2	NDRG2;NDRG2 iso2	§323;309	Protein NDRG2	Q9QYG0;Q9QYG0-2	http://www.phosphosite.org/proteinAction.do?id=4691&showAllSites=true	40.8	YFLQGMGYMASSCMT*RLSR	3	780.3329	2	131.75	44,782,158	26,852,042	90,558,601			82,696,232		144,438,236	35,817,100	90,558,601	82,696,232	144,438,236	35%				2.53	2.31	4.03	1.34	1.21	2.01	1.29	1.28	2.00	2.53	2.31	4.03	2.45	2.44	3.99
472	6577	2.4	2.4	4.0	144,438,236	35%	Ndrg2;Ndrg2	NDRG2;NDRG2 iso2	§326;312	Protein NDRG2	Q9QYG0;Q9QYG0-2	http://www.phosphosite.org/proteinAction.do?id=4691&showAllSites=true	40.8	YFLQGMGYMASSCMTRLS*R	3	780.3329	9	131.82	44,782,158	26,852,042	90,558,601			82,696,232		144,438,236	35,817,100	90,558,601	82,696,232	144,438,236	35%				2.53	2.31	4.03	1.34	1.21	2.01	1.29	1.28	2.00	2.53	2.31	4.03	2.45	2.44	3.99
473	6580	2.9	2.2	3.1	342,191,804	8%	Ndrg2;Ndrg2	NDRG2;NDRG2 iso2	§328, §332;314, 318	Protein NDRG2	Q9QYG0;Q9QYG0-2	http://www.phosphosite.org/proteinAction.do?id=4691&showAllSites=true	40.8	S*RTAS*LTSAASIDGSR	2	870.3717	14	79.08	108,618,779	113,440,043	328,243,537	336,883,216	217,689,071	243,210,144	354,555,672	329,827,936	111,029,411	332,563,376	230,449,607	342,191,804	3%	2%	8%	5%	3.00	2.08	3.08	1.58	1.05	1.62	1.54	1.13	1.61	3.00	2.08	3.08	2.90	2.19	3.05
474	6585	2.9	2.2	3.1	342,191,804	8%	Ndrg2;Ndrg2	NDRG2;NDRG2 iso2	§330, §332;§316, 318	Protein NDRG2	Q9QYG0;Q9QYG0-2	http://www.phosphosite.org/proteinAction.do?id=4691&showAllSites=true	40.8	SRT*AS*LTSAASIDGSR	2	870.3717	26	78.12	108,618,779	113,440,043	328,243,537	336,883,216	217,689,071	243,210,144	354,555,672	329,827,936	111,029,411	332,563,376	230,449,607	342,191,804	3%	2%	8%	5%	3.00	2.08	3.08	1.58	1.05	1.62	1.54	1.13	1.61	3.00	2.08	3.08	2.90	2.19	3.05
475	6608	2.9	2.2	3.1	342,191,804	8%	Ndrg2;Ndrg2	NDRG2;NDRG2 iso2	§332, §344;318, §330	Protein NDRG2	Q9QYG0;Q9QYG0-2	http://www.phosphosite.org/proteinAction.do?id=4691&showAllSites=true	40.8	TAS*LTSAASIDGSRS*R	2	870.3717	9	77.13	108,618,779	113,440,043	328,243,537	336,883,216	217,689,071	243,210,144	354,555,672	329,827,936	111,029,411	332,563,376	230,449,607	342,191,804	3%	2%	8%	5%	3.00	2.08	3.08	1.58	1.05	1.62	1.54	1.13	1.61	3.00	2.08	3.08	2.90	2.19	3.05
476	6652	2.8	3.4	3.7	40,359,670	14%	Ndrg2;Ndrg2	NDRG2;NDRG2 iso2	§348, §350, §353;§334, 336, 339	Protein NDRG2	Q9QYG0;Q9QYG0-2	http://www.phosphosite.org/proteinAction.do?id=4691&showAllSites=true	40.8	SRT*LS*QSS*ESGTLPSGPPGHTMEVSC	2	1465.0627	15	98.78		10,666,124	29,461,960	31,958,654	35,866,955	33,228,504	36,236,320	44,483,019	10,666,124	30,710,307	34,547,730	40,359,670		6%	5%	14%	2.88	3.24	3.78	1.53	1.70	1.92	1.48	1.77	1.91	2.88	3.24	3.78	2.79	3.42	3.75
477	6678	1.6	1.8	3.5	67,947,310	27%	Ndrg2;Ndrg2	NDRG2;NDRG2 iso2	§348, §352;§334, §338	Protein NDRG2	Q9QYG0;Q9QYG0-2	http://www.phosphosite.org/proteinAction.do?id=4691&showAllSites=true	40.8	SRT*LSQS*SESGTLPSGPPGHTMEVSC	3	950.3888	11	83.23	15,715,878	23,125,497	31,379,705		29,679,527	37,444,732	67,947,310		19,420,688	31,379,705	33,562,130	67,947,310	27%		16%		1.62	1.73	3.50	0.69	0.79	1.81	0.64	0.87	1.79	1.62	1.73	3.50	1.56	1.82	3.47
478	6727	-1.3	-1.0	-4.0	321,731,002	31%	Pdcd1	PD-1	§267	Programmed cell death protein 1	Q02242	http://www.phosphosite.org/proteinAction.do?id=13036&showAllSites=true	31.8	RGS*ADGLQGPRPPR	3	515.2545	12	50.09	355,358,701	288,103,304	304,385,703	195,821,324	301,937,619	299,082,848	80,412,164		321,731,002	250,103,513	300,510,233	80,412,164	15%	31%	1%		0.78	0.93	0.25	-0.36	-0.10	-2.00	-0.41	-0.02	-2.01	-1.29	-1.07	-4.00	-1.33	-1.01	-4.04
479	6736	2.7	3.3	4.1	16,929,404	22%	Pdcd4	PDCD4	§313	Programmed cell death protein 4	Q61823	http://www.phosphosite.org/proteinAction.do?id=4310&showAllSites=true	51.7	RKDS*VWGSGGGQQPVNHLVK	4	558.0286	4	70.62		4,059,147	10,674,432	11,601,510	14,613,492	10,698,467	16,179,501	17,679,308	4,059,147	11,137,971	12,655,980	16,929,404		6%	22%	6%	2.74	3.12	4.17	1.46	1.64	2.06	1.41	1.72	2.05	2.74	3.12	4.17	2.65	3.29	4.13
480	6744	4.0	5.7	4.7	15,432,618	13%	Pdcd4	PDCD4	§67, §71, §76	Programmed cell death protein 4	Q61823	http://www.phosphosite.org/proteinAction.do?id=4310&showAllSites=true	51.7	KNS*SRDS*GRGDS*VSDNGSEAVR	3	840.6565	4	37.71	2,975,783	2,728,000	10,671,541	12,745,762	14,358,348	16,506,888	14,413,855	12,467,463	2,851,891	11,708,652	15,432,618	13,440,659	6%	13%	10%	10%	4.11	5.41	4.71	2.04	2.44	2.24	1.99	2.51	2.22	4.11	5.41	4.71	3.97	5.71	4.67
481	6745	3.3	2.7	2.9	10,687,451	19%	Pdcd4	PDCD4	§67, §76	Programmed cell death protein 4	Q61823	http://www.phosphosite.org/proteinAction.do?id=4310&showAllSites=true	51.7	KNS*SRDSGRGDS*VSDNGSEAVR	3	814.0010	4	33.49	2,910,706	3,353,492	10,266,498	11,108,403	9,165,586	6,990,900	9,496,114	8,681,717	3,132,099	10,687,451	8,078,243	9,088,916	10%	6%	19%	6%	3.41	2.58	2.90	1.77	1.37	1.54	1.72	1.44	1.52	3.41	2.58	2.90	3.30	2.72	2.87
482	6746	2.7	2.5	2.3	8,974,618	21%	Pdcd4	PDCD4	§67, §78	Programmed cell death protein 4	Q61823	http://www.phosphosite.org/proteinAction.do?id=4310&showAllSites=true	51.7	KNS*SRDSGRGDSVS*DNGSEAVR	4	610.7526	2	33.41	3,218,227		9,145,810	8,803,426	8,184,804	7,046,830	6,472,324	8,714,266	3,218,227	8,974,618	7,615,817	7,593,295		3%	11%	21%	2.79	2.37	2.36	1.48	1.24	1.24	1.43	1.32	1.22	2.79	2.37	2.36	2.70	2.50	2.34
483	6748	3.3	2.7	2.9	10,687,451	19%	Pdcd4	PDCD4	§68, §76	Programmed cell death protein 4	Q61823	http://www.phosphosite.org/proteinAction.do?id=4310&showAllSites=true	51.7	KNSS*RDSGRGDS*VSDNGSEAVR	3	814.0010	2	33.44	2,910,706	3,353,492	10,266,498	11,108,403	9,165,586	6,990,900	9,496,114	8,681,717	3,132,099	10,687,451	8,078,243	9,088,916	10%	6%	19%	6%	3.41	2.58	2.90	1.77	1.37	1.54	1.72	1.44	1.52	3.41	2.58	2.90	3.30	2.72	2.87
484	6754	2.4	1.6	2.6	69,541,790	11%	Pdcd4	PDCD4	§93	Programmed cell death protein 4	Q61823	http://www.phosphosite.org/proteinAction.do?id=4310&showAllSites=true	51.7	SGVAVPT*SPKGR	2	618.3108	2	52.49	24,219,293	28,451,958	67,417,521	65,324,922	40,676,512	40,328,572	69,775,371	69,308,210	26,335,625	66,371,221	40,502,542	69,541,790	11%	2%	1%	0%	2.52	1.54	2.64	1.33	0.62	1.40	1.29	0.70	1.39	2.52	1.54	2.64	2.44	1.62	2.62
485	6801	2.3	2.0	5.2	602,298,633	17%	Pea15;Pea15	PEA-15;PEA-15 iso2	§116;94	Astrocytic phosphoprotein PEA-15	Q62048;Q62048-2	http://www.phosphosite.org/proteinAction.do?id=3981&showAllSites=true	15.0	KYKDIIRQPS*EEEIIK	4	518.0224	47	80.57	127,805,203	100,828,918	288,407,324	261,691,400	230,819,255	210,302,368	610,633,889	593,963,377	114,317,060	275,049,362	220,560,811	602,298,633	17%	7%	7%	2%	2.41	1.93	5.27	1.27	0.95	2.40	1.22	1.03	2.38	2.41	1.93	5.27	2.33	2.04	5.22
486	6808	2.4	2.7	2.9	23,881,697	7%	Ppp1r13b	PPP1R13B	§335	Apoptosis-stimulating of p53 protein 1	Q62415	http://www.phosphosite.org/proteinAction.do?id=16625&showAllSites=true	119.1	VNGTSSPQS*PLSTSGR	2	827.8753	3	58.38	8,304,666	8,188,908	19,708,445	21,028,517	22,175,788	19,962,128	24,101,239	23,662,154	8,246,787	20,368,481	21,068,958	23,881,697	1%	5%	7%	1%	2.47	2.55	2.90	1.30	1.35	1.53	1.26	1.43	1.52	2.47	2.55	2.90	2.39	2.69	2.87
487	6922	1.1	-1.7	-3.1	77,102,339	32%	Tfpt;Tfpt	TFPT;TFPT iso2	§167;167	TCF3 fusion partner homolog	Q3U1J1;Q3U1J1-2	http://www.phosphosite.org/proteinAction.do?id=5148&showAllSites=true	28.9	EGLS*PSQR	2	477.2080	7	44.41	80,638,464	54,289,177	76,212,164	77,992,514	45,424,314	29,653,538	26,935,725	17,045,630	67,463,821	77,102,339	37,538,926	21,990,678	28%	2%	30%	32%	1.14	0.56	0.33	0.19	-0.85	-1.62	0.15	-0.77	-1.63	1.14	-1.80	-3.07	1.11	-1.70	-3.10
488	Autophagy
489	6930	2.9	1.0	-2.1	8,020,078	83%	Ambra1;Ambra1;Ambra1;Ambra1	AMBRA1;AMBRA1 iso2;AMBRA1 iso6;AMBRA1 iso7	§1206;1115;1146;1086	Activating molecule in BECN1-regulated autophagy protein 1	A2AH22;A2AH22-2;A2AH22-6;A2AH22-7	http://www.phosphosite.org/proteinAction.do?id=8813&showAllSites=true	142.8	TSS*PQPSTSR	2	564.2401	2	23.51	1,093,887	4,190,563	6,415,985	9,624,172	2,386,710	2,804,543	985,082	1,548,938	2,642,225	8,020,078	2,595,627	1,267,010	83%	28%	11%	31%	3.04	0.98	0.48	1.60	-0.03	-1.06	1.55	0.05	-1.07	3.04	-1.02	-2.09	2.94	1.04	-2.11
490	6932	5.0	6.2	7.7	18,568,493	31%	Ambra1;Ambra1;Ambra1;Ambra1	AMBRA1;AMBRA1 iso2;AMBRA1 iso6;AMBRA1 iso7	1193;1102;1133;1073	Activating molecule in BECN1-regulated autophagy protein 1	A2AH22;A2AH22-2;A2AH22-6;A2AH22-7	http://www.phosphosite.org/proteinAction.do?id=8813&showAllSites=true	142.8	IHRSS*QTGTESGAAR	3	546.5846	8	20.53	2,349,400	2,430,158	14,179,475	10,305,829	11,643,530	16,638,088	22,582,791	14,554,195	2,389,779	12,242,652	14,140,809	18,568,493	2%	22%	25%	31%	5.12	5.92	7.77	2.36	2.56	2.96	2.31	2.64	2.94	5.12	5.92	7.77	4.96	6.24	7.70
491	6963	2.1	1.7	2.9	128,380,847	24%	Atg2b	ATG2B	§1533	Autophagy-related protein 2 homolog B	Q80XK6	http://www.phosphosite.org/proteinAction.do?id=12095&showAllSites=true	231.3	TDS*SKAPLHFPIPAVR	3	605.9766	10	113.31	36,965,263	52,125,327	95,936,234			71,513,416	137,540,216	119,221,478	44,545,295	95,936,234	71,513,416	128,380,847	24%			10%	2.15	1.61	2.88	1.11	0.68	1.53	1.06	0.76	1.51	2.15	1.61	2.88	2.08	1.69	2.85
492	6972	4.7	4.2	5.8	39,108,562	38%	Atg2b	ATG2B	1394	Autophagy-related protein 2 homolog B	Q80XK6	http://www.phosphosite.org/proteinAction.do?id=12095&showAllSites=true	231.3	SS*SHGPVLPEADQQILR	3	638.6421	3	101.29	8,480,519	4,883,086	31,101,447	33,497,382	26,896,370	26,100,680	32,765,881	45,451,243	6,681,802	32,299,415	26,498,525	39,108,562	38%	5%	2%	23%	4.83	3.97	5.85	2.27	1.99	2.55	2.23	2.06	2.54	4.83	3.97	5.85	4.68	4.18	5.80
493	6986	2.3	2.0	3.3	78,360,303	5%	Atg2b;Atg2b	ATG2B;ATG2B iso5	§398;§398	Autophagy-related protein 2 homolog B	Q80XK6;Q80XK6-5	http://www.phosphosite.org/proteinAction.do?id=12095&showAllSites=true	231.3	SFYETETART*PSSR	3	571.2490	8	62.49	23,869,362	23,676,802	55,201,081	55,481,386	44,344,692	47,375,032	78,335,003	78,385,604	23,773,082	55,341,233	45,859,862	78,360,303	1%	0%	5%	0%	2.33	1.93	3.30	1.22	0.95	1.72	1.17	1.02	1.71	2.33	1.93	3.30	2.25	2.03	3.26
494	6991	5.0	1.7	2.2	37,258,878	30%	Dap	DAP	§3	Death-associated protein 1	Q91XC8	http://www.phosphosite.org/proteinAction.do?id=8835&showAllSites=true	11.1	SS*PPEGKLETK	3	418.1989	2	44.31	5,879,474	8,634,652	31,757,811	42,759,946	12,941,644	10,696,404	12,879,799	19,706,078	7,257,063	37,258,878	11,819,024	16,292,938	27%	21%	13%	30%	5.13	1.63	2.25	2.36	0.70	1.17	2.31	0.78	1.15	5.13	1.63	2.25	4.97	1.72	2.22
495	7006	1.2	-2.5	1.3	63,827,524	9%	Dap	DAP	§91	Death-associated protein 1	Q91XC8	http://www.phosphosite.org/proteinAction.do?id=8835&showAllSites=true	11.1	GDKDFPPAAAQVAHQKPHASMDKHVS*PR	6	517.9182	9	59.62		47,478,708	61,114,712			18,232,566	59,628,212	68,026,837	47,478,708	61,114,712	18,232,566	63,827,524				9%	1.29	0.38	1.34	0.36	-1.38	0.43	0.32	-1.30	0.41	1.29	-2.60	1.34	1.25	-2.47	1.33
496	7009	2.6	2.1	2.9	61,147,859	13%	Foxo3	FOXO3A	§252	Forkhead box protein O3	Q9WVH4	http://www.phosphosite.org/proteinAction.do?id=1786&showAllSites=true	71.0	AVS*MDNSNKYTK	3	479.8742	16	48.86	22,304,886	19,525,943	60,734,176	52,181,090	38,255,050	45,932,192	59,989,658	62,306,059	20,915,414	56,457,633	42,093,621	61,147,859	9%	11%	13%	3%	2.70	2.01	2.92	1.43	1.01	1.55	1.38	1.09	1.53	2.70	2.01	2.92	2.61	2.12	2.90
497	7013	2.0	2.3	2.5	109,371,837	29%	Foxo3	FOXO3A	§424	Forkhead box protein O3	Q9WVH4	http://www.phosphosite.org/proteinAction.do?id=1786&showAllSites=true	71.0	SSGLGS*PTGSFNSTVFGPSSLNSLR	3	846.0620	9	144.22	51,369,842	33,889,269	88,556,935	84,222,215	96,835,016	88,019,736	114,754,462	103,989,212	42,629,556	86,389,575	92,427,376	109,371,837	29%	4%	7%	7%	2.03	2.17	2.57	1.02	1.12	1.36	0.97	1.19	1.35	2.03	2.17	2.57	1.96	2.29	2.54
498	7022	2.0	3.2	2.1	38,604,983	26%	Pik3c2a;Pik3c2a	PIK3C2A;PIK3C2A iso2	§1553;1525	Phosphatidylinositol 4-phosphate 3-kinase C2 domain-containing subunit alpha	Q61194;Q61194-2	http://www.phosphosite.org/proteinAction.do?id=2724&showAllSites=true	190.6	SAGAVPFS*PTLGQIGGAVK	3	612.9800	7	132.55		12,687,957	26,637,931	25,168,516	45,620,950	31,589,016	32,241,956	22,661,096	12,687,957	25,903,224	38,604,983	27,451,526		4%	26%	25%	2.04	3.04	2.16	1.03	1.61	1.11	0.98	1.68	1.10	2.04	3.04	2.16	1.98	3.21	2.14
499	7028	2.4	3.2	2.2	133,219,387	11%	Rabgap1	RABGAP1	§987, §991	Rab GTPase-activating protein 1	A2AWA9	http://www.phosphosite.org/proteinAction.do?id=2615169&showAllSites=true	120.7	GVS*DEDT*DEEKETLKNQLR	3	789.3314	4	76.59	41,010,132	48,097,329	118,222,437	105,174,801	131,963,477	134,475,296	95,061,958	101,723,498	44,553,731	111,698,619	133,219,387	98,392,728	11%	8%	1%	5%	2.51	2.99	2.21	1.33	1.58	1.14	1.28	1.66	1.13	2.51	2.99	2.21	2.43	3.15	2.19
500	7045	3.0	3.5	3.9	105,604,851	23%	Uvrag	UVRAG	§483	UV radiation resistance-associated protein	Q8K245	http://www.phosphosite.org/proteinAction.do?id=9424&showAllSites=true	77.5	RQSST*FGGADGGFSAGIPSPDKVHR	4	653.5567	4	90.11	26,226,806	27,981,272	81,802,943	84,964,901	103,051,134	74,670,392	98,715,438	112,494,264	27,104,039	83,383,922	88,860,763	105,604,851	5%	3%	23%	9%	3.08	3.28	3.90	1.62	1.71	1.96	1.57	1.79	1.95	3.08	3.28	3.90	2.98	3.46	3.86
501	7046	6.1	10.8	12.0	18,149,242	31%	Uvrag	UVRAG	§483, §492, §497	UV radiation resistance-associated protein	Q8K245	http://www.phosphosite.org/proteinAction.do?id=9424&showAllSites=true	77.5	RQSST*FGGADGGFS*AGIPS*PDKVHR	4	693.5399	2	99.72	1,437,113	1,550,415	10,282,219	8,519,134	17,230,995	13,366,508	22,091,929	14,206,555	1,493,764	9,400,677	15,298,752	18,149,242	5%	13%	18%	31%	6.29	10.24	12.15	2.65	3.36	3.60	2.61	3.43	3.59	6.29	10.24	12.15	6.09	10.80	12.03
502	7047	2.6	4.7	3.2	218,973,017	42%	Uvrag	UVRAG	§483, §497	UV radiation resistance-associated protein	Q8K245	http://www.phosphosite.org/proteinAction.do?id=9424&showAllSites=true	77.5	RQSST*FGGADGGFSAGIPS*PDKVHR	4	673.5483	6	94.39	42,892,029	54,533,949	136,703,918	129,218,967	213,641,731	224,304,304	111,088,453	204,667,035	48,712,989	132,961,443	218,973,017	157,877,744	17%	4%	3%	42%	2.73	4.50	3.24	1.45	2.17	1.70	1.40	2.25	1.68	2.73	4.50	3.24	2.64	4.74	3.21
503	7069	3.0	3.5	3.9	105,604,851	23%	Uvrag	UVRAG	481	UV radiation resistance-associated protein	Q8K245	http://www.phosphosite.org/proteinAction.do?id=9424&showAllSites=true	77.5	RQS*STFGGADGGFSAGIPSPDKVHR	4	653.5567	2	90.19	26,226,806	27,981,272	81,802,943	84,964,901	103,051,134	74,670,392	98,715,438	112,494,264	27,104,039	83,383,922	88,860,763	105,604,851	5%	3%	23%	9%	3.08	3.28	3.90	1.62	1.71	1.96	1.57	1.79	1.95	3.08	3.28	3.90	2.98	3.46	3.86
504	C2H2-type zinc finger protein
505	7088	1.3	1.5	2.6	100,986,110	39%	Arid2	ARID2	1317	AT-rich interactive domain-containing protein 2	E9Q7E2	http://www.phosphosite.org/proteinAction.do?id=22280&showAllSites=true	195.9	KYSDSSLPPSNSGKLQSETSQCSLIS*NGPSLELGENGAPGKQNSEPVDMQDVK	6	946.1069	2	132.75	39,210,329		61,704,977	45,901,172	54,531,640		129,189,237	72,782,982	39,210,329	53,803,074	54,531,640	100,986,110		21%		39%	1.37	1.39	2.58	0.46	0.48	1.36	0.41	0.55	1.35	1.37	1.39	2.58	1.33	1.47	2.55
506	7103	-1.9	-1.8	-4.5	3,748,496	39%	Brpf1	peregrin	§856, §858	Peregrin	B2RRD7	http://www.phosphosite.org/proteinAction.do?id=11487&showAllSites=true	137.2	GNLTPHPAACDKDGQT*DS*AAEESSSQETSK	4	820.3262	4	51.60	3,679,545	3,817,447		2,008,130	2,501,114	1,425,963		833,185	3,748,496	2,008,130	1,963,539	833,185	3%		39%		0.54	0.52	0.22	-0.90	-0.93	-2.17	-0.95	-0.86	-2.18	-1.87	-1.91	-4.50	-1.93	-1.81	-4.54
507	7118	-1.2	4.9	1.8	3,530,057	45%	Fiz1	FIZ1	§385	Flt3-interacting zinc finger protein 1	Q9WTJ4	http://www.phosphosite.org/proteinAction.do?id=13973&showAllSites=true	52.7	RAS*HGEGSGEAAPDGEGNQAAGGPGPGSSSR	3	963.0711	3	39.88	752,626		546,323	729,696	2,410,462	4,649,652		1,393,334	752,626	638,009	3,530,057	1,393,334		20%	45%		0.85	4.69	1.85	-0.24	2.23	0.89	-0.29	2.31	0.87	-1.18	4.69	1.85	-1.22	4.95	1.83
508	7142	-1.1	-2.7	-1.4	99,685,637	32%	Luc7l2;Luc7l2;Luc7l2;Luc7l2	LUC7L2;LUC7L2 iso2;LUC7L2 iso3;LUC7L2 iso4	§18;§18;§18;§18	Putative RNA-binding protein Luc7-like 2	Q7TNC4;Q7TNC4-2;Q7TNC4-3;Q7TNC4-4	http://www.phosphosite.org/proteinAction.do?id=16588&showAllSites=true	46.6	AMLDQLMGTS*RDGDTTR	3	649.9482	6	105.76	96,971,234	102,400,039	101,224,372	85,464,776	39,202,338	29,876,234	54,058,012	85,116,231	99,685,637	93,344,574	34,539,286	69,587,121	4%	12%	19%	32%	0.94	0.35	0.70	-0.09	-1.53	-0.52	-0.14	-1.45	-0.53	-1.07	-2.89	-1.43	-1.10	-2.74	-1.45
509	7143	2.1	1.8	2.6	63,272,788	14%	Luc7l;Luc7l	LUC7L;LUC7L iso2	§331;278	Putative RNA-binding protein Luc7-like 1	Q9CYI4;Q9CYI4-2	http://www.phosphosite.org/proteinAction.do?id=16831&showAllSites=true	43.9	ERS*LREESWEYGR	3	592.9282	7	72.24	23,810,310	24,591,955	47,892,163	58,487,969	41,048,315	43,138,372	62,386,094	64,159,481	24,201,132	53,190,066	42,093,343	63,272,788	2%	14%	4%	2%	2.20	1.74	2.61	1.14	0.80	1.39	1.09	0.88	1.37	2.20	1.74	2.61	2.13	1.83	2.59
510	7192	3.8	7.3	6.1	58,043,473	41%	Wiz;Wiz;Wiz	WIZ;WIZ iso2;WIZ iso3	§1160;432;458	Protein Wiz	O88286;O88286-2;O88286-3	http://www.phosphosite.org/proteinAction.do?id=23614&showAllSites=true	184.2	VLSTGGPGSSLEARS*PSDLHISPLTK	4	672.3417	8	104.29	10,870,011	5,971,887	33,445,375		56,517,713	59,569,232	47,287,947	55,833,419	8,420,949	33,445,375	58,043,473	51,560,683	41%		4%	12%	3.97	6.89	6.12	1.99	2.79	2.61	1.94	2.86	2.60	3.97	6.89	6.12	3.84	7.27	6.06
511	7208	3.2	7.1	5.5	143,430,863	16%	Wiz;Wiz;Wiz	WIZ;WIZ iso2;WIZ iso3	§1342, §1347;614, 619;640, 645	Protein Wiz	O88286;O88286-2;O88286-3	http://www.phosphosite.org/proteinAction.do?id=23614&showAllSites=true	184.2	KEPPAGDLAPALTEDGSPTAAPGALHS*PLPLS*PLASRPGKPGAGPTQVPR	5	1001.7062	8	118.75	23,595,093	18,820,879	65,667,098	76,038,522	143,390,109	143,471,616	115,121,696	119,546,930	21,207,986	70,852,810	143,430,863	117,334,313	16%	10%	0%	3%	3.34	6.76	5.53	1.74	2.76	2.47	1.69	2.83	2.45	3.34	6.76	5.53	3.23	7.13	5.48
512	7210	2.6	4.0	2.9	58,147,970	12%	Wiz;Wiz;Wiz	WIZ;WIZ iso2;WIZ iso3	§1342;614;640	Protein Wiz	O88286;O88286-2;O88286-3	http://www.phosphosite.org/proteinAction.do?id=23614&showAllSites=true	184.2	KEPPAGDLAPALTEDGSPTAAPGALHS*PLPLSPLASRPGKPGAGPTQVPR	5	985.7130	6	116.43	16,683,803	14,001,894	40,019,423	41,700,978	59,413,403	56,882,536	47,125,530	42,696,714	15,342,849	40,860,201	58,147,970	44,911,122	12%	3%	3%	7%	2.66	3.79	2.93	1.41	1.92	1.55	1.37	2.00	1.54	2.66	3.79	2.93	2.58	4.00	2.90
513	7227	2.1	2.7	3.2	64,335,489	24%	Zbtb1	ZBTB1	§393	Zinc finger and BTB domain-containing protein 1	Q91VL9	http://www.phosphosite.org/proteinAction.do?id=18380&showAllSites=true	81.9	MS*ISVDER	2	508.7096	8	79.73	17,902,469	22,520,828	47,499,556	40,706,314	61,388,553	43,379,072	64,215,118	64,455,860	20,211,649	44,102,935	52,383,812	64,335,489	16%	11%	24%	0%	2.18	2.59	3.18	1.13	1.37	1.67	1.08	1.45	1.66	2.18	2.59	3.18	2.11	2.73	3.15
514	7241	-1.8	2.4	-2.8	14,859,289	16%	Zfhx4	ZFHX4	§2706	Zinc finger homeobox protein 4	Q9JJN2	http://www.phosphosite.org/proteinAction.do?id=18752&showAllSites=true	392.1	NLLS*PSSFK	2	536.7574	2	117.68		6,650,729		3,909,180	15,857,726	13,860,852	2,134,041	2,666,731	6,650,729	3,909,180	14,859,289	2,400,386			10%	16%	0.59	2.23	0.36	-0.77	1.16	-1.47	-0.81	1.24	-1.48	-1.70	2.23	-2.77	-1.76	2.36	-2.80
515	7244	-3.3	-1.6	-1.8	26,607,871	41%	Zfp292;Zfp292	ZNF292;ZNF292 iso2	§654;649	Zinc finger protein 292	Q9Z2U2;Q9Z2U2-2	http://www.phosphosite.org/proteinAction.do?id=20077&showAllSites=true	300.9	NSLYSTDFIVFNDNDGS*DDENDDKDK	3	1021.4068	2	130.17	28,689,575	24,526,167	9,768,418	6,900,754	20,058,616	10,972,703	18,299,092	11,338,574	26,607,871	8,334,586	15,515,659	14,818,833	11%	24%	41%	33%	0.31	0.58	0.56	-1.67	-0.78	-0.84	-1.72	-0.70	-0.86	-3.19	-1.71	-1.80	-3.30	-1.63	-1.81
516	7253	-2.5	1.2	-2.0	4,237,037	29%	Zfp646	ZNF646	§523	Zinc finger protein 646	Q6NV66	http://www.phosphosite.org/proteinAction.do?id=20426&showAllSites=true	196.7	STDPGTEGSPS*PVKK	2	783.8560	6	37.86	3,662,809	3,857,080	1,570,302		4,078,379	4,395,695	2,291,275	1,512,699	3,759,945	1,570,302	4,237,037	1,901,987	4%		5%	29%	0.42	1.13	0.51	-1.26	0.17	-0.98	-1.31	0.25	-1.00	-2.39	1.13	-1.98	-2.47	1.19	-2.00
517	7265	-2.1	-1.2	-2.9	41,899,955	32%	Zfp91	ZFP91	§85, §106	E3 ubiquitin-protein ligase ZFP91	Q62511	http://www.phosphosite.org/proteinAction.do?id=11716&showAllSites=true	63.3	S*SPSNRPPDGPGHQPAAAKPPS*PAQGK	4	699.0681	7	49.32	39,475,828	44,324,081	25,082,462	15,822,014	31,718,247	34,725,056	14,546,655		41,899,955	20,452,238	33,221,651	14,546,655	8%	32%	6%		0.49	0.79	0.35	-1.03	-0.33	-1.53	-1.08	-0.26	-1.54	-2.05	-1.26	-2.88	-2.12	-1.20	-2.91
518	7290	-1.9	-1.1	-2.7	47,069,860	26%	Zik1	ZIK1	421, 434, 439	Zinc finger protein interacting with ribonucleoprotein K	Q80YP6	http://www.phosphosite.org/proteinAction.do?id=6204280&showAllSites=true	52.7	SFS*QKSGLIQHQVVHT*GERPY*ECDTCGNSFSQCSSLIHHQKCHNA	6	916.8832	1	59.69	47,069,860		25,088,347	26,706,483	48,011,837	33,492,850	14,287,067	20,797,171	47,069,860	25,897,415	40,752,343	17,542,119		4%	25%	26%	0.55	0.87	0.37	-0.86	-0.21	-1.42	-0.91	-0.13	-1.44	-1.82	-1.16	-2.68	-1.88	-1.09	-2.71
519	7291	5.1	5.3	1.9	5,686,367	26%	Zik1;Znf219;Znf239;Znf436;Znf551	ZIK1;ZNF219;ZNF239;ZNF436;ZNF551	§322;§524;§85;§283;§528	Zinc finger protein interacting with ribonucleoprotein K	Q80YP6;Q6IQX8;P24399;Q8BPP0;B2RUI1	http://www.phosphosite.org/proteinAction.do?id=6204280&showAllSites=true	52.7	VHT*GERPYK	3	389.5167	2	24.39	1,269,659	876,216	5,729,509	5,643,226	6,014,366	4,684,397	2,058,616		1,072,937	5,686,367	5,349,382	2,058,616	26%	1%	18%		5.30	4.99	1.92	2.41	2.32	0.94	2.36	2.39	0.93	5.30	4.99	1.92	5.13	5.26	1.90
520	7292	1.4	-2.7	-1.0	23,960,433	12%	Zmat1;Zmat1	ZMAT1;ZMAT1 iso2	§179;§179	Zinc finger matrin-type protein 1	Q3V0C1;Q3V0C1-2	http://www.phosphosite.org/proteinAction.do?id=4852128&showAllSites=true	84.1	SHS*PTQNQSLEEHDQVSPSTCSPK	3	920.7238	3	55.30	15,364,497	18,116,848	23,960,433		5,984,595	5,950,098	16,179,589		16,740,673	23,960,433	5,967,346	16,179,589	12%		0%		1.43	0.36	0.97	0.52	-1.49	-0.05	0.47	-1.41	-0.06	1.43	-2.81	-1.03	1.38	-2.66	-1.04
521	7293	2.1	2.0	2.6	31,706,296	15%	Zmat1;Zmat1;Zmat1	ZMAT1;ZMAT1 iso2;ZMAT1 iso3	496;481;255	Zinc finger matrin-type protein 1	Q3V0C1;Q3V0C1-2;Q3V0C1-3	http://www.phosphosite.org/proteinAction.do?id=4852128&showAllSites=true	84.1	RMDS*SFETHNYEEMVDRR	4	596.2464	5	86.53	11,962,968	11,813,363	23,421,786	27,080,799	19,772,773	24,626,782	31,451,172	31,961,421	11,888,166	25,251,292	22,199,777	31,706,296	1%	10%	15%	1%	2.12	1.87	2.67	1.09	0.90	1.42	1.04	0.98	1.40	2.12	1.87	2.67	2.06	1.97	2.64
522	7294	2.1	2.0	2.6	31,706,296	15%	Zmat1;Zmat1;Zmat1	ZMAT1;ZMAT1 iso2;ZMAT1 iso3	497;482;256	Zinc finger matrin-type protein 1	Q3V0C1;Q3V0C1-2;Q3V0C1-3	http://www.phosphosite.org/proteinAction.do?id=4852128&showAllSites=true	84.1	RMDSS*FETHNYEEMVDRR	4	596.2464	2	86.54	11,962,968	11,813,363	23,421,786	27,080,799	19,772,773	24,626,782	31,451,172	31,961,421	11,888,166	25,251,292	22,199,777	31,706,296	1%	10%	15%	1%	2.12	1.87	2.67	1.09	0.90	1.42	1.04	0.98	1.40	2.12	1.87	2.67	2.06	1.97	2.64
523	7298	4.0	4.1	-1.7	56,423,653	29%	Znf592	ZNF592	§326, §329, §332	Zinc finger protein 592	Q8BHZ4	http://www.phosphosite.org/proteinAction.do?id=9887&showAllSites=true	137.4	MPKS*PKS*PRS*PLEATR	3	674.6275	6	58.72	14,424,612	13,033,461	48,639,797	64,207,510	42,639,483	63,849,140	10,006,782	6,593,715	13,729,037	56,423,653	53,244,312	8,300,249	7%	20%	28%	29%	4.11	3.88	0.60	2.04	1.96	-0.73	1.99	2.03	-0.74	4.11	3.88	-1.65	3.98	4.09	-1.67
524	7367	-2.1	2.6	1.0	94,651,596	31%	Znf710;Znf710;Znf710	ZNF710;ZNF710 iso2;ZNF710 iso3	178;178;178	Zinc finger protein 710	Q3U288;Q3U288-2;Q3U288-3	http://www.phosphosite.org/proteinAction.do?id=3642857&showAllSites=true	75.0	HLPRT*PRPELDMAPFDPPFPDPAR	4	713.0953	7	125.49	40,659,612	35,980,277	18,677,571	18,934,468	92,879,033	96,424,160	48,817,739	31,458,423	38,319,945	18,806,020	94,651,596	40,138,081	9%	1%	3%	31%	0.49	2.47	1.05	-1.03	1.30	0.07	-1.07	1.38	0.05	-2.04	2.47	1.05	-2.11	2.61	1.04
525	7389	2.3	3.0	2.5	2,762,640	32%	Znf827	ZNF827	834	Zinc finger protein 827	Q505G8	http://www.phosphosite.org/proteinAction.do?id=4854479&showAllSites=true	118.5	HLS*LHTEER	3	401.1836	2	49.86	748,607	1,178,705	2,305,342		2,245,013	3,280,268	2,656,049	2,227,056	963,656	2,305,342	2,762,640	2,441,553	32%		26%	12%	2.39	2.87	2.53	1.26	1.52	1.34	1.21	1.60	1.33	2.39	2.87	2.53	2.31	3.02	2.51
526	7390	1.7	5.0	4.4	4,918,709	101%	Znf827;Znf827	ZNF827;ZNF827 iso2	14;14	Zinc finger protein 827	Q505G8;Q505G8-2	http://www.phosphosite.org/proteinAction.do?id=4854479&showAllSites=true	118.5	RLPS*HVSR	3	344.5097	3	37.33	1,496,384	573,987	516,393	3,099,346	5,094,872	4,742,547	3,305,601	5,851,899	1,035,185	1,807,869	4,918,709	4,578,750	63%	101%	5%	39%	1.75	4.75	4.42	0.80	2.25	2.15	0.76	2.33	2.13	1.75	4.75	4.42	1.69	5.01	4.38
527	Calcium-binding protein
528	7433	-2.8	-1.0	-1.7	1,382,503,676	10%	Canx	Calnexin	§553, §561, §582	Calnexin	P35564	http://www.phosphosite.org/proteinAction.do?id=2837&showAllSites=true	67.2	QKS*DAEEDGVT*GSQDEEDSKPKAEEDEILNRS*PR	4	1007.9134	6	74.53	1,447,797,088	1,317,210,265	542,607,441	495,255,070	1,213,183,603	1,288,239,488	889,429,752	769,149,218	1,382,503,676	518,931,255	1,250,711,545	829,289,485	7%	6%	4%	10%	0.38	0.90	0.60	-1.41	-0.14	-0.74	-1.46	-0.07	-0.75	-2.66	-1.11	-1.67	-2.75	-1.05	-1.68
529	7452	-3.7	1.3	-2.0	55,286,330	37%	Canx	Calnexin	§553, §563, §582	Calnexin	P35564	http://www.phosphosite.org/proteinAction.do?id=2837&showAllSites=true	67.2	QKS*DAEEDGVTGS*QDEEDSKPKAEEDEILNRS*PR	3	1343.5488	8	74.54	46,773,014	43,372,051	15,850,766	9,243,734	60,525,124	50,047,536	19,369,041	25,061,808	45,072,532	12,547,250	55,286,330	22,215,424	5%	37%	13%	18%	0.28	1.23	0.49	-1.84	0.29	-1.02	-1.89	0.37	-1.03	-3.59	1.23	-2.03	-3.71	1.29	-2.05
530	7513	-1.4	-1.2	-2.6	36,984,458	37%	Cep131	CEP131	§473	Centrosomal protein of 131 kDa	Q62036	http://www.phosphosite.org/proteinAction.do?id=19911&showAllSites=true	120.2	YAWT*DEEEDANSLTADNLEK	3	798.6601	6	122.43	43,192,071	30,776,845	26,424,128			29,737,684	18,429,364	10,725,510	36,984,458	26,424,128	29,737,684	14,577,437	24%			37%	0.71	0.80	0.39	-0.49	-0.31	-1.34	-0.53	-0.24	-1.36	-1.40	-1.24	-2.54	-1.45	-1.18	-2.56
531	7521	-1.1	-1.1	-4.8	20,524,110	12%	Chordc1	CHORDC1	§137	Cysteine and histidine-rich domain-containing protein 1	Q9D1P4	http://www.phosphosite.org/proteinAction.do?id=16382&showAllSites=true	37.3	LSS*GSEEDKKEEDSDEIK	3	702.2984	4	42.14	18,814,055	22,234,164		19,408,740	17,769,136	16,388,178	4,283,206		20,524,110	19,408,740	17,078,657	4,283,206	12%		6%		0.95	0.83	0.21	-0.08	-0.27	-2.26	-0.13	-0.19	-2.27	-1.06	-1.20	-4.79	-1.09	-1.14	-4.84
532	7574	2.7	2.7	3.3	2,619,892,538	4%	Tpd52;Tpd52	TPD52;TPD52 iso2	§170;131	Tumor protein D52	Q62393;Q62393-2	http://www.phosphosite.org/proteinAction.do?id=8553&showAllSites=true	24.3	KLEDVKNS*PTFK	3	495.9165	32	55.02	767,776,250	814,110,359	2,208,813,519	2,204,049,097	2,040,514,171	2,031,373,312	2,581,120,329	2,658,664,747	790,943,304	2,206,431,308	2,035,943,742	2,619,892,538	4%	0%	0%	2%	2.79	2.57	3.31	1.48	1.36	1.73	1.43	1.44	1.71	2.79	2.57	3.31	2.70	2.72	3.28
533	7580	2.1	1.6	3.1	1,000,613,501	2%	Tpd52;Tpd52;Tpd52	TPD52;TPD52 iso2;TPD52 iso3	§175;136;150	Tumor protein D52	Q62393;Q62393-2;Q62393-3	http://www.phosphosite.org/proteinAction.do?id=8553&showAllSites=true	24.3	NSPTFKS*FEEKVENLK	3	659.6504	9	118.40	319,801,414	322,863,581	693,709,965	711,014,707	490,749,026	475,981,088	1,007,453,597	993,773,404	321,332,497	702,362,336	483,365,057	1,000,613,501	1%	2%	2%	1%	2.19	1.50	3.11	1.13	0.59	1.64	1.08	0.67	1.63	2.19	1.50	3.11	2.11	1.59	3.08
534	7601	-2.5	-4.0	-1.7	13,509,695	22%	Tpd52;Tpd52;Tpd52	TPD52;TPD52 iso2;TPD52 iso3	221;182;196	Tumor protein D52	Q62393;Q62393-2;Q62393-3	http://www.phosphosite.org/proteinAction.do?id=8553&showAllSites=true	24.3	VGGAKPAGGDFGEVLNSTANATSTM#TTEPPPEQM#T*ESP	3	1296.8991	2	110.52	11,361,392	15,657,997		5,574,653		3,235,736	7,293,255	8,599,693	13,509,695	5,574,653	3,235,736	7,946,474	22%			12%	0.41	0.24	0.59	-1.28	-2.06	-0.77	-1.32	-1.98	-0.78	-2.42	-4.18	-1.70	-2.50	-3.96	-1.72
535	Cancer Testis Antigen (CTA)
536	7627	4.6	7.3	7.2	46,555,921	33%	Dcaf12	WDR40A	§13	DDB1- and CUL4-associated factor 12	Q8BGZ3	http://www.phosphosite.org/proteinAction.do?id=3067370&showAllSites=true	50.4	KAS*ASPGAGSDAQGPQFGWDHSLHK	4	654.7961	2	80.10	4,883,773	7,856,083	25,423,849	35,080,055	50,615,234	37,134,296	52,542,087	40,569,754	6,369,928	30,251,952	43,874,765	46,555,921	33%	23%	22%	18%	4.75	6.89	7.31	2.25	2.78	2.87	2.20	2.86	2.86	4.75	6.89	7.31	4.60	7.27	7.24
537	7630	4.6	7.3	7.2	46,555,921	33%	Dcaf12	WDR40A	§15	DDB1- and CUL4-associated factor 12	Q8BGZ3	http://www.phosphosite.org/proteinAction.do?id=3067370&showAllSites=true	50.4	KASAS*PGAGSDAQGPQFGWDHSLHK	4	654.7961	3	80.09	4,883,773	7,856,083	25,423,849	35,080,055	50,615,234	37,134,296	52,542,087	40,569,754	6,369,928	30,251,952	43,874,765	46,555,921	33%	23%	22%	18%	4.75	6.89	7.31	2.25	2.78	2.87	2.20	2.86	2.86	4.75	6.89	7.31	4.60	7.27	7.24
538	7635	1.9	2.1	2.8	21,406,426	10%	Gpatch2;Gpatch2;Gpatch2	GPATC2;GPATC2 iso2;GPATC2 iso3	518;495;481	G patch domain-containing protein 2	Q7TQC7;Q7TQC7-2;Q7TQC7-3	http://www.phosphosite.org/proteinAction.do?id=16815&showAllSites=true	58.2	SSPTS*PAPTSGNPA	2	675.7823	4	57.30		7,645,517	14,261,967	16,271,293	13,996,585	16,037,578	20,354,103	22,458,748	7,645,517	15,266,630	15,017,082	21,406,426		9%	10%	7%	2.00	1.96	2.80	1.00	0.97	1.49	0.95	1.05	1.47	2.00	1.96	2.80	1.93	2.07	2.77
539	Cell adhesion
540	7642	2.2	2.9	3.0	107,803,977	8%	Erbin;Erbin;Erbin	Erbin;Erbin iso1;Erbin iso2	§1125;§1125;1125	Erbin	Q80TH2;Q80TH2-1;Q80TH2-2	http://www.phosphosite.org/proteinAction.do?id=5501&showAllSites=true	157.2	AYS*IDGPNTSRPQSARPSINEIPER	4	709.5910	3	85.58	35,156,694	34,926,232	80,283,763	79,135,296	100,415,903	89,124,112	106,550,056	109,057,898	35,041,463	79,709,530	94,770,007	107,803,977	0%	1%	8%	2%	2.27	2.70	3.08	1.19	1.44	1.62	1.14	1.51	1.61	2.27	2.70	3.08	2.20	2.85	3.05
541	7649	-2.5	-2.2	-3.1	221,683,484	35%	Erbin;Erbin;Erbin	Erbin;Erbin iso1;Erbin iso2	§485;§485;485	Erbin	Q80TH2;Q80TH2-1;Q80TH2-2	http://www.phosphosite.org/proteinAction.do?id=5501&showAllSites=true	157.2	RYPT*PYPDELK	3	486.8937	12	82.53	227,288,336	216,078,631	94,864,026	88,531,022	93,999,316		54,570,823	90,658,860	221,683,484	91,697,524	93,999,316	72,614,842	4%	5%		35%	0.41	0.42	0.33	-1.27	-1.24	-1.61	-1.32	-1.16	-1.62	-2.42	-2.36	-3.05	-2.50	-2.24	-3.08
542	7680	4.0	6.1	6.1	61,869,467	10%	Fermt3	kindlin-3	§345	Fermitin family homolog 3	Q8K1B8	http://www.phosphosite.org/proteinAction.do?id=5668&showAllSites=true	75.6	LKGSAPSDMLDS*LTTIPELKDHLR	4	680.0950	9	127.80	10,341,607	9,613,134	39,931,209	42,948,248	61,529,892	53,530,528	61,862,041	61,876,893	9,977,370	41,439,728	57,530,210	61,869,467	5%	5%	10%	0%	4.15	5.77	6.20	2.05	2.53	2.63	2.01	2.60	2.62	4.15	5.77	6.20	4.02	6.08	6.14
543	7685	1.8	2.6	2.0	17,490,459	10%	Fermt3	kindlin-3	337	Fermitin family homolog 3	Q8K1B8	http://www.phosphosite.org/proteinAction.do?id=5668&showAllSites=true	75.6	LKGS*APSDMLDSLTTIPELKDHLR	4	680.0950	2	136.22	6,971,435			13,077,172	17,490,459		13,104,191	15,120,104	6,971,435	13,077,172	17,490,459	14,112,148				10%	1.88	2.51	2.02	0.91	1.33	1.02	0.86	1.40	1.00	1.88	2.51	2.02	1.81	2.65	2.01
544	7690	-1.5	-1.2	-2.5	113,795,352	21%	Micall2	MICALL2	§655	MICAL-like protein 2	Q3TN34	http://www.phosphosite.org/proteinAction.do?id=17095&showAllSites=true	108.2	LEPSAPVNVGNTAVFLQAGKKS*PSISPR	4	736.8878	9	113.60	126,998,774	100,591,930	78,502,413	83,552,366	105,519,906	78,248,776	48,358,110	43,261,321	113,795,352	81,027,389	91,884,341	45,809,716	16%	4%	21%	8%	0.71	0.81	0.40	-0.49	-0.31	-1.31	-0.54	-0.23	-1.33	-1.40	-1.24	-2.48	-1.45	-1.17	-2.51
545	7753	-3.1	-4.7	-4.1	279,882,848	8%	Niban2	FAM129B	§670	Protein Niban 2	Q8R1F1	http://www.phosphosite.org/proteinAction.do?id=3517&showAllSites=true	84.8	GLLAQDLQAESS*PPASPLLNGAPVQESSQPVAVPEASPPASPLR	4	1114.0626	6	147.20	282,467,278	277,298,419	95,305,125	89,711,072	53,220,780	59,453,400	69,699,861		279,882,848	92,508,098	56,337,090	69,699,861	1%	4%	8%		0.33	0.20	0.25	-1.60	-2.31	-2.01	-1.64	-2.24	-2.02	-3.03	-4.97	-4.02	-3.13	-4.71	-4.05
546	7755	1.1	-1.2	-2.5	129,006,799	32%	Niban2	FAM129B	§670, §674	Protein Niban 2	Q8R1F1	http://www.phosphosite.org/proteinAction.do?id=3517&showAllSites=true	84.8	GLLAQDLQAESS*PPAS*PLLNGAPVQESSQPVAVPEASPPASPLR	4	1134.0542	2	148.16	101,750,305	121,197,725	99,982,375	158,031,223	96,820,351	78,095,272	40,732,053	49,576,571	111,474,015	129,006,799	87,457,812	45,154,312	12%	32%	15%	14%	1.16	0.78	0.41	0.21	-0.35	-1.30	0.16	-0.27	-1.32	1.16	-1.27	-2.47	1.12	-1.21	-2.49
547	7761	-2.6	-3.5	-3.3	571,756,470	12%	Niban2	FAM129B	§670, §695	Protein Niban 2	Q8R1F1	http://www.phosphosite.org/proteinAction.do?id=3517&showAllSites=true	84.8	GLLAQDLQAESS*PPASPLLNGAPVQESSQPVAVPEAS*PPASPLR	4	1134.0542	7	154.26	564,234,122	579,278,818	248,090,691	210,642,730	156,543,110	155,020,992	170,695,000	174,184,944	571,756,470	229,366,711	155,782,051	172,439,972	2%	12%	1%	1%	0.40	0.27	0.30	-1.32	-1.88	-1.73	-1.37	-1.80	-1.74	-2.49	-3.67	-3.32	-2.58	-3.48	-3.35
548	7770	-1.6	-1.8	-2.6	523,865,147	26%	Niban2	FAM129B	§670, 686, §695	Protein Niban 2	Q8R1F1	http://www.phosphosite.org/proteinAction.do?id=3517&showAllSites=true	84.8	GLLAQDLQAESS*PPASPLLNGAPVQESS*QPVAVPEAS*PPASPLR	4	1154.0458	2	154.64	523,669,934	524,060,359	326,170,363	368,156,320	287,371,590	271,575,520	167,014,760	241,365,032	523,865,147	347,163,342	279,473,555	204,189,896	0%	9%	4%	26%	0.66	0.53	0.39	-0.59	-0.91	-1.36	-0.64	-0.83	-1.37	-1.51	-1.87	-2.57	-1.56	-1.78	-2.59
549	7772	-2.6	-3.5	-3.3	571,756,470	12%	Niban2	FAM129B	§674, §695	Protein Niban 2	Q8R1F1	http://www.phosphosite.org/proteinAction.do?id=3517&showAllSites=true	84.8	GLLAQDLQAESSPPAS*PLLNGAPVQESSQPVAVPEAS*PPASPLR	4	1134.0542	4	154.31	564,234,122	579,278,818	248,090,691	210,642,730	156,543,110	155,020,992	170,695,000	174,184,944	571,756,470	229,366,711	155,782,051	172,439,972	2%	12%	1%	1%	0.40	0.27	0.30	-1.32	-1.88	-1.73	-1.37	-1.80	-1.74	-2.49	-3.67	-3.32	-2.58	-3.48	-3.35
550	7780	3.0	1.4	1.1	1,152,139,045	11%	Niban2	FAM129B	§731	Protein Niban 2	Q8R1F1	http://www.phosphosite.org/proteinAction.do?id=3517&showAllSites=true	84.8	AVDLEPPKPSDQETGEQVSSPGS*RPPIHTTTEDSAGVQTEF	4	1101.0065	15	103.52	374,514,092		1,060,184,351	1,244,093,739		500,747,456		434,236,217	374,514,092	1,152,139,045	500,747,456	434,236,217		11%			3.08	1.34	1.16	1.62	0.42	0.21	1.57	0.50	0.20	3.08	1.34	1.16	2.98	1.41	1.15
551	7796	-1.6	-1.8	-2.6	523,865,147	26%	Niban2	FAM129B	685, 686, §695	Protein Niban 2	Q8R1F1	http://www.phosphosite.org/proteinAction.do?id=3517&showAllSites=true	84.8	GLLAQDLQAESSPPASPLLNGAPVQES*S*QPVAVPEAS*PPASPLR	4	1154.0458	1	155.13	523,669,934	524,060,359	326,170,363	368,156,320	287,371,590	271,575,520	167,014,760	241,365,032	523,865,147	347,163,342	279,473,555	204,189,896	0%	9%	4%	26%	0.66	0.53	0.39	-0.59	-0.91	-1.36	-0.64	-0.83	-1.37	-1.51	-1.87	-2.57	-1.56	-1.78	-2.59
552	7797	3.0	1.4	1.1	1,152,139,045	11%	Niban2	FAM129B	727	Protein Niban 2	Q8R1F1	http://www.phosphosite.org/proteinAction.do?id=3517&showAllSites=true	84.8	AVDLEPPKPSDQETGEQVS*SPGSRPPIHTTTEDSAGVQTEF	4	1101.0065	7	103.62	374,514,092		1,060,184,351	1,244,093,739		500,747,456		434,236,217	374,514,092	1,152,139,045	500,747,456	434,236,217		11%			3.08	1.34	1.16	1.62	0.42	0.21	1.57	0.50	0.20	3.08	1.34	1.16	2.98	1.41	1.15
553	7799	3.0	1.4	1.1	1,152,139,045	11%	Niban2	FAM129B	728	Protein Niban 2	Q8R1F1	http://www.phosphosite.org/proteinAction.do?id=3517&showAllSites=true	84.8	AVDLEPPKPSDQETGEQVSS*PGSRPPIHTTTEDSAGVQTEF	4	1101.0065	11	103.55	374,514,092		1,060,184,351	1,244,093,739		500,747,456		434,236,217	374,514,092	1,152,139,045	500,747,456	434,236,217		11%			3.08	1.34	1.16	1.62	0.42	0.21	1.57	0.50	0.20	3.08	1.34	1.16	2.98	1.41	1.15
554	7837	-3.0	-3.4	1.8	14,756,829	35%	Troap	TROAP	§203	Tastin	B7ZNG4	http://www.phosphosite.org/proteinAction.do?id=22627&showAllSites=true	71.9	DHTLS*PPR	2	501.7239	2	93.26	6,229,596	10,352,052		2,823,061	2,047,776	2,606,198		14,756,829	8,290,824	2,823,061	2,326,987	14,756,829	35%		17%		0.34	0.28	1.78	-1.55	-1.83	0.83	-1.60	-1.76	0.82	-2.94	-3.56	1.78	-3.04	-3.38	1.76
555	Cell cycle regulation
556	7863	2.7	3.1	3.4	14,682,313	23%	Alms1	ALMS1	§2416	Alstrom syndrome protein 1 homolog	Q8K4E0	http://www.phosphosite.org/proteinAction.do?id=13991&showAllSites=true	360.0	RVPS*YLDSK	2	572.7736	2	65.99	3,630,173	5,019,636	12,133,762	11,803,294	12,904,568	12,317,698	16,886,190	12,478,435	4,324,904	11,968,528	12,611,133	14,682,313	23%	2%	3%	21%	2.77	2.92	3.39	1.47	1.54	1.76	1.42	1.62	1.75	2.77	2.92	3.39	2.68	3.08	3.36
557	7864	2.7	3.1	3.4	14,682,313	23%	Alms1	ALMS1	§2417	Alstrom syndrome protein 1 homolog	Q8K4E0	http://www.phosphosite.org/proteinAction.do?id=13991&showAllSites=true	360.0	RVPSY*LDSK	2	572.7736	3	66.01	3,630,173	5,019,636	12,133,762	11,803,294	12,904,568	12,317,698	16,886,190	12,478,435	4,324,904	11,968,528	12,611,133	14,682,313	23%	2%	3%	21%	2.77	2.92	3.39	1.47	1.54	1.76	1.42	1.62	1.75	2.77	2.92	3.39	2.68	3.08	3.36
558	7865	-2.5	1.7	1.1	23,145,643	35%	Alms1	ALMS1	§401	Alstrom syndrome protein 1 homolog	Q8K4E0	http://www.phosphosite.org/proteinAction.do?id=13991&showAllSites=true	360.0	MLRVS*PDTLLTTHTHSAGSADQK	4	637.3072	5	95.74		14,709,250	7,639,263	4,581,647	26,195,883	20,095,402	16,934,382		14,709,250	6,110,455	23,145,643	16,934,382		35%	19%		0.42	1.57	1.15	-1.27	0.65	0.20	-1.31	0.73	0.19	-2.41	1.57	1.15	-2.49	1.66	1.14
559	7873	2.1	2.2	2.6	202,888,082	5%	Alms1;Wiz;Wiz;Wiz;Gigyf1;Naa80;Gm12695;Obsl1	ALMS1;WIZ;WIZ iso2;WIZ iso3;PERQ1;NAT6;C1orf87;OBSL1	§2896;§1045;317;343;§408;§44;§516;§1579	Alstrom syndrome protein 1 homolog	Q8K4E0;O88286;O88286-2;O88286-3;Q99MR1;Q9R123;A2AGB2;D3YYU8	http://www.phosphosite.org/proteinAction.do?id=13991&showAllSites=true	360.0	LSLS*PR	2	376.6888	3	71.28	77,219,686		166,858,185			164,299,920	210,481,470	195,294,694	77,219,686	166,858,185	164,299,920	202,888,082				5%	2.16	2.13	2.63	1.11	1.09	1.39	1.06	1.17	1.38	2.16	2.13	2.63	2.09	2.24	2.60
560	7910	-2.5	-1.4	-2.2	47,735,676	45%	Anapc1	APC1	703	Anaphase-promoting complex subunit 1	P53995	http://www.phosphosite.org/proteinAction.do?id=11239&showAllSites=true	215.9	KARPSDTGS*DEDWEYLLNSEYHR	4	712.8107	2	109.50	53,892,043	41,579,308	13,455,033	26,059,283	32,293,926		16,132,182	27,777,366	47,735,676	19,757,158	32,293,926	21,954,774	18%	45%		38%	0.41	0.68	0.46	-1.27	-0.56	-1.12	-1.32	-0.49	-1.13	-2.42	-1.48	-2.17	-2.50	-1.40	-2.20
561	7944	1.8	2.2	2.6	78,621,711	8%	Atrip	ATRIP	§14	ATR-interacting protein	Q8BMG1	http://www.phosphosite.org/proteinAction.do?id=6643&showAllSites=true	85.5	KQS*GGLEPFPGLSR	3	518.2555	8	105.34	28,195,987	31,363,041	58,188,180	53,444,734	60,724,743	63,997,580	77,202,749	80,040,674	29,779,514	55,816,457	62,361,161	78,621,711	8%	6%	4%	3%	1.87	2.09	2.64	0.91	1.07	1.40	0.86	1.14	1.39	1.87	2.09	2.64	1.81	2.21	2.62
562	8018	-7.1	-1.9	-1.5	43,025,621	21%	Brd7	BRD7	§279, §289	Bromodomain-containing protein 7	O88665	http://www.phosphosite.org/proteinAction.do?id=17318&showAllSites=true	74.0	EREDS*GDAETQAFRS*PAKDNK	3	837.6777	9	51.50	36,729,173	49,322,070	5,845,477	6,609,368	21,459,993	22,573,550		29,926,189	43,025,621	6,227,422	22,016,772	29,926,189	21%	9%	4%		0.14	0.51	0.70	-2.79	-0.97	-0.52	-2.84	-0.89	-0.54	-6.91	-1.95	-1.44	-7.14	-1.85	-1.45
563	8021	-7.1	-1.9	-1.5	43,025,621	21%	Brd7	BRD7	§279, 284	Bromodomain-containing protein 7	O88665	http://www.phosphosite.org/proteinAction.do?id=17318&showAllSites=true	74.0	EREDS*GDAET*QAFRSPAKDNK	3	837.6777	2	51.53	36,729,173	49,322,070	5,845,477	6,609,368	21,459,993	22,573,550		29,926,189	43,025,621	6,227,422	22,016,772	29,926,189	21%	9%	4%		0.14	0.51	0.70	-2.79	-0.97	-0.52	-2.84	-0.89	-0.54	-6.91	-1.95	-1.44	-7.14	-1.85	-1.45
564	8036	2.1	2.7	3.0	38,860,392	29%	Ccna2	CCNA2	133	Cyclin-A2	P51943	http://www.phosphosite.org/proteinAction.do?id=11215&showAllSites=true	47.2	KPLT*PLDYPMDGSFESPHAMDMSIVLEDKPVNVNEVPDYQEDIHTYLR	5	1125.9246	2	145.93	12,754,242			27,150,758	39,006,468	25,906,180		38,860,392	12,754,242	27,150,758	32,456,324	38,860,392			29%		2.13	2.54	3.05	1.09	1.35	1.61	1.04	1.42	1.59	2.13	2.54	3.05	2.06	2.68	3.02
565	8090	-2.4	-1.8	-2.6	369,778,807	18%	Ccnl1	CCNL1	§341, §344, §347	Cyclin-L1	Q52KE7	http://www.phosphosite.org/proteinAction.do?id=3029&showAllSites=true	60.1	GLNLDGTPALSTLGGFS*PAS*KPS*SPR	3	923.0762	3	146.22	365,380,939	374,176,676	169,147,489	155,089,847	217,050,095	168,066,768	159,283,128	126,994,605	369,778,807	162,118,668	192,558,431	143,138,866	2%	6%	18%	16%	0.44	0.52	0.39	-1.19	-0.94	-1.37	-1.24	-0.86	-1.38	-2.28	-1.92	-2.58	-2.36	-1.82	-2.61
566	8092	-2.4	-1.8	-2.6	369,778,807	18%	Ccnl1	CCNL1	§341, §344, §348	Cyclin-L1	Q52KE7	http://www.phosphosite.org/proteinAction.do?id=3029&showAllSites=true	60.1	GLNLDGTPALSTLGGFS*PAS*KPSS*PR	3	923.0762	4	146.20	365,380,939	374,176,676	169,147,489	155,089,847	217,050,095	168,066,768	159,283,128	126,994,605	369,778,807	162,118,668	192,558,431	143,138,866	2%	6%	18%	16%	0.44	0.52	0.39	-1.19	-0.94	-1.37	-1.24	-0.86	-1.38	-2.28	-1.92	-2.58	-2.36	-1.82	-2.61
567	8100	-2.5	-2.3	-3.6	106,336,876	16%	Ccnl1	CCNL1	§344, §348	Cyclin-L1	Q52KE7	http://www.phosphosite.org/proteinAction.do?id=3029&showAllSites=true	60.1	GLNLDGTPALSTLGGFSPAS*KPSS*PR	3	896.4208	6	140.52	105,986,837	106,686,916	45,929,598	41,990,088	49,361,825	39,436,440	27,745,247	32,222,748	106,336,876	43,959,843	44,399,133	29,983,997	0%	6%	16%	11%	0.41	0.42	0.28	-1.27	-1.26	-1.83	-1.32	-1.18	-1.84	-2.42	-2.40	-3.55	-2.50	-2.27	-3.58
568	8124	-1.9	-3.5	-4.5	170,127,797	7%	Ccnl2	CCNL2	§345	Cyclin-L2	Q9JJA7	http://www.phosphosite.org/proteinAction.do?id=3091904&showAllSites=true	58.0	GGKPS*PPSGK	2	496.2341	4	26.69	167,589,886	172,665,708	93,334,162			46,085,024	40,154,953	36,126,441	170,127,797	93,334,162	46,085,024	38,140,697	2%			7%	0.55	0.27	0.22	-0.87	-1.88	-2.16	-0.91	-1.81	-2.17	-1.82	-3.69	-4.46	-1.88	-3.50	-4.50
569	8155	1.5	1.3	-2.9	96,431,935	29%	Ccny;Ccny	CBCP1;CBCP1 iso2	§83;58	Cyclin-Y	Q8BGU5;Q8BGU5-2	http://www.phosphosite.org/proteinAction.do?id=8281&showAllSites=true	39.4	RKS*LFINHHPPGQTSR	4	489.4995	21	46.38	69,738,751	58,218,473	104,046,954	88,816,915	61,133,583	92,951,112	22,183,834	21,903,157	63,978,612	96,431,935	77,042,347	22,043,496	13%	11%	29%	1%	1.51	1.20	0.34	0.59	0.27	-1.54	0.54	0.35	-1.55	1.51	1.20	-2.90	1.46	1.27	-2.93
570	8161	-2.7	-1.9	-2.7	24,162,330	8%	Cdc16	CDC16	§560	Cell division cycle protein 16 homolog	Q8R349	http://www.phosphosite.org/proteinAction.do?id=9852&showAllSites=true	71.4	NIIS*PPWDFR	2	662.8079	12	152.15	25,473,039	22,851,622	9,270,861		12,210,927		8,962,033	9,213,993	24,162,330	9,270,861	12,210,927	9,088,013	8%			2%	0.38	0.51	0.38	-1.38	-0.98	-1.41	-1.43	-0.91	-1.42	-2.61	-1.98	-2.66	-2.69	-1.88	-2.68
571	8182	2.1	2.6	2.8	67,329,952	30%	Cdc23;Cdc23	CDC23;CDC23 iso2	§562;444	Cell division cycle protein 23 homolog	Q8BGZ4;Q8BGZ4-2	http://www.phosphosite.org/proteinAction.do?id=6570&showAllSites=true	68.5	NQGET*PTSDTPGTFFLPASLSANNTPTRR	3	1053.1577	15	131.93	18,669,433	28,894,652	48,896,109	52,159,958	57,101,106	58,933,264	66,948,715	67,711,190	23,782,042	50,528,034	58,017,185	67,329,952	30%	5%	2%	1%	2.12	2.44	2.83	1.09	1.29	1.50	1.04	1.36	1.49	2.12	2.44	2.83	2.06	2.57	2.80
572	8193	2.0	2.8	2.4	86,372,938	5%	Cdc27;Cdc27;Cdc27	CDC27;CDC27 iso2;CDC27 iso3	§365, §370;371, 376;371, 376	Cell division cycle protein 27 homolog	A2A6Q5;A2A6Q5-2;A2A6Q5-3	http://www.phosphosite.org/proteinAction.do?id=11617&showAllSites=true	91.8	EVTPVLVAQTQSSGPQTSTTPQVLS*PTITS*PPNALPR	4	990.7405	2	138.84	31,377,930	32,629,923	65,629,627	69,964,839	89,130,452	83,615,424	80,595,115	77,073,122	32,003,926	67,797,233	86,372,938	78,834,119	3%	5%	5%	3%	2.12	2.70	2.46	1.08	1.43	1.30	1.04	1.51	1.29	2.12	2.70	2.46	2.05	2.85	2.44
573	8196	2.0	2.7	2.6	545,180,078	6%	Cdc27;Cdc27;Cdc27	CDC27;CDC27 iso2;CDC27 iso3	§365;371;371	Cell division cycle protein 27 homolog	A2A6Q5;A2A6Q5-2;A2A6Q5-3	http://www.phosphosite.org/proteinAction.do?id=11617&showAllSites=true	91.8	EVTPVLVAQTQSSGPQTSTTPQVLS*PTITSPPNALPR	4	970.7490	24	134.87	212,950,145	197,261,083	427,148,318	410,286,484	539,646,077	494,328,448	553,001,333	537,358,823	205,105,614	418,717,401	516,987,262	545,180,078	5%	3%	6%	2%	2.04	2.52	2.66	1.03	1.33	1.41	0.98	1.41	1.40	2.04	2.52	2.66	1.98	2.66	2.63
574	8202	-2.4	-1.4	-2.6	178,198,885	15%	Cdc45	CDC45L	§144, §146	Cell division control protein 45 homolog	Q9Z1X9	http://www.phosphosite.org/proteinAction.do?id=12910&showAllSites=true	65.3	LLIKQEDDLEVPAYDDIFRDEAEDEDLS*DS*DGDGSEPSEKR	4	1204.5115	8	134.55	170,823,227	185,574,544	71,831,134	79,920,651	119,647,054	129,565,808	75,099,467	60,996,783	178,198,885	75,875,893	124,606,431	68,048,125	6%	8%	6%	15%	0.43	0.70	0.38	-1.23	-0.52	-1.39	-1.28	-0.44	-1.40	-2.35	-1.43	-2.62	-2.43	-1.36	-2.64
575	8204	-2.4	-1.4	-2.6	178,198,885	15%	Cdc45	CDC45L	130, §146	Cell division control protein 45 homolog	Q9Z1X9	http://www.phosphosite.org/proteinAction.do?id=12910&showAllSites=true	65.3	LLIKQEDDLEVPAY*DDIFRDEAEDEDLSDS*DGDGSEPSEKR	4	1204.5115	3	134.52	170,823,227	185,574,544	71,831,134	79,920,651	119,647,054	129,565,808	75,099,467	60,996,783	178,198,885	75,875,893	124,606,431	68,048,125	6%	8%	6%	15%	0.43	0.70	0.38	-1.23	-0.52	-1.39	-1.28	-0.44	-1.40	-2.35	-1.43	-2.62	-2.43	-1.36	-2.64
576	8210	3.0	2.9	3.5	30,823,694	41%	Cdca3	CDCA3	106	Cell division cycle-associated protein 3	Q99M54	http://www.phosphosite.org/proteinAction.do?id=4846089&showAllSites=true	28.7	ELSEVLETEASESISS*PELALPR	3	856.0772	4	146.34	8,787,673			27,126,979		24,489,148	39,813,658	21,833,729	8,787,673	27,126,979	24,489,148	30,823,694				41%	3.09	2.79	3.51	1.63	1.48	1.81	1.58	1.56	1.80	3.09	2.79	3.51	2.99	2.94	3.47
577	8212	8.0	5.4	9.0	5,149,037	26%	Cdca3	CDCA3	191	Cell division cycle-associated protein 3	Q99M54	http://www.phosphosite.org/proteinAction.do?id=4846089&showAllSites=true	28.7	KANS*KVLGR	3	351.5253	5	27.56	462,368	670,145	4,527,921	4,785,448	3,229,788	2,574,435	5,742,049	4,556,025	566,256	4,656,684	2,902,112	5,149,037	26%	4%	16%	16%	8.22	5.13	9.09	3.04	2.36	3.18	2.99	2.43	3.17	8.22	5.13	9.09	7.96	5.41	9.01
578	8232	1.8	2.8	4.3	25,934,217	25%	Cdca7	CDCA7	§225	Cell division cycle-associated protein 7	Q9D0M2	http://www.phosphosite.org/proteinAction.do?id=6797&showAllSites=true	43.8	QRKS*MDSYMNDDDVPR	3	679.6116	6	70.36	4,901,885	6,960,027	10,525,636	11,695,386	14,039,169	17,296,152	22,458,212	29,410,223	5,930,956	11,110,511	15,667,661	25,934,217	25%	7%	15%	19%	1.87	2.64	4.37	0.91	1.40	2.13	0.86	1.48	2.11	1.87	2.64	4.37	1.81	2.79	4.33
579	8253	-6.0	1.1	-1.1	34,299,884	10%	Cenpj	CENPJ	§393	Centromere protein J	Q569L8	http://www.phosphosite.org/proteinAction.do?id=13503&showAllSites=true	153.0	LASTQS*PSEDQPGSKVDR	3	661.3003	4	47.15	31,605,012	36,453,300	5,436,193	6,285,979	33,456,989	35,142,780	31,009,217		34,029,156	5,861,086	34,299,884	31,009,217	10%	10%	3%		0.17	1.01	0.91	-2.54	0.01	-0.13	-2.59	0.09	-0.15	-5.81	1.01	-1.10	-6.00	1.06	-1.11
580	8254	-2.0	-1.0	-3.1	20,486,931	39%	Cenpj	CENPJ	§457	Centromere protein J	Q569L8	http://www.phosphosite.org/proteinAction.do?id=13503&showAllSites=true	153.0	ESLS*PPGLK	2	504.2441	3	86.98	26,101,078	14,872,785		10,856,960		18,963,056	6,683,812	6,612,090	20,486,931	10,856,960	18,963,056	6,647,951	39%			1%	0.53	0.93	0.32	-0.92	-0.11	-1.62	-0.96	-0.03	-1.64	-1.89	-1.08	-3.08	-1.95	-1.02	-3.11
581	8255	-1.1	1.2	-3.5	11,554,222	48%	Cenpj	CENPJ	§850	Centromere protein J	Q569L8	http://www.phosphosite.org/proteinAction.do?id=13503&showAllSites=true	153.0	RIS*PPPPSDLMVK	3	506.2580	2	97.70	12,261,757	7,621,744	9,300,391	8,869,214	11,379,198	11,729,245	1,874,257	3,816,088	9,941,751	9,084,803	11,554,222	2,845,172	33%	3%	2%	48%	0.91	1.16	0.29	-0.13	0.22	-1.80	-0.18	0.29	-1.82	-1.09	1.16	-3.49	-1.13	1.23	-3.53
582	8276	4.7	2.4	1.5	227,405,151	40%	Cep170	CEP170	§1150, §1155	Centrosomal protein of 170 kDa	Q6A065	http://www.phosphosite.org/proteinAction.do?id=12215&showAllSites=true	174.9	LGS*LSARS*DSEATISR	3	603.9308	3	78.04	47,305,458		291,306,730	163,503,571	109,537,876		71,195,420		47,305,458	227,405,151	109,537,876	71,195,420		40%			4.81	2.32	1.51	2.27	1.21	0.59	2.22	1.29	0.58	4.81	2.32	1.51	4.65	2.44	1.49
583	8285	2.5	1.1	1.8	37,239,164	28%	Cep170	CEP170	§1213	Centrosomal protein of 170 kDa	Q6A065	http://www.phosphosite.org/proteinAction.do?id=12215&showAllSites=true	174.9	SMSSTHGS*PSVNSR	3	505.2082	8	34.73	11,431,655	17,124,975	30,075,245	44,403,084	13,790,331	15,283,167	24,539,085	26,809,997	14,278,315	37,239,164	14,536,749	25,674,541	28%	27%	7%	6%	2.61	1.02	1.80	1.38	0.03	0.85	1.34	0.10	0.83	2.61	1.02	1.80	2.52	1.07	1.78
584	8306	2.0	1.9	2.7	172,699,745	12%	Cep170	CEP170	§463	Centrosomal protein of 170 kDa	Q6A065	http://www.phosphosite.org/proteinAction.do?id=12215&showAllSites=true	174.9	SSGS*LGHRPSQEMDVMLK	3	680.3077	8	85.13	57,435,523	68,461,440	139,534,641	124,140,936	117,065,931	105,380,720	165,539,261	179,860,230	62,948,481	131,837,789	111,223,326	172,699,745	12%	8%	7%	6%	2.09	1.77	2.74	1.07	0.82	1.46	1.02	0.90	1.44	2.09	1.77	2.74	2.03	1.86	2.72
585	8327	3.4	3.6	4.2	77,924,940	20%	Cep170;Cep170	CEP170;CEP170 iso3	§1260;3	Centrosomal protein of 170 kDa	Q6A065;Q6A065-3	http://www.phosphosite.org/proteinAction.do?id=12215&showAllSites=true	174.9	MQS*TGSAMPASSSFK	2	798.8253	5	80.39	20,779,711	15,712,775	63,667,242	64,210,682	62,172,692	63,353,476	82,090,069	73,759,812	18,246,243	63,938,962	62,763,084	77,924,940	20%	1%	1%	8%	3.50	3.44	4.27	1.81	1.78	2.09	1.76	1.86	2.08	3.50	3.44	4.27	3.39	3.63	4.23
586	8351	-2.9	-2.1	-1.8	30,637,447	27%	Cep250	CEP250	2364	Centrosome-associated protein CEP250	Q60952	http://www.phosphosite.org/proteinAction.do?id=18541&showAllSites=true	276.6	ELAGLHHSLS*HSLLTVAQAPEATVLEAETR	4	815.9132	2	130.12	29,800,621	31,474,274	10,805,732		13,525,646		20,631,406	14,049,201	30,637,447	10,805,732	13,525,646	17,340,304	4%			27%	0.35	0.44	0.57	-1.50	-1.18	-0.82	-1.55	-1.10	-0.83	-2.84	-2.27	-1.77	-2.93	-2.15	-1.78
587	8362	-2.6	-1.4	-2.2	81,434,619	48%	Cep350	CEP350	§2450	Centrosome-associated protein 350	E9Q309	http://www.phosphosite.org/proteinAction.do?id=23625&showAllSites=true	346.2	LLELRS*PTELMK	3	503.9297	9	117.06	59,773,378	103,095,859	36,978,278	27,114,200	75,699,777	37,234,164	45,090,160	28,139,544	81,434,619	32,046,239	56,466,971	36,614,852	38%	22%	48%	33%	0.39	0.69	0.45	-1.35	-0.53	-1.15	-1.39	-0.45	-1.17	-2.54	-1.44	-2.22	-2.63	-1.37	-2.25
588	8364	-3.4	-1.0	-2.1	35,430,023	17%	Cep350	CEP350	§2818	Centrosome-associated protein 350	E9Q309	http://www.phosphosite.org/proteinAction.do?id=23625&showAllSites=true	346.2	SELEDEKEEISSPDMCPRPES*PVFGASGQEELAKR	4	1004.2000	3	98.12	31,111,013	39,749,033	9,884,960	11,442,474	32,268,061	33,005,634	16,659,048	17,603,275	35,430,023	10,663,717	32,636,848	17,131,161	17%	10%	2%	4%	0.30	0.92	0.48	-1.73	-0.12	-1.05	-1.78	-0.04	-1.06	-3.32	-1.09	-2.07	-3.43	-1.03	-2.09
589	8365	-2.6	-1.5	-1.3	12,920,890	30%	Cep350	CEP350	§468	Centrosome-associated protein 350	E9Q309	http://www.phosphosite.org/proteinAction.do?id=23625&showAllSites=true	346.2	FGGHIGRAES*DPKLDVSHK	5	426.8084	2	58.60	13,461,598	12,380,181	4,045,821	6,191,704	8,030,606	8,590,766		9,770,375	12,920,890	5,118,763	8,310,686	9,770,375	6%	30%	5%		0.40	0.64	0.76	-1.34	-0.64	-0.40	-1.38	-0.56	-0.42	-2.52	-1.55	-1.32	-2.61	-1.47	-1.34
590	8386	3.4	3.8	3.9	15,959,604	32%	Cep55;Cep55	CEP55;CEP55 iso2	§426, §428;425, 427	Centrosomal protein of 55 kDa	Q8BT07;Q8BT07-2	http://www.phosphosite.org/proteinAction.do?id=11596&showAllSites=true	53.9	VKATSPKS*PS*AALNDSLVECPK	4	615.5377	4	90.64	4,096,472		17,818,545	11,212,748	15,739,370	13,688,771	17,357,414	14,561,795	4,096,472	14,515,647	14,714,071	15,959,604		32%	10%	12%	3.54	3.59	3.90	1.83	1.84	1.96	1.78	1.92	1.95	3.54	3.59	3.90	3.43	3.79	3.86
591	8392	1.8	1.4	2.9	310,501,005	6%	Cep55;Cep55	CEP55;CEP55 iso2	§426;425	Centrosomal protein of 55 kDa	Q8BT07;Q8BT07-2	http://www.phosphosite.org/proteinAction.do?id=11596&showAllSites=true	53.9	VKATSPKS*PSAALNDSLVECPK	3	793.7257	24	82.97	102,384,570	111,606,322	193,105,140	197,986,161	147,483,496	146,532,448	302,507,604	318,494,406	106,995,446	195,545,650	147,007,972	310,501,005	6%	2%	0%	4%	1.83	1.37	2.90	0.87	0.46	1.54	0.82	0.54	1.52	1.83	1.37	2.90	1.77	1.45	2.87
592	8455	5.2	6.7	7.1	8,710,636	15%	Clasp1;Clasp1	CLASP1;CLASP1 iso2	§280;§280	CLIP-associating protein 1	Q80TV8;Q80TV8-2	http://www.phosphosite.org/proteinAction.do?id=10953&showAllSites=true	169.1	LMS*SSLGSK	2	495.2223	5	75.17	1,347,775	1,091,042	6,804,151	6,372,605	8,524,909	7,021,980	7,836,743	9,584,529	1,219,409	6,588,378	7,773,444	8,710,636	15%	5%	14%	14%	5.40	6.37	7.14	2.43	2.67	2.84	2.39	2.75	2.82	5.40	6.37	7.14	5.23	6.72	7.08
593	8484	-2.3	-2.9	-4.0	179,906,222	20%	Clspn	claspin	§1124, §1133	Claspin	Q80YR7	http://www.phosphosite.org/proteinAction.do?id=7358&showAllSites=true	146.6	HIDDTS*QMDLFHRDS*DDDQVEEQLDETEAK	4	931.1185	8	109.63	171,151,304	188,661,140	93,100,247	69,869,329	55,025,263	61,699,800	51,833,566	39,240,891	179,906,222	81,484,788	58,362,531	45,537,228	7%	20%	8%	20%	0.45	0.32	0.25	-1.14	-1.62	-1.98	-1.19	-1.55	-2.00	-2.21	-3.08	-3.95	-2.28	-2.92	-3.99
594	8499	-2.6	-1.5	-3.4	72,098,399	69%	Clspn	claspin	§26, §42, §46	Claspin	Q80YR7	http://www.phosphosite.org/proteinAction.do?id=7358&showAllSites=true	146.6	LLSQEAADS*PVDSGQGSFETLEPLS*ERDS*DEEIFVSK	4	1063.7009	2	144.12	76,536,332	67,660,465	32,163,788	26,204,384	58,211,464	30,810,008	31,990,900	10,943,553	72,098,399	29,184,086	44,510,736	21,467,226	9%	14%	44%	69%	0.40	0.62	0.30	-1.30	-0.70	-1.75	-1.35	-0.62	-1.76	-2.47	-1.62	-3.36	-2.55	-1.54	-3.39
595	8522	-3.3	-1.9	-4.6	81,248,383	71%	Clspn	claspin	§65, §67, §84	Claspin	Q80YR7	http://www.phosphosite.org/proteinAction.do?id=7358&showAllSites=true	146.6	KVLQDS*DS*EAEDRDDAPEKPTYDDS*AEDTQENLHSGK	4	1094.4335	10	68.25	91,541,795	70,954,970	17,848,738	32,827,603	29,254,176	53,295,836	26,952,578	8,954,865	81,248,383	25,338,171	41,275,006	17,953,722	18%	42%	41%	71%	0.31	0.51	0.22	-1.68	-0.98	-2.18	-1.73	-0.90	-2.19	-3.21	-1.97	-4.53	-3.31	-1.87	-4.57
596	8565	1.0	-1.5	-3.6	49,257,861	20%	Cspp1;Cspp1;Cspp1	CSPP1;CSPP1 iso2;CSPP1 iso4	§915;852;907	Centrosome and spindle pole associated protein 1	B2RX88;B2RX88-2;B2RX88-4	http://www.phosphosite.org/proteinAction.do?id=24786&showAllSites=true	138.2	LLHLDS*DDEIPMR	3	545.2479	7	113.40	44,175,515	50,471,656	52,939,072	45,576,650	35,117,774	26,386,820	13,340,163		47,323,585	49,257,861	30,752,297	13,340,163	9%	11%	20%		1.04	0.65	0.28	0.06	-0.62	-1.83	0.01	-0.54	-1.84	1.04	-1.54	-3.55	1.01	-1.46	-3.58
597	8577	2.9	1.8	-1.6	4,933,926	35%	Cul4b;Cul4b	CUL4B;CUL4B iso2	§105, §109;§105, §109	Cullin-4B	A2A432;A2A432-2	http://www.phosphosite.org/proteinAction.do?id=11591&showAllSites=true	110.6	SATDGNTST*TPPT*SAK	2	848.3292	2	41.11	1,260,058	2,074,205	6,071,950	3,795,903	2,787,174			1,048,552	1,667,132	4,933,926	2,787,174	1,048,552	35%	33%			2.96	1.67	0.63	1.57	0.74	-0.67	1.52	0.82	-0.68	2.96	1.67	-1.59	2.86	1.76	-1.61
598	8578	-4.5	1.3	-1.1	236,005,099	39%	Cul4b;Cul4b	CUL4B;CUL4B iso2	§106;§106	Cullin-4B	A2A432;A2A432-2	http://www.phosphosite.org/proteinAction.do?id=11591&showAllSites=true	110.6	SATDGNTSTT*PPTSAK	2	808.3460	19	40.10	170,343,029	224,424,115	56,924,867	33,372,474	224,350,855	247,659,344	225,164,136	128,063,169	197,383,572	45,148,670	236,005,099	176,613,653	19%	37%	7%	39%	0.23	1.20	0.89	-2.13	0.26	-0.16	-2.18	0.33	-0.17	-4.37	1.20	-1.12	-4.52	1.26	-1.13
599	8581	3.0	2.6	3.6	43,955,727	24%	Cul4b;Cul4b	CUL4B;CUL4B iso2	§118;§118	Cullin-4B	A2A432;A2A432-2	http://www.phosphosite.org/proteinAction.do?id=11591&showAllSites=true	110.6	KLNS*SSSSSNSSNEREDFDSTSSSSTPPQPR	4	846.3630	4	57.59	10,869,869	13,483,956	38,449,002	37,201,204	32,576,162	27,353,082	36,387,661	51,523,794	12,176,913	37,825,103	29,964,622	43,955,727	15%	2%	12%	24%	3.11	2.46	3.61	1.64	1.30	1.85	1.59	1.38	1.84	3.11	2.46	3.61	3.01	2.60	3.58
600	8605	3.0	2.6	3.6	43,955,727	24%	Cul4b;Cul4b	CUL4B;CUL4B iso2	126;126	Cullin-4B	A2A432;A2A432-2	http://www.phosphosite.org/proteinAction.do?id=11591&showAllSites=true	110.6	KLNSSSSSSNSS*NEREDFDSTSSSSTPPQPR	4	846.3630	4	57.57	10,869,869	13,483,956	38,449,002	37,201,204	32,576,162	27,353,082	36,387,661	51,523,794	12,176,913	37,825,103	29,964,622	43,955,727	15%	2%	12%	24%	3.11	2.46	3.61	1.64	1.30	1.85	1.59	1.38	1.84	3.11	2.46	3.61	3.01	2.60	3.58
601	8615	3.3	3.6	4.1	12,758,475	25%	Ddx3x	DDX3	§612	ATP-dependent RNA helicase DDX3X	Q62167	http://www.phosphosite.org/proteinAction.do?id=2748&showAllSites=true	73.1	QSSGASSSS*FSSSR	2	721.2832	8	38.18		3,077,499		10,570,851	12,309,428	8,658,118	12,183,881	13,333,070	3,077,499	10,570,851	10,483,773	12,758,475			25%	6%	3.43	3.41	4.15	1.78	1.77	2.05	1.73	1.85	2.04	3.43	3.41	4.15	3.32	3.59	4.11
602	8618	6.7	4.5	7.1	29,932,097	45%	Ddx3x	DDX3	§83	ATP-dependent RNA helicase DDX3X	Q62167	http://www.phosphosite.org/proteinAction.do?id=2748&showAllSites=true	73.1	GKSS*FFGDR	2	540.7291	11	65.86	3,346,669	4,982,835	19,677,369	37,904,366	20,265,219	15,484,050	32,075,683	27,788,511	4,164,752	28,790,867	17,874,635	29,932,097	28%	45%	19%	10%	6.91	4.29	7.19	2.79	2.10	2.85	2.74	2.18	2.83	6.91	4.29	7.19	6.69	4.53	7.12
603	8620	4.3	2.4	4.7	350,786,468	19%	Ddx3x	DDX3	§90	ATP-dependent RNA helicase DDX3X	Q62167	http://www.phosphosite.org/proteinAction.do?id=2748&showAllSites=true	73.1	SSFFGDRGS*GSR	3	447.1857	8	68.84	79,391,421	66,933,450	339,284,534	310,873,393	187,243,917	142,572,688	382,132,429	319,440,508	73,162,435	325,078,964	164,908,303	350,786,468	12%	6%	19%	13%	4.44	2.25	4.79	2.15	1.17	2.26	2.10	1.25	2.25	4.44	2.25	4.79	4.30	2.38	4.75
604	8621	-2.7	2.0	-1.3	1,688,053	47%	Ddx3x	DDX3	609	ATP-dependent RNA helicase DDX3X	Q62167	http://www.phosphosite.org/proteinAction.do?id=2748&showAllSites=true	73.1	QSSGAS*SSSFSSSR	2	721.2832	2	42.80	689,790	1,104,925	231,064	462,335	1,813,395	1,562,711		672,750	897,358	346,700	1,688,053	672,750	33%	47%	11%		0.39	1.88	0.75	-1.37	0.91	-0.42	-1.42	0.99	-0.43	-2.59	1.88	-1.33	-2.68	1.98	-1.35
605	8628	1.6	4.6	1.2	52,476,040	9%	Dlgap5	DLG7	§780	Disks large-associated protein 5	Q8K4R9	http://www.phosphosite.org/proteinAction.do?id=7732&showAllSites=true	90.1	SLTSECHLLEPPGLSCTS*PCTR	3	861.3744	4	112.79	11,318,505	12,927,971	19,627,484			52,476,040	13,594,170	15,406,956	12,123,238	19,627,484	52,476,040	14,500,563	9%			9%	1.62	4.33	1.20	0.70	2.11	0.26	0.65	2.19	0.24	1.62	4.33	1.20	1.57	4.57	1.18
606	8631	3.8	9.4	4.9	16,836,349	55%	Dlgap5;Dlgap5	DLG7;DLG7 iso2	§659;§659	Disks large-associated protein 5	Q8K4R9;Q8K4R9-2	http://www.phosphosite.org/proteinAction.do?id=7732&showAllSites=true	90.1	TFS*DGLESR	2	546.2239	3	79.65	2,642,409	1,154,371	7,045,718	7,843,795	16,051,290	17,621,408	9,885,207	9,085,401	1,898,390	7,444,756	16,836,349	9,485,304	55%	8%	7%	6%	3.92	8.87	5.00	1.97	3.15	2.32	1.92	3.23	2.31	3.92	8.87	5.00	3.79	9.36	4.95
607	8636	1.6	3.2	1.6	9,497,573	30%	Dlgap5;Dlgap5;Dlgap5	DLG7;DLG7 iso2;DLG7 iso3	§70;§70;§70	Disks large-associated protein 5	Q8K4R9;Q8K4R9-2;Q8K4R9-3	http://www.phosphosite.org/proteinAction.do?id=7732&showAllSites=true	90.1	ELGNIHETSQDLS*PEKASSK	2	1125.5179	33	67.47	3,072,135	3,156,589	6,329,558	4,111,874	11,264,519	7,730,627	4,730,547	5,423,331	3,114,362	5,220,716	9,497,573	5,076,939	2%	30%	26%	10%	1.68	3.05	1.63	0.75	1.61	0.71	0.70	1.69	0.69	1.68	3.05	1.63	1.62	3.22	1.61
608	8651	-3.3	-1.7	-3.5	651,866,782	9%	Dnajc2	DNAJC2	§47, §49, §60	DnaJ homolog subfamily C member 2	P54103	http://www.phosphosite.org/proteinAction.do?id=16717&showAllSites=true	71.7	NAS*TS*FQELEDKKELS*EESEDEELQLEEFPMLK	4	1036.1817	7	153.25	659,512,767	644,220,796	220,629,449	193,678,935	385,207,612	352,815,328	198,358,507	179,551,713	651,866,782	207,154,192	369,011,470	188,955,110	2%	9%	6%	7%	0.32	0.57	0.29	-1.65	-0.82	-1.79	-1.70	-0.74	-1.80	-3.15	-1.77	-3.45	-3.25	-1.67	-3.48
609	8653	-2.7	-1.9	-3.4	162,431,710	35%	Dnajc2	DNAJC2	§47, §49, §63	DnaJ homolog subfamily C member 2	P54103	http://www.phosphosite.org/proteinAction.do?id=16717&showAllSites=true	71.7	NAS*TS*FQELEDKKELSEES*EDEELQLEEFPMLK	3	1381.2398	2	153.56	154,781,882	170,081,538	55,312,157	70,591,094	99,336,165	60,063,784	50,605,196	46,147,909	162,431,710	62,951,625	79,699,975	48,376,552	7%	17%	35%	7%	0.39	0.49	0.30	-1.37	-1.03	-1.75	-1.42	-0.95	-1.76	-2.58	-2.04	-3.36	-2.67	-1.93	-3.39
610	8660	-3.3	-1.7	-3.5	651,866,782	9%	Dnajc2	DNAJC2	§47, §60, §63	DnaJ homolog subfamily C member 2	P54103	http://www.phosphosite.org/proteinAction.do?id=16717&showAllSites=true	71.7	NAS*TSFQELEDKKELS*EES*EDEELQLEEFPMLK	4	1036.1817	14	153.57	659,512,767	644,220,796	220,629,449	193,678,935	385,207,612	352,815,328	198,358,507	179,551,713	651,866,782	207,154,192	369,011,470	188,955,110	2%	9%	6%	7%	0.32	0.57	0.29	-1.65	-0.82	-1.79	-1.70	-0.74	-1.80	-3.15	-1.77	-3.45	-3.25	-1.67	-3.48
611	8669	-3.3	-1.7	-3.5	651,866,782	9%	Dnajc2	DNAJC2	§48, §49, §60	DnaJ homolog subfamily C member 2	P54103	http://www.phosphosite.org/proteinAction.do?id=16717&showAllSites=true	71.7	NAST*S*FQELEDKKELS*EESEDEELQLEEFPMLK	4	1036.1817	2	153.13	659,512,767	644,220,796	220,629,449	193,678,935	385,207,612	352,815,328	198,358,507	179,551,713	651,866,782	207,154,192	369,011,470	188,955,110	2%	9%	6%	7%	0.32	0.57	0.29	-1.65	-0.82	-1.79	-1.70	-0.74	-1.80	-3.15	-1.77	-3.45	-3.25	-1.67	-3.48
612	8670	-4.5	-2.3	-4.0	154,081,717	21%	Dnajc2	DNAJC2	§48, §49, §63	DnaJ homolog subfamily C member 2	P54103	http://www.phosphosite.org/proteinAction.do?id=16717&showAllSites=true	71.7	NAST*S*FQELEDKKELSEES*EDEELQLEEFPM#LK	4	1040.1804	3	140.66	156,185,323	151,978,110	39,065,770	31,595,493	55,001,543	74,310,896	39,045,468	38,570,588	154,081,717	35,330,632	64,656,220	38,808,028	2%	15%	21%	1%	0.23	0.42	0.25	-2.12	-1.25	-1.99	-2.17	-1.18	-2.00	-4.36	-2.38	-3.97	-4.51	-2.26	-4.01
613	8674	-4.5	-2.3	-4.0	154,081,717	21%	Dnajc2	DNAJC2	§48, §60, §63	DnaJ homolog subfamily C member 2	P54103	http://www.phosphosite.org/proteinAction.do?id=16717&showAllSites=true	71.7	NAST*SFQELEDKKELS*EES*EDEELQLEEFPM#LK	4	1040.1804	2	141.06	156,185,323	151,978,110	39,065,770	31,595,493	55,001,543	74,310,896	39,045,468	38,570,588	154,081,717	35,330,632	64,656,220	38,808,028	2%	15%	21%	1%	0.23	0.42	0.25	-2.12	-1.25	-1.99	-2.17	-1.18	-2.00	-4.36	-2.38	-3.97	-4.51	-2.26	-4.01
614	8684	1.6	1.8	2.9	149,149,335	24%	Dsn1	DSN1	§107	Kinetochore-associated protein DSN1 homolog	Q9CYC5	http://www.phosphosite.org/proteinAction.do?id=4846447&showAllSites=true	39.5	RKS*LAPFHPGITELCR	4	491.2499	9	88.43	41,709,013	58,864,589	88,401,522	77,237,884	89,169,557	85,939,152	141,224,285	157,074,384	50,286,801	82,819,703	87,554,354	149,149,335	24%	10%	3%	8%	1.65	1.74	2.97	0.72	0.80	1.57	0.67	0.88	1.55	1.65	1.74	2.97	1.59	1.84	2.94
615	8697	-1.2	-1.2	-2.5	114,213,611	38%	Dsn1	DSN1	§75, §79	Kinetochore-associated protein DSN1 homolog	Q9CYC5	http://www.phosphosite.org/proteinAction.do?id=4846447&showAllSites=true	39.5	S*FHLS*PQEQSIRPQDR	3	695.6365	7	89.23	118,892,839	109,534,383	104,516,514	91,073,821	95,797,638	92,234,768	58,562,629	33,832,535	114,213,611	97,795,167	94,016,203	46,197,582	6%	10%	3%	38%	0.86	0.82	0.40	-0.22	-0.28	-1.31	-0.27	-0.20	-1.32	-1.17	-1.21	-2.47	-1.21	-1.15	-2.50
616	8705	5.5	7.4	2.3	60,333,076	10%	Dsn1	DSN1	244	Kinetochore-associated protein DSN1 homolog	Q9CYC5	http://www.phosphosite.org/proteinAction.do?id=4846447&showAllSites=true	39.5	LLLQYQNEVPPEEMPRGS*TETR	3	889.7543	6	108.34	8,658,253	8,453,452	51,958,385	45,022,037		60,333,076	19,999,780	19,587,990	8,555,852	48,490,211	60,333,076	19,793,885	2%	10%		1%	5.67	7.05	2.31	2.50	2.82	1.21	2.46	2.90	1.20	5.67	7.05	2.31	5.48	7.44	2.29
617	8725	1.5	2.8	1.3	29,239,708	115%	Dync1li1	DNCLI1	§510, §513, §516	Cytoplasmic dynein 1 light intermediate chain 1	Q8R1Q8	http://www.phosphosite.org/proteinAction.do?id=5633&showAllSites=true	56.6	KPASVS*PTT*PTS*PTEGEAS	2	1042.3991	2	60.28	12,690,411	9,532,069	3,190,319	30,361,712	8,784,956	49,694,460	10,680,394	18,338,397	11,111,240	16,776,015	29,239,708	14,509,396	20%	115%	99%	37%	1.51	2.63	1.31	0.59	1.40	0.38	0.55	1.47	0.37	1.51	2.63	1.31	1.46	2.78	1.29
618	8735	2.1	2.4	3.0	155,232,617	28%	Dync1li1	DNCLI1	§513, §518	Cytoplasmic dynein 1 light intermediate chain 1	Q8R1Q8	http://www.phosphosite.org/proteinAction.do?id=5633&showAllSites=true	56.6	KPASVSPTT*PTSPT*EGEAS	3	668.6131	2	60.57	51,412,585		112,612,788	108,530,805		117,394,312	124,213,616	186,251,619	51,412,585	110,571,796	117,394,312	155,232,617		3%		28%	2.15	2.28	3.02	1.10	1.19	1.59	1.06	1.27	1.58	2.15	2.28	3.02	2.08	2.41	2.99
619	8752	2.1	2.5	2.8	194,160,216	4%	Foxp1;Foxp1;Foxp1;Foxp1;Foxp1	FOXP1;FOXP1 iso2;FOXP1 iso3;FOXP1 iso4;FOXP1 iso5	§468;§468;218;338;§468	Forkhead box protein P1	P58462;P58462-2;P58462-3;P58462-4;P58462-5	http://www.phosphosite.org/proteinAction.do?id=4846704&showAllSites=true	78.8	RYS*DKYNVPISSADIAQNQEFYK	3	939.4358	15	105.43	65,642,905	69,457,625	141,958,943	149,176,702	160,897,154	159,056,048	196,993,696	191,326,735	67,550,265	145,567,822	159,976,601	194,160,216	4%	4%	1%	2%	2.15	2.37	2.87	1.11	1.24	1.52	1.06	1.32	1.51	2.15	2.37	2.87	2.08	2.50	2.85
620	8757	3.3	3.6	5.2	45,967,788	38%	Foxp1;Foxp1;Foxp1;Foxp1;Foxp1	FOXP1;FOXP1 iso2;FOXP1 iso3;FOXP1 iso4;FOXP1 iso5	467;467;217;337;467	Forkhead box protein P1	P58462;P58462-2;P58462-3;P58462-4;P58462-5	http://www.phosphosite.org/proteinAction.do?id=4846704&showAllSites=true	78.8	RRY*SDKYNVPISSADIAQNQEFYK	4	743.8539	2	96.97	6,413,595	11,015,603	21,490,508	37,237,869	29,652,428	29,837,634	53,292,556	38,643,020	8,714,599	29,364,189	29,745,031	45,967,788	37%	38%	0%	23%	3.37	3.41	5.27	1.75	1.77	2.40	1.70	1.85	2.39	3.37	3.41	5.27	3.26	3.60	5.22
621	8799	6.2	4.0	7.1	37,531,312	45%	Gnl3;Gnl3	GNL3;GNL3 iso2	§509;476	Guanine nucleotide-binding protein-like 3	Q8CI11;Q8CI11-2	http://www.phosphosite.org/proteinAction.do?id=16819&showAllSites=true	60.7	ELSPEQS*TAGKPSDGSSALDRASQEDETYDFTTDYI	4	998.4286	3	123.93	6,923,930	3,569,600	38,146,233	29,584,047	22,803,373	17,363,304	42,130,512	32,932,112	5,246,765	33,865,140	20,083,338	37,531,312	45%	18%	19%	17%	6.45	3.83	7.15	2.69	1.94	2.84	2.64	2.01	2.82	6.45	3.83	7.15	6.24	4.04	7.09
622	8820	7.1	3.6	7.1	36,294,569	39%	Gnl3;Gnl3	GNL3;GNL3 iso2	525;492	Guanine nucleotide-binding protein-like 3	Q8CI11;Q8CI11-2	http://www.phosphosite.org/proteinAction.do?id=16819&showAllSites=true	60.7	ELSPEQSTAGKPSDGSSALDRAS*QEDETYDFTTDYI	3	1330.9023	5	123.96	3,584,735	6,306,271	32,727,751	39,861,387	16,900,265	17,127,218	29,642,357	41,489,965	4,945,503	36,294,569	17,013,741	35,566,161	39%	14%	1%	24%	7.34	3.44	7.19	2.88	1.78	2.85	2.83	1.86	2.83	7.34	3.44	7.19	7.10	3.63	7.12
623	8838	-1.6	1.6	2.8	6,892,504	38%	Gtse1	GTSE1	§525, §534	G2 and S phase-expressed protein 1	Q8R080	http://www.phosphosite.org/proteinAction.do?id=3073&showAllSites=true	78.7	RLS*SLPLMAPQS*MPR	3	615.2835	1	129.85	2,366,061	2,427,585	1,286,581	1,761,576	2,668,275	4,623,723	6,892,504		2,396,823	1,524,078	3,645,999	6,892,504	2%	22%	38%		0.64	1.52	2.88	-0.65	0.61	1.52	-0.70	0.68	1.51	-1.57	1.52	2.88	-1.63	1.60	2.85
624	8856	1.7	3.0	2.3	65,356,735	36%	Hira	HIRA	§659	Protein HIRA	Q61666	http://www.phosphosite.org/proteinAction.do?id=1652&showAllSites=true	111.7	LLPMSLSVQS*PAALSTEK	2	976.4941	2	134.82	27,368,507	19,099,852	29,974,677	50,473,159	60,694,694	70,018,776	62,556,572	45,935,917	23,234,180	40,223,918	65,356,735	54,246,245	25%	36%	10%	22%	1.73	2.81	2.33	0.79	1.49	1.22	0.74	1.57	1.21	1.73	2.81	2.33	1.68	2.97	2.31
625	8858	-1.6	-3.6	-1.8	109,750,654	16%	Hira	HIRA	553	Protein HIRA	Q61666	http://www.phosphosite.org/proteinAction.do?id=1652&showAllSites=true	111.7	DSMNATSTPAASSPSVLT*TPSKIEPMK	3	943.4413	3	105.70	98,398,505	121,102,802	76,751,968	61,356,162	28,994,305	29,281,084	64,153,056	60,012,909	109,750,654	69,054,065	29,137,695	62,082,982	15%	16%	1%	5%	0.63	0.27	0.57	-0.67	-1.91	-0.82	-0.72	-1.84	-0.84	-1.59	-3.77	-1.77	-1.64	-3.57	-1.78
626	8859	-1.6	-3.6	-1.8	109,750,654	16%	Hira	HIRA	554	Protein HIRA	Q61666	http://www.phosphosite.org/proteinAction.do?id=1652&showAllSites=true	111.7	DSMNATSTPAASSPSVLTT*PSKIEPMK	3	943.4413	10	105.73	98,398,505	121,102,802	76,751,968	61,356,162	28,994,305	29,281,084	64,153,056	60,012,909	109,750,654	69,054,065	29,137,695	62,082,982	15%	16%	1%	5%	0.63	0.27	0.57	-0.67	-1.91	-0.82	-0.72	-1.84	-0.84	-1.59	-3.77	-1.77	-1.64	-3.57	-1.78
627	8880	-4.5	1.9	-6.0	38,402,773	46%	Incenp;Incenp	INCENP;INCENP iso2	§245, §248;§245, §248	Inner centromere protein	Q9WU62;Q9WU62-2	http://www.phosphosite.org/proteinAction.do?id=4063&showAllSites=true	101.1	ASWGLQDS*PGS*TDSPWQER	3	755.2946	4	131.06	16,293,508	26,410,482	4,894,036		25,865,379	50,940,168	3,560,731	3,637,897	21,351,995	4,894,036	38,402,773	3,599,314	34%		46%	2%	0.23	1.80	0.17	-2.13	0.85	-2.57	-2.17	0.92	-2.58	-4.36	1.80	-5.93	-4.51	1.90	-5.99
628	8894	-3.4	-2.2	-2.7	137,031,719	30%	Incenp;Incenp	INCENP;INCENP iso2	§388;§388	Inner centromere protein	Q9WU62;Q9WU62-2	http://www.phosphosite.org/proteinAction.do?id=4063&showAllSites=true	101.1	IAIST*PTSKPAAAGQTTTVEEQEAELDQTDGHREPPQSVR	4	1082.2685	5	87.31	120,437,714	153,625,724	33,111,339	50,610,165	57,902,154		47,804,622	54,755,477	137,031,719	41,860,752	57,902,154	51,280,049	17%	30%		10%	0.31	0.42	0.37	-1.71	-1.24	-1.42	-1.76	-1.17	-1.43	-3.27	-2.37	-2.67	-3.38	-2.24	-2.70
629	8896	-4.4	-1.1	-1.8	24,508,297	39%	Incenp;Incenp	INCENP;INCENP iso2	§452, §454;§452, §454	Inner centromere protein	Q9WU62;Q9WU62-2	http://www.phosphosite.org/proteinAction.do?id=4063&showAllSites=true	101.1	QAISEPDEEQLEDEELQPCQNKT*PS*PPCPANK	3	1280.2002	5	98.36	24,062,209	24,954,384	7,363,554	4,162,220	20,439,418	20,033,588		13,704,739	24,508,297	5,762,887	20,236,503	13,704,739	3%	39%	1%		0.24	0.83	0.56	-2.09	-0.28	-0.84	-2.14	-0.20	-0.85	-4.25	-1.21	-1.79	-4.40	-1.15	-1.81
630	8908	-1.7	-2.5	-1.1	27,152,618	26%	Incenp;Incenp	INCENP;INCENP iso2	§862;858	Inner centromere protein	Q9WU62;Q9WU62-2	http://www.phosphosite.org/proteinAction.do?id=4063&showAllSites=true	101.1	TSS*AVWNSPPLK	2	683.8238	6	103.74		27,152,618	18,965,034	14,064,600		10,257,984	21,312,990	30,752,882	27,152,618	16,514,817	10,257,984	26,032,936		21%		26%	0.61	0.38	0.96	-0.72	-1.40	-0.06	-0.76	-1.33	-0.07	-1.64	-2.65	-1.04	-1.70	-2.51	-1.05
631	8910	-1.7	-2.5	-1.1	27,152,618	26%	Incenp;Incenp	INCENP;INCENP iso2	§867;863	Inner centromere protein	Q9WU62;Q9WU62-2	http://www.phosphosite.org/proteinAction.do?id=4063&showAllSites=true	101.1	TSSAVWNS*PPLK	2	683.8238	2	103.47		27,152,618	18,965,034	14,064,600		10,257,984	21,312,990	30,752,882	27,152,618	16,514,817	10,257,984	26,032,936		21%		26%	0.61	0.38	0.96	-0.72	-1.40	-0.06	-0.76	-1.33	-0.07	-1.64	-2.65	-1.04	-1.70	-2.51	-1.05
632	8917	-1.4	1.2	-3.0	219,657,621	19%	Incenp;Incenp	INCENP;INCENP iso2	391;391	Inner centromere protein	Q9WU62;Q9WU62-2	http://www.phosphosite.org/proteinAction.do?id=4063&showAllSites=true	101.1	IAISTPTS*KPAAAGQTTTVEEQEAELDQTDGHREPPQSVR	5	866.0163	8	87.51	183,475,823	187,900,694	119,356,351	151,772,540	195,776,665	243,538,576	70,132,271	53,436,168	185,688,258	135,564,445	219,657,621	61,784,220	2%	17%	15%	19%	0.73	1.18	0.33	-0.45	0.24	-1.59	-0.50	0.32	-1.60	-1.37	1.18	-3.01	-1.42	1.25	-3.03
633	8932	-3.9	2.0	-1.4	30,356,037	49%	Kmt2a;Kmt2a	MLL;MLL iso2	§1839;1836	Histone-lysine N-methyltransferase 2A	P55200;P55200-2	http://www.phosphosite.org/proteinAction.do?id=8986&showAllSites=true	429.4	GPGEPDS*PTPLHPPTPPILSTDR	3	820.0599	3	118.03	19,998,402	11,693,386	4,929,394	3,475,680	34,389,382	26,322,692	7,675,910	15,925,227	15,845,894	4,202,537	30,356,037	11,800,569	37%	24%	19%	49%	0.27	1.92	0.74	-1.91	0.94	-0.43	-1.96	1.01	-0.44	-3.77	1.92	-1.34	-3.90	2.02	-1.36
634	8939	2.9	1.6	1.0	19,192,722	34%	Kmt2a;Kmt2a	MLL;MLL iso2	§3063;3060	Histone-lysine N-methyltransferase 2A	P55200;P55200-2	http://www.phosphosite.org/proteinAction.do?id=8986&showAllSites=true	429.4	YVPSSTDSPGPSQISNAAVQTT*PPHLKPATEK	4	847.1633	3	89.97	6,470,250		14,644,134	23,741,310		9,622,830	7,647,754	5,747,857	6,470,250	19,192,722	9,622,830	6,697,805		34%		20%	2.97	1.49	1.04	1.57	0.57	0.05	1.52	0.65	0.04	2.97	1.49	1.04	2.87	1.57	1.03
635	8940	-1.1	2.7	1.1	18,215,027	28%	Kmt2a;Kmt2a	MLL;MLL iso2	§335;§335	Histone-lysine N-methyltransferase 2A	P55200;P55200-2	http://www.phosphosite.org/proteinAction.do?id=8986&showAllSites=true	429.4	DKEGT*PPLTKEDK	3	513.2430	2	39.59	7,065,708	7,226,139	7,402,269	6,567,716	18,228,206	18,201,848	9,540,010	6,373,200	7,145,924	6,984,992	18,215,027	7,956,605	2%	8%	0%	28%	0.98	2.55	1.11	-0.03	1.35	0.16	-0.08	1.43	0.14	-1.02	2.55	1.11	-1.06	2.69	1.10
636	8943	1.2	3.9	2.0	43,115,095	17%	Kmt2a;Kmt2a	MLL;MLL iso2	§933;§933	Histone-lysine N-methyltransferase 2A	P55200;P55200-2	http://www.phosphosite.org/proteinAction.do?id=8986&showAllSites=true	429.4	KKS*SSLDSGADVAPVTLGDTTAVK	3	809.7387	4	91.69	11,739,937	11,573,952	12,510,550	15,918,540	40,004,558	46,225,632	20,986,631	26,561,586	11,656,945	14,214,545	43,115,095	23,774,109	1%	17%	10%	17%	1.22	3.70	2.04	0.29	1.89	1.03	0.24	1.96	1.01	1.22	3.70	2.04	1.18	3.90	2.02
637	8949	2.9	1.6	1.0	19,192,722	34%	Kmt2a;Kmt2a	MLL;MLL iso2	3062;3059	Histone-lysine N-methyltransferase 2A	P55200;P55200-2	http://www.phosphosite.org/proteinAction.do?id=8986&showAllSites=true	429.4	YVPSSTDSPGPSQISNAAVQT*TPPHLKPATEK	4	847.1633	3	90.01	6,470,250		14,644,134	23,741,310		9,622,830	7,647,754	5,747,857	6,470,250	19,192,722	9,622,830	6,697,805		34%		20%	2.97	1.49	1.04	1.57	0.57	0.05	1.52	0.65	0.04	2.97	1.49	1.04	2.87	1.57	1.03
638	8950	1.1	2.5	1.1	30,723,885	5%	Kmt2a;Kmt2a	MLL;MLL iso2	349;349	Histone-lysine N-methyltransferase 2A	P55200;P55200-2	http://www.phosphosite.org/proteinAction.do?id=8986&showAllSites=true	429.4	TVVRQS*PR	2	511.7608	3	26.55	12,805,178	13,204,495	14,196,143	14,622,785	29,654,580	31,793,190	15,311,907	14,854,599	13,004,837	14,409,464	30,723,885	15,083,253	2%	2%	5%	2%	1.11	2.36	1.16	0.15	1.24	0.21	0.10	1.32	0.20	1.11	2.36	1.16	1.07	2.49	1.15
639	8960	-1.4	-1.1	-3.3	26,084,660	33%	Kmt2e;Pom121l2;Smg7;Zswim9;Smg7;Smg7;Zswim9	MLL5;Pom121l2;SMG7;ZSWIM9;SMG7 iso2;SMG7 iso3;ZSWIM9 iso4	531;658;270;107;278;270;107	Inactive histone-lysine N-methyltransferase 2E	Q3UG20;Q5SW25;Q5RJH6;Q6DI92;Q5RJH6-2;Q5RJH6-3;Q6DI92-4	http://www.phosphosite.org/proteinAction.do?id=6272104&showAllSites=true	204.4	KLS*PLR	2	397.2202	2	51.32	30,974,089	21,195,232	18,931,850			22,248,702	6,059,192	9,747,564	26,084,660	18,931,850	22,248,702	7,903,378	27%			33%	0.73	0.85	0.30	-0.46	-0.23	-1.72	-0.51	-0.15	-1.74	-1.38	-1.17	-3.30	-1.42	-1.11	-3.33
640	8961	3.6	8.9	10.5	10,989,035	96%	Knl1	CASC5	§1464	Kinetochore scaffold 1	Q66JQ7	http://www.phosphosite.org/proteinAction.do?id=2819407&showAllSites=true	179.2	RCS*LGIFLPK	3	424.2174	2	118.86	1,076,937	1,001,105	6,474,799	1,236,350	9,208,026	8,254,391	13,693,927	8,284,143	1,039,021	3,855,575	8,731,209	10,989,035	5%	96%	8%	35%	3.71	8.40	10.58	1.89	3.07	3.40	1.84	3.15	3.39	3.71	8.40	10.58	3.59	8.86	10.48
641	8962	2.0	2.0	2.5	60,083,496	32%	Knl1	CASC5	§24, §32	Kinetochore scaffold 1	Q66JQ7	http://www.phosphosite.org/proteinAction.do?id=2819407&showAllSites=true	179.2	RQHS*SILKPPRS*PLQDLK	4	565.7895	2	86.23	29,249,669	18,580,992	51,993,331	48,117,121	52,692,134	37,236,204	59,164,453	61,002,540	23,915,331	50,055,226	44,964,169	60,083,496	32%	5%	24%	2%	2.09	1.88	2.51	1.07	0.91	1.33	1.02	0.99	1.32	2.09	1.88	2.51	2.03	1.98	2.49
642	8964	-2.6	-1.6	-1.6	135,550,586	12%	Knl1	CASC5	§32	Kinetochore scaffold 1	Q66JQ7	http://www.phosphosite.org/proteinAction.do?id=2819407&showAllSites=true	179.2	QHSSILKPPRS*PLQDLK	4	506.7727	13	85.06	129,770,230	141,330,941	57,557,588	48,534,534	84,428,702	71,570,752	89,962,621	86,559,622	135,550,586	53,046,061	77,999,727	88,261,121	6%	12%	12%	3%	0.39	0.58	0.65	-1.35	-0.80	-0.62	-1.40	-0.72	-0.63	-2.56	-1.74	-1.54	-2.64	-1.65	-1.55
643	8967	1.9	2.2	3.6	147,945,332	7%	Knl1	CASC5	§398	Kinetochore scaffold 1	Q66JQ7	http://www.phosphosite.org/proteinAction.do?id=2819407&showAllSites=true	179.2	SICSS*PAIEGYK	2	696.2993	8	81.52	42,999,792	39,092,095	79,853,331	84,097,776	88,243,959	86,102,800	151,163,233	144,727,431	41,045,943	81,975,554	87,173,379	147,945,332	7%	4%	2%	3%	2.00	2.12	3.60	1.00	1.09	1.85	0.95	1.16	1.84	2.00	2.12	3.60	1.93	2.24	3.57
644	8968	1.6	2.0	2.5	238,857,251	2%	Knl1	CASC5	§60	Kinetochore scaffold 1	Q66JQ7	http://www.phosphosite.org/proteinAction.do?id=2819407&showAllSites=true	179.2	RVS*FADTIK	2	558.7761	9	79.90	96,717,701	94,012,110	161,784,146	159,241,908	177,630,876	178,087,888	242,615,433	235,099,068	95,364,906	160,513,027	177,859,382	238,857,251	2%	1%	0%	2%	1.68	1.87	2.50	0.75	0.90	1.32	0.70	0.98	1.31	1.68	1.87	2.50	1.63	1.97	2.48
645	8971	3.1	3.0	4.5	39,330,785	39%	Knl1	CASC5	§794	Kinetochore scaffold 1	Q66JQ7	http://www.phosphosite.org/proteinAction.do?id=2819407&showAllSites=true	179.2	IIS*PSDITPGDLDKTMMSIDDHEELDMTK	4	832.6234	5	145.54	10,966,571	6,213,445		27,228,403	20,968,552	28,502,998	50,270,101	28,391,470	8,590,008	27,228,403	24,735,775	39,330,785	39%		22%	39%	3.17	2.88	4.58	1.66	1.53	2.19	1.62	1.60	2.18	3.17	2.88	4.58	3.07	3.04	4.54
646	8993	5.8	2.4	5.1	103,987,634	20%	Marcksl1	MLP	§101, §104	MARCKS-related protein	P28667	http://www.phosphosite.org/proteinAction.do?id=6587&showAllSites=true	20.2	KPFKLS*GLS*FKR	3	523.2648	5	99.30	14,883,360	19,687,009	103,755,688	104,219,580	40,562,662	37,496,532	85,514,283	92,919,580	17,285,185	103,987,634	39,029,597	89,216,931	20%	0%	6%	6%	6.02	2.26	5.16	2.59	1.18	2.37	2.54	1.25	2.35	6.02	2.26	5.16	5.82	2.38	5.11
647	9003	-1.2	-1.1	-2.7	19,751,668	49%	Marcksl1	MLP	§132, §135	MARCKS-related protein	P28667	http://www.phosphosite.org/proteinAction.do?id=6587&showAllSites=true	20.2	EGGGDSSASSPTEEEQEQGEMS*ACS*DEGTAQEGK	3	1207.7606	10	60.65		19,751,668		17,643,608	10,930,888	22,505,154		7,360,603	19,751,668	17,643,608	16,718,021	7,360,603			49%		0.89	0.85	0.37	-0.16	-0.24	-1.42	-0.21	-0.16	-1.44	-1.12	-1.18	-2.68	-1.16	-1.12	-2.71
648	9020	2.8	2.7	3.2	67,796,301	22%	Marcksl1	MLP	§182	MARCKS-related protein	P28667	http://www.phosphosite.org/proteinAction.do?id=6587&showAllSites=true	20.2	GAEASAASKEGDTEEEAGPQAAEPS*TPSGPESGPTPASAEQNE	3	1402.5857	12	72.97	19,538,859	22,816,584	51,260,223	70,219,499	46,789,671	62,550,048		67,796,301	21,177,722	60,739,861	54,669,859	67,796,301	11%	22%	20%		2.87	2.58	3.20	1.52	1.37	1.68	1.47	1.45	1.66	2.87	2.58	3.20	2.77	2.72	3.17
649	9069	3.1	2.4	4.4	8,637,712	41%	Marcksl1	MLP	§71	MARCKS-related protein	P28667	http://www.phosphosite.org/proteinAction.do?id=6587&showAllSites=true	20.2	GEGESPPVNGTDEAAGATGDAIEPAPPS*QEAEAK	3	1110.4825	3	87.07	1,503,202	2,385,694	5,686,340	6,595,769	3,206,431	5,819,940	10,062,247	7,213,176	1,944,448	6,141,054	4,513,186	8,637,712	32%	10%	41%	23%	3.16	2.32	4.44	1.66	1.21	2.15	1.61	1.29	2.14	3.16	2.32	4.44	3.06	2.45	4.40
650	9108	2.5	1.1	5.5	354,454,869	17%	Marcksl1	MLP	§93	MARCKS-related protein	P28667	http://www.phosphosite.org/proteinAction.do?id=6587&showAllSites=true	20.2	KFS*FKKPFK	3	412.8895	26	73.48	56,597,913	71,559,186	181,976,211	143,160,758	61,611,510	66,148,400	390,324,787	318,584,952	64,078,549	162,568,485	63,879,955	354,454,869	17%	17%	5%	14%	2.54	1.00	5.53	1.34	0.00	2.47	1.30	0.07	2.45	2.54	-1.00	5.53	2.45	1.05	5.48
651	9146	3.5	2.7	4.0	1,694,331,053	6%	Mcm6	MCM6	§699	DNA replication licensing factor MCM6	P97311	http://www.phosphosite.org/proteinAction.do?id=8759&showAllSites=true	92.8	FNGS*SEDASQETVSKPSLR	3	706.9828	13	67.52	409,951,909	430,713,500	1,540,421,741	1,480,802,153	1,121,846,170	1,032,649,216	1,684,803,733	1,703,858,373	420,332,705	1,510,611,947	1,077,247,693	1,694,331,053	3%	3%	6%	1%	3.59	2.56	4.03	1.85	1.36	2.01	1.80	1.43	2.00	3.59	2.56	4.03	3.48	2.70	3.99
652	9147	8.5	7.6	8.9	28,925,485	13%	Mcm6	MCM6	§699, §704	DNA replication licensing factor MCM6	P97311	http://www.phosphosite.org/proteinAction.do?id=8759&showAllSites=true	92.8	FNGS*SEDAS*QETVSKPSLR	3	733.6383	6	71.52		3,227,119	25,821,627	31,073,502	21,245,079	25,491,290	26,870,015	30,980,955	3,227,119	28,447,564	23,368,184	28,925,485		13%	13%	10%	8.82	7.24	8.96	3.14	2.86	3.16	3.09	2.93	3.15	8.82	7.24	8.96	8.53	7.64	8.88
653	9152	3.5	2.7	4.0	1,694,331,053	6%	Mcm6	MCM6	§704	DNA replication licensing factor MCM6	P97311	http://www.phosphosite.org/proteinAction.do?id=8759&showAllSites=true	92.8	FNGSSEDAS*QETVSKPSLR	3	706.9828	16	66.88	409,951,909	430,713,500	1,540,421,741	1,480,802,153	1,121,846,170	1,032,649,216	1,684,803,733	1,703,858,373	420,332,705	1,510,611,947	1,077,247,693	1,694,331,053	3%	3%	6%	1%	3.59	2.56	4.03	1.85	1.36	2.01	1.80	1.43	2.00	3.59	2.56	4.03	3.48	2.70	3.99
654	9178	-3.4	3.1	-1.3	29,196,535	18%	Mdc1	MDC1	§1126, §1128	Mediator of DNA damage checkpoint protein 1	Q5PSV9	http://www.phosphosite.org/proteinAction.do?id=9861&showAllSites=true	184.6	GRPS*KS*PNKTPEPLISTGPELQPPTSIEQPVIPKPTSR	5	845.0330	2	113.92	10,401,581	9,471,605	3,055,107	3,058,962	32,942,795	25,450,276		7,651,992	9,936,593	3,057,034	29,196,535	7,651,992	7%	0%	18%		0.31	2.94	0.77	-1.70	1.55	-0.38	-1.75	1.63	-0.39	-3.25	2.94	-1.30	-3.36	3.10	-1.31
655	9179	-3.4	3.1	-1.3	29,196,535	18%	Mdc1	MDC1	§1126, §1132	Mediator of DNA damage checkpoint protein 1	Q5PSV9	http://www.phosphosite.org/proteinAction.do?id=9861&showAllSites=true	184.6	GRPS*KSPNKT*PEPLISTGPELQPPTSIEQPVIPKPTSR	5	845.0330	2	114.00	10,401,581	9,471,605	3,055,107	3,058,962	32,942,795	25,450,276		7,651,992	9,936,593	3,057,034	29,196,535	7,651,992	7%	0%	18%		0.31	2.94	0.77	-1.70	1.55	-0.38	-1.75	1.63	-0.39	-3.25	2.94	-1.30	-3.36	3.10	-1.31
656	9188	1.7	4.4	3.8	151,374,581	22%	Mdc1	MDC1	§1170	Mediator of DNA damage checkpoint protein 1	Q5PSV9	http://www.phosphosite.org/proteinAction.do?id=9861&showAllSites=true	184.6	KSS*VRTPESVVSTGPELQPLTSIEQPVIPEPR	4	885.2105	2	131.12	41,622,385	30,384,062	52,381,342	70,473,894	153,245,945	149,503,216	125,061,506	147,858,144	36,003,223	61,427,618	151,374,581	136,459,825	22%	21%	2%	12%	1.71	4.20	3.79	0.77	2.07	1.92	0.72	2.15	1.91	1.71	4.20	3.79	1.65	4.44	3.75
657	9196	2.7	4.0	2.5	27,568,339	10%	Mdc1	MDC1	§1278	Mediator of DNA damage checkpoint protein 1	Q5PSV9	http://www.phosphosite.org/proteinAction.do?id=9861&showAllSites=true	184.6	TPEPVVQTGPEFHPSTSTEQPDTREPS*SQAR	4	868.8968	2	81.21		7,321,644	21,268,588	19,101,618	29,563,743	25,572,936	18,576,866	18,901,329	7,321,644	20,185,103	27,568,339	18,739,098		8%	10%	1%	2.76	3.77	2.56	1.46	1.91	1.36	1.42	1.99	1.34	2.76	3.77	2.56	2.67	3.97	2.54
658	9197	-5.7	2.2	-3.0	77,785,900	36%	Mdc1	MDC1	§1290	Mediator of DNA damage checkpoint protein 1	Q5PSV9	http://www.phosphosite.org/proteinAction.do?id=9861&showAllSites=true	184.6	SAVKT*PEASVPTTPELQPFTSK	3	799.0646	3	109.04	35,615,250	37,449,793	8,284,226	4,889,032	65,380,479	90,191,320	10,426,303	14,016,518	36,532,522	6,586,629	77,785,900	12,221,410	4%	36%	23%	21%	0.18	2.13	0.33	-2.47	1.09	-1.58	-2.52	1.17	-1.59	-5.55	2.13	-2.99	-5.73	2.25	-3.02
659	9199	1.5	4.4	6.3	32,172,545	20%	Mdc1	MDC1	§1298	Mediator of DNA damage checkpoint protein 1	Q5PSV9	http://www.phosphosite.org/proteinAction.do?id=9861&showAllSites=true	184.6	SAVKTPEASVPTT*PELQPFTSK	3	799.0646	4	106.68	5,664,956	4,475,947	8,515,517	7,544,252	24,263,202	18,147,020		32,172,545	5,070,451	8,029,885	21,205,111	32,172,545	17%	9%	20%		1.58	4.18	6.35	0.66	2.06	2.67	0.62	2.14	2.65	1.58	4.18	6.35	1.53	4.41	6.29
660	9219	2.1	4.2	2.6	166,860,915	18%	Mdc1	MDC1	§157	Mediator of DNA damage checkpoint protein 1	Q5PSV9	http://www.phosphosite.org/proteinAction.do?id=9861&showAllSites=true	184.6	IRIES*QNSR	2	591.7850	11	42.00	36,321,805	46,991,919	94,912,698	89,085,563	156,169,862	177,551,968	103,709,555	115,300,358	41,656,862	91,999,131	166,860,915	109,504,957	18%	4%	9%	7%	2.21	4.01	2.63	1.14	2.00	1.39	1.10	2.08	1.38	2.21	4.01	2.63	2.14	4.23	2.60
661	9221	-2.0	-1.2	-2.7	2,110,653,990	14%	Mdc1	MDC1	§168	Mediator of DNA damage checkpoint protein 1	Q5PSV9	http://www.phosphosite.org/proteinAction.do?id=9861&showAllSites=true	184.6	VLLAADS*EEEGDFPSGR	2	936.4066	21	106.28	2,112,472,205	2,108,835,776	1,097,406,889	1,135,689,080	1,780,702,608	1,458,848,640	790,877,280		2,110,653,990	1,116,547,985	1,619,775,624	790,877,280	0%	2%	14%		0.53	0.77	0.37	-0.92	-0.38	-1.42	-0.97	-0.30	-1.43	-1.89	-1.30	-2.67	-1.95	-1.24	-2.69
662	9226	-2.0	-3.3	-1.6	8,618,018	26%	Mdc1	MDC1	§291, §298, §313	Mediator of DNA damage checkpoint protein 1	Q5PSV9	http://www.phosphosite.org/proteinAction.do?id=9861&showAllSites=true	184.6	AGVSDGSVLERS*PTLGEDS*DTEVDEDHKPGFADS*ETDVEEERIPVTPPVAPVKK	5	1195.3371	2	111.46	8,618,018		5,202,065	3,594,531		2,505,222		5,562,905	8,618,018	4,398,298	2,505,222	5,562,905		26%			0.51	0.29	0.65	-0.97	-1.78	-0.63	-1.02	-1.71	-0.65	-1.96	-3.44	-1.55	-2.03	-3.26	-1.56
663	9232	-3.4	-1.3	-3.9	94,250,934	35%	Mdc1	MDC1	§438, §444	Mediator of DNA damage checkpoint protein 1	Q5PSV9	http://www.phosphosite.org/proteinAction.do?id=9861&showAllSites=true	184.6	SQPQVLVEQSQSAS*GRDSDT*DVEEESSGR	3	1089.7823	5	81.17	92,902,103	95,599,765		28,293,252		69,749,552	18,297,430	30,283,739	94,250,934	28,293,252	69,749,552	24,290,585	2%			35%	0.30	0.74	0.26	-1.74	-0.43	-1.96	-1.78	-0.36	-1.97	-3.33	-1.35	-3.88	-3.44	-1.28	-3.92
664	9234	-3.4	-1.3	-3.9	94,250,934	35%	Mdc1	MDC1	§442, §444	Mediator of DNA damage checkpoint protein 1	Q5PSV9	http://www.phosphosite.org/proteinAction.do?id=9861&showAllSites=true	184.6	SQPQVLVEQSQSASGRDS*DT*DVEEESSGR	3	1089.7823	8	81.19	92,902,103	95,599,765		28,293,252		69,749,552	18,297,430	30,283,739	94,250,934	28,293,252	69,749,552	24,290,585	2%			35%	0.30	0.74	0.26	-1.74	-0.43	-1.96	-1.78	-0.36	-1.97	-3.33	-1.35	-3.88	-3.44	-1.28	-3.92
665	9236	-1.8	-1.1	-3.1	51,104,381	12%	Mdc1	MDC1	§493	Mediator of DNA damage checkpoint protein 1	Q5PSV9	http://www.phosphosite.org/proteinAction.do?id=9861&showAllSites=true	184.6	RPNDADEYMDMSS*PGSHLVVNQASFAVVGK	4	826.1218	4	121.02	55,486,968	46,721,793	27,346,562	31,871,829	45,749,866	43,295,780		16,893,897	51,104,381	29,609,195	44,522,823	16,893,897	12%	11%	4%		0.58	0.87	0.33	-0.79	-0.20	-1.60	-0.84	-0.12	-1.61	-1.73	-1.15	-3.03	-1.78	-1.09	-3.05
666	9237	1.9	3.0	2.0	71,306,509	27%	Mdc1	MDC1	§591	Mediator of DNA damage checkpoint protein 1	Q5PSV9	http://www.phosphosite.org/proteinAction.do?id=9861&showAllSites=true	184.6	S*QSGSPAAPVEQVVIHTDTSGDPTLPQR	3	985.4679	5	113.76	21,334,518	29,065,383	48,310,834	51,689,178	84,745,290	57,867,728	59,256,925	40,604,229	25,199,951	50,000,006	71,306,509	49,930,577	22%	5%	27%	26%	1.98	2.83	1.98	0.99	1.50	0.99	0.94	1.58	0.97	1.98	2.83	1.98	1.92	2.98	1.96
667	9270	1.4	6.5	2.5	37,623,812	44%	Mki67	KI-67	§1152	Proliferation marker protein Ki-67	E9PVX6	http://www.phosphosite.org/proteinAction.do?id=7685&showAllSites=true	350.7	RTKS*PGRAPGTPAPVQEENDSTAFMETPK	4	795.6261	2	79.03	4,182,025	8,007,922		8,548,206	37,895,463	37,352,160	12,805,094	17,616,258	6,094,974	8,548,206	37,623,812	15,210,676	44%		1%	22%	1.40	6.17	2.50	0.49	2.63	1.32	0.44	2.70	1.31	1.40	6.17	2.50	1.36	6.51	2.47
668	9271	-3.3	1.5	-3.0	21,799,228	19%	Mki67	KI-67	§1187, §1189	Proliferation marker protein Ki-67	E9PVX6	http://www.phosphosite.org/proteinAction.do?id=7685&showAllSites=true	350.7	LDFAGNSS*GS*KRR	3	518.8869	2	55.31	13,452,199	17,335,296	4,151,315	5,421,140	23,801,805	19,796,652	5,435,645	4,993,875	15,393,748	4,786,227	21,799,228	5,214,760	18%	19%	13%	6%	0.31	1.42	0.34	-1.69	0.50	-1.56	-1.73	0.58	-1.58	-3.22	1.42	-2.95	-3.32	1.49	-2.98
669	9286	-2.8	-2.0	-1.6	26,196,160	40%	Mki67;Mki67	KI-67;KI-67 iso2	§1000, 1019;§1000, 1019	Proliferation marker protein Ki-67	E9PVX6;E9PVX6-2	http://www.phosphosite.org/proteinAction.do?id=7685&showAllSites=true	350.7	VLCKS*PQVTTENITTNTKPQTSTS*GK	3	994.1293	2	73.44	18,789,617	33,602,703	9,788,545		15,395,903	9,911,762	12,377,544	21,191,269	26,196,160	9,788,545	12,653,832	16,784,407	40%		31%	37%	0.37	0.48	0.64	-1.42	-1.05	-0.64	-1.47	-0.97	-0.66	-2.68	-2.07	-1.56	-2.77	-1.96	-1.58
670	9288	-1.2	2.7	-1.1	194,694,636	20%	Mki67;Mki67	KI-67;KI-67 iso2	§1000;§1000	Proliferation marker protein Ki-67	E9PVX6;E9PVX6-2	http://www.phosphosite.org/proteinAction.do?id=7685&showAllSites=true	350.7	VLCKS*PQVTTENITTNTKPQTSTSGK	3	967.4739	17	68.71	64,060,428	85,428,835	72,627,688	56,314,253	187,447,608	201,941,664	65,112,217	69,570,612	74,744,632	64,470,970	194,694,636	67,341,414	20%	18%	5%	5%	0.86	2.60	0.90	-0.21	1.38	-0.15	-0.26	1.46	-0.16	-1.16	2.60	-1.11	-1.20	2.75	-1.12
671	9295	1.1	4.3	1.2	164,012,612	24%	Mki67;Mki67	KI-67;KI-67 iso2	§1152;1979	Proliferation marker protein Ki-67	E9PVX6;E9PVX6-2	http://www.phosphosite.org/proteinAction.do?id=7685&showAllSites=true	350.7	S*PGRAPGTPAPVQEENDSTAFMETPK	3	932.0845	27	95.35	47,426,457	33,657,197	46,502,321		165,880,200	162,145,024	52,733,799	46,742,629	40,541,827	46,502,321	164,012,612	49,738,214	24%		2%	9%	1.15	4.05	1.23	0.20	2.02	0.29	0.15	2.09	0.28	1.15	4.05	1.23	1.11	4.27	1.22
672	9303	2.2	16.5	5.2	436,318,877	13%	Mki67;Mki67	KI-67;KI-67 iso2	§1159;1748	Proliferation marker protein Ki-67	E9PVX6;E9PVX6-2	http://www.phosphosite.org/proteinAction.do?id=7685&showAllSites=true	350.7	APGT*PAPVQEENDSTAFMETPK	3	799.6821	12	101.91	30,165,963	25,576,817	68,976,913	57,370,426	437,585,817	435,051,936	154,544,246	136,908,388	27,871,390	63,173,670	436,318,877	145,726,317	12%	13%	0%	9%	2.27	15.65	5.23	1.18	3.97	2.39	1.13	4.05	2.37	2.27	15.65	5.23	2.19	16.51	5.18
673	9305	4.3	23.1	8.1	74,945,987	4%	Mki67;Mki67	KI-67;KI-67 iso2	§1159;1986	Proliferation marker protein Ki-67	E9PVX6;E9PVX6-2	http://www.phosphosite.org/proteinAction.do?id=7685&showAllSites=true	350.7	SPGRAPGT*PAPVQEENDSTAFMETPK	3	932.0845	3	92.32	3,420,464		14,936,904	15,724,474	75,425,094	74,466,880	28,012,455	28,133,311	3,420,464	15,330,689	74,945,987	28,072,883		4%	1%	0%	4.48	21.91	8.21	2.16	4.45	3.04	2.12	4.53	3.02	4.48	21.91	8.21	4.34	23.11	8.13
674	9307	-1.3	2.6	1.0	117,025,781	9%	Mki67;Mki67	KI-67;KI-67 iso2	§1175;1764	Proliferation marker protein Ki-67	E9PVX6;E9PVX6-2	http://www.phosphosite.org/proteinAction.do?id=7685&showAllSites=true	350.7	APGTPAPVQEENDSTAFMET*PKQK	3	885.0666	6	86.81	44,472,599	50,731,806	35,935,736	41,105,377	122,494,386	111,557,176	46,406,703	49,833,697	47,602,203	38,520,556	117,025,781	48,120,200	9%	9%	7%	5%	0.81	2.46	1.01	-0.31	1.30	0.02	-0.35	1.37	0.00	-1.24	2.46	1.01	-1.28	2.59	1.00
675	9309	1.7	11.4	2.3	296,616,947	11%	Mki67;Mki67	KI-67;KI-67 iso2	§125, §128;§125, §128	Proliferation marker protein Ki-67	E9PVX6;E9PVX6-2	http://www.phosphosite.org/proteinAction.do?id=7685&showAllSites=true	350.7	RAS*RDS*FCADPDGEGQDTK	3	757.9506	5	53.43	25,179,143	29,608,823	47,503,194	51,170,156	303,107,238	290,126,656	66,117,255	62,948,638	27,393,983	49,336,675	296,616,947	64,532,947	11%	5%	3%	3%	1.80	10.83	2.36	0.85	3.44	1.24	0.80	3.51	1.22	1.80	10.83	2.36	1.74	11.42	2.33
676	9312	2.0	6.3	1.4	662,672,098	11%	Mki67;Mki67	KI-67;KI-67 iso2	§125;§125	Proliferation marker protein Ki-67	E9PVX6;E9PVX6-2	http://www.phosphosite.org/proteinAction.do?id=7685&showAllSites=true	350.7	RAS*RDSFCADPDGEGQDTK	3	731.2952	16	50.20	102,293,512	119,446,423	232,293,616	219,112,783	653,039,557	672,304,640		160,110,132	110,869,967	225,703,200	662,672,098	160,110,132	11%	4%	2%		2.04	5.98	1.44	1.03	2.58	0.53	0.98	2.66	0.52	2.04	5.98	1.44	1.97	6.30	1.43
677	9315	2.2	-4.3	3.4	338,535,622	5%	Mki67;Mki67	KI-67;KI-67 iso2	§128;§128	Proliferation marker protein Ki-67	E9PVX6;E9PVX6-2	http://www.phosphosite.org/proteinAction.do?id=7685&showAllSites=true	350.7	RASRDS*FCADPDGEGQDTK	3	731.2952	10	48.69	97,635,561			219,198,840	20,827,353	22,421,958		338,535,622	97,635,561	219,198,840	21,624,656	338,535,622			5%		2.25	0.22	3.47	1.17	-2.17	1.79	1.12	-2.10	1.78	2.25	-4.52	3.47	2.17	-4.28	3.43
678	9322	-3.4	2.2	1.5	7,793,152	17%	Mki67;Mki67	KI-67;KI-67 iso2	§1363;1832	Proliferation marker protein Ki-67	E9PVX6;E9PVX6-2	http://www.phosphosite.org/proteinAction.do?id=7685&showAllSites=true	350.7	MSLESSQAEPVKT*PASTK	2	985.9607	2	69.01		3,715,280	1,126,074		7,793,152		5,070,415	6,459,261	3,715,280	1,126,074	7,793,152	5,764,838				17%	0.30	2.10	1.55	-1.72	1.07	0.63	-1.77	1.15	0.62	-3.30	2.10	1.55	-3.41	2.21	1.54
679	9326	1.8	6.1	1.5	59,261,361	48%	Mki67;Mki67	KI-67;KI-67 iso2	§1393;§1152	Proliferation marker protein Ki-67	E9PVX6;E9PVX6-2	http://www.phosphosite.org/proteinAction.do?id=7685&showAllSites=true	350.7	TKS*PGRAPGTPAPVQEENDCTAYMETPK	4	778.8492	11	77.18	6,716,207	13,702,568	21,499,652	16,289,720	49,060,129	69,462,592	14,645,662	15,982,547	10,209,387	18,894,686	59,261,361	15,314,105	48%	19%	24%	6%	1.85	5.80	1.50	0.89	2.54	0.58	0.84	2.61	0.57	1.85	5.80	1.50	1.79	6.12	1.49
680	9328	-2.7	-1.1	-1.5	59,436,142	12%	Mki67;Mki67	KI-67;KI-67 iso2	§1469;1228	Proliferation marker protein Ki-67	E9PVX6;E9PVX6-2	http://www.phosphosite.org/proteinAction.do?id=7685&showAllSites=true	350.7	KMFFNS*PQPESAITR	3	611.6182	16	103.18	64,620,182	54,252,102	21,330,766	24,991,497	52,410,656	54,514,348	40,203,275	41,394,094	59,436,142	23,161,131	53,462,502	40,798,684	12%	11%	3%	2%	0.39	0.90	0.69	-1.36	-0.15	-0.54	-1.41	-0.08	-0.56	-2.57	-1.11	-1.46	-2.65	-1.05	-1.47
681	9335	-1.2	3.4	1.8	290,949,353	17%	Mki67;Mki67	KI-67;KI-67 iso2	§1488;§1247	Proliferation marker protein Ki-67	E9PVX6;E9PVX6-2	http://www.phosphosite.org/proteinAction.do?id=7685&showAllSites=true	350.7	AS*ISKIDVKEELLESEEHLQLGEGVDTFQVSTNK	4	963.9752	6	135.96	79,131,784	100,647,436	68,390,326	81,199,015	326,538,403	255,360,304	164,013,903	160,705,129	89,889,610	74,794,671	290,949,353	162,359,516	17%	12%	17%	1%	0.83	3.24	1.81	-0.27	1.69	0.85	-0.31	1.77	0.84	-1.20	3.24	1.81	-1.24	3.41	1.79
682	9337	-1.3	2.8	1.1	215,975,048	10%	Mki67;Mki67	KI-67;KI-67 iso2	§1587;1346	Proliferation marker protein Ki-67	E9PVX6;E9PVX6-2	http://www.phosphosite.org/proteinAction.do?id=7685&showAllSites=true	350.7	S*PQLGPVR	2	467.2313	4	69.87	84,635,868	79,165,251	71,509,959	61,689,590	226,261,056	205,689,040	97,967,096	88,511,734	81,900,559	66,599,775	215,975,048	93,239,415	5%	10%	7%	7%	0.81	2.64	1.14	-0.30	1.40	0.19	-0.35	1.48	0.17	-1.23	2.64	1.14	-1.27	2.78	1.13
683	9340	-1.4	3.4	1.2	98,611,175	8%	Mki67;Mki67	KI-67;KI-67 iso2	§1704;1463	Proliferation marker protein Ki-67	E9PVX6;E9PVX6-2	http://www.phosphosite.org/proteinAction.do?id=7685&showAllSites=true	350.7	MSLRS*PQPGFVR	3	485.5707	8	91.15	29,470,303	31,727,335	24,636,729	21,949,769	96,955,759	100,266,592	37,272,141	39,366,942	30,598,819	23,293,249	98,611,175	38,319,542	5%	8%	2%	4%	0.76	3.22	1.25	-0.39	1.69	0.32	-0.44	1.77	0.31	-1.31	3.22	1.25	-1.36	3.40	1.24
684	9341	-1.0	6.3	2.1	43,015,557	27%	Mki67;Mki67	KI-67;KI-67 iso2	§1712;1471	Proliferation marker protein Ki-67	E9PVX6;E9PVX6-2	http://www.phosphosite.org/proteinAction.do?id=7685&showAllSites=true	350.7	SPQPGFVRT*PR	3	441.2186	2	63.79	5,893,637	8,620,412		7,190,307	42,444,350	43,586,764	16,443,414	13,965,148	7,257,025	7,190,307	43,015,557	15,204,281	27%		2%	12%	0.99	5.93	2.10	-0.01	2.57	1.07	-0.06	2.64	1.05	-1.01	5.93	2.10	-1.04	6.25	2.08
685	9346	1.1	3.5	1.9	1,111,506,896	4%	Mki67;Mki67	KI-67;KI-67 iso2	§1734;1493	Proliferation marker protein Ki-67	E9PVX6;E9PVX6-2	http://www.phosphosite.org/proteinAction.do?id=7685&showAllSites=true	350.7	EKIS*PVSLPQCATGEVVHIPIGPEDDTENKGVK	4	906.6970	16	116.93	336,157,280	335,502,163	394,290,695	376,739,498	1,082,083,745	1,140,930,048	665,371,742	634,120,006	335,829,721	385,515,096	1,111,506,896	649,745,874	0%	3%	4%	3%	1.15	3.31	1.93	0.20	1.73	0.95	0.15	1.80	0.94	1.15	3.31	1.93	1.11	3.49	1.92
686	9354	-1.2	4.4	-1.0	23,642,721	55%	Mki67;Mki67	KI-67;KI-67 iso2	§1868;1627	Proliferation marker protein Ki-67	E9PVX6;E9PVX6-2	http://www.phosphosite.org/proteinAction.do?id=7685&showAllSites=true	350.7	GRDAGT*PAPMQEENGTTAIMETPK	3	861.3803	2	88.96	3,424,496	7,828,988	5,259,268	4,398,636	25,200,316	22,085,126	6,021,204	5,226,601	5,626,742	4,828,952	23,642,721	5,623,902	55%	13%	9%	10%	0.86	4.20	1.00	-0.22	2.07	0.00	-0.27	2.15	-0.01	-1.17	4.20	-1.00	-1.20	4.43	-1.01
687	9355	-2.8	-1.1	-1.6	41,887,599	10%	Mki67;Mki67	KI-67;KI-67 iso2	§1895, §1896;1654, 1655	Proliferation marker protein Ki-67	E9PVX6;E9PVX6-2	http://www.phosphosite.org/proteinAction.do?id=7685&showAllSites=true	350.7	LDFIGNS*T*GHKR	3	502.2164	7	78.80	44,504,414	39,270,785	15,096,977	15,758,094	36,674,292	36,248,072	24,644,861	28,375,346	41,887,599	15,427,536	36,461,182	26,510,104	9%	3%	1%	10%	0.37	0.87	0.63	-1.44	-0.20	-0.66	-1.49	-0.12	-0.67	-2.72	-1.15	-1.58	-2.81	-1.09	-1.60
688	9358	-1.1	4.2	1.4	169,786,416	15%	Mki67;Mki67	KI-67;KI-67 iso2	§1952;1711	Proliferation marker protein Ki-67	E9PVX6;E9PVX6-2	http://www.phosphosite.org/proteinAction.do?id=7685&showAllSites=true	350.7	ISLASSQAEPVRT*PASTK	3	641.6576	3	72.72	38,142,808	47,017,929	38,225,088	38,336,904	175,042,529	164,530,304	54,756,954	61,984,323	42,580,369	38,280,996	169,786,416	58,370,639	15%	0%	4%	9%	0.90	3.99	1.37	-0.15	2.00	0.46	-0.20	2.07	0.44	-1.11	3.99	1.37	-1.15	4.21	1.36
689	9363	1.1	10.3	1.8	39,111,805	42%	Mki67;Mki67	KI-67;KI-67 iso2	§2103, §2106;1862, 1865	Proliferation marker protein Ki-67	E9PVX6;E9PVX6-2	http://www.phosphosite.org/proteinAction.do?id=7685&showAllSites=true	350.7	TKS*PGT*PAPVQEENDCTAFMETPK	3	932.3829	2	98.13	4,699,363	3,285,616	3,976,642	4,994,257	41,844,234	36,379,376	5,059,691	9,307,538	3,992,489	4,485,449	39,111,805	7,183,615	25%	16%	10%	42%	1.12	9.80	1.80	0.17	3.29	0.85	0.12	3.37	0.83	1.12	9.80	1.80	1.09	10.33	1.78
690	9366	5.7	36.7	12.6	148,159,347	16%	Mki67;Mki67	KI-67;KI-67 iso2	§2106;1865	Proliferation marker protein Ki-67	E9PVX6;E9PVX6-2	http://www.phosphosite.org/proteinAction.do?id=7685&showAllSites=true	350.7	TKSPGT*PAPVQEENDCTAFMETPK	3	905.7274	9	91.32	4,741,346	3,776,307	24,443,714	25,597,419	150,584,294	145,734,400	57,184,460	51,230,194	4,258,827	25,020,567	148,159,347	54,207,327	16%	3%	2%	8%	5.87	34.79	12.73	2.55	5.12	3.67	2.51	5.20	3.66	5.87	34.79	12.73	5.68	36.70	12.61
691	9367	1.6	5.2	1.3	141,357,691	39%	Mki67;Mki67	KI-67;KI-67 iso2	§212;§212	Proliferation marker protein Ki-67	E9PVX6;E9PVX6-2	http://www.phosphosite.org/proteinAction.do?id=7685&showAllSites=true	350.7	S*SPTQSLSNSNEKESPFEK	2	1088.4757	6	73.35	20,502,662	36,306,811	41,574,692	50,170,689	136,613,845	146,101,536		37,737,831	28,404,737	45,872,691	141,357,691	37,737,831	39%	13%	5%		1.61	4.98	1.33	0.69	2.32	0.41	0.64	2.39	0.40	1.61	4.98	1.33	1.56	5.25	1.32
692	9372	-1.0	2.9	1.4	1,235,726,663	9%	Mki67;Mki67	KI-67;KI-67 iso2	§213;§213	Proliferation marker protein Ki-67	E9PVX6;E9PVX6-2	http://www.phosphosite.org/proteinAction.do?id=7685&showAllSites=true	350.7	SS*PTQSLSNSNEKESPFEK	3	725.9862	22	73.37	473,417,070	416,409,465	466,177,743	436,476,184	1,216,658,063	1,254,795,264	638,811,674	642,096,905	444,913,267	451,326,963	1,235,726,663	640,454,290	9%	5%	2%	0%	1.01	2.78	1.44	0.02	1.47	0.53	-0.03	1.55	0.51	1.01	2.78	1.44	-1.02	2.93	1.43
693	9378	3.4	1.3	3.0	90,366,758	34%	Mki67;Mki67	KI-67;KI-67 iso2	§2190, §2193;1949, §1952	Proliferation marker protein Ki-67	E9PVX6;E9PVX6-2	http://www.phosphosite.org/proteinAction.do?id=7685&showAllSites=true	350.7	MSLESSQAKPVKT*PAS*TK	3	683.9824	4	61.80	19,295,026	31,690,651		90,366,758	35,617,598	26,543,080	76,872,844		25,492,838	90,366,758	31,080,339	76,872,844	34%		21%		3.54	1.22	3.02	1.83	0.29	1.59	1.78	0.36	1.58	3.54	1.22	3.02	3.43	1.29	2.99
694	9380	1.3	5.5	2.3	117,081,885	24%	Mki67;Mki67	KI-67;KI-67 iso2	§2220;1979	Proliferation marker protein Ki-67	E9PVX6;E9PVX6-2	http://www.phosphosite.org/proteinAction.do?id=7685&showAllSites=true	350.7	KTKS*PGRAPGTPAPVQEENDSTAFMETPK	4	788.6246	2	78.88	21,182,110	23,455,528	24,518,816	34,470,397	114,615,626	119,548,144	53,670,299	47,897,195	22,318,819	29,494,606	117,081,885	50,783,747	7%	24%	3%	8%	1.32	5.25	2.28	0.40	2.39	1.19	0.35	2.47	1.17	1.32	5.25	2.28	1.28	5.53	2.25
695	9381	-1.6	4.6	2.1	21,348,590	43%	Mki67;Mki67	KI-67;KI-67 iso2	§2255;2014	Proliferation marker protein Ki-67	E9PVX6;E9PVX6-2	http://www.phosphosite.org/proteinAction.do?id=7685&showAllSites=true	350.7	QKLDFAENSS*GSK	3	497.5556	2	61.86	6,352,411	3,409,329	2,341,938	4,115,764	22,935,754	19,761,426	9,924,336	10,285,842	4,880,870	3,228,851	21,348,590	10,105,089	43%	39%	11%	3%	0.66	4.37	2.07	-0.60	2.13	1.05	-0.64	2.21	1.04	-1.51	4.37	2.07	-1.56	4.61	2.05
696	9389	1.3	3.7	2.0	506,276,997	31%	Mki67;Mki67	KI-67;KI-67 iso2	§2392;2151	Proliferation marker protein Ki-67	E9PVX6;E9PVX6-2	http://www.phosphosite.org/proteinAction.do?id=7685&showAllSites=true	350.7	SQS*PEDLSGVQEVFQTSGHNKDSVTVDNLAK	4	849.8952	17	115.42	144,397,206	143,784,451	239,356,783	152,498,017	512,324,587	500,229,408	313,627,493	279,010,340	144,090,828	195,927,400	506,276,997	296,318,917	0%	31%	2%	8%	1.36	3.51	2.06	0.44	1.81	1.04	0.40	1.89	1.03	1.36	3.51	2.06	1.32	3.71	2.04
697	9396	-1.1	3.6	1.4	509,945,454	5%	Mki67;Mki67	KI-67;KI-67 iso2	§2425;2184	Proliferation marker protein Ki-67	E9PVX6;E9PVX6-2	http://www.phosphosite.org/proteinAction.do?id=7685&showAllSites=true	350.7	LPSSS*PPLEPTDTSVTSR	2	975.9564	20	91.31	144,446,268	153,006,148	138,103,491	147,429,772	501,948,828	517,942,080	210,962,741	207,471,177	148,726,208	142,766,632	509,945,454	209,216,959	4%	5%	2%	1%	0.96	3.43	1.41	-0.06	1.78	0.49	-0.11	1.85	0.48	-1.04	3.43	1.41	-1.08	3.62	1.39
698	9402	-1.0	3.1	1.3	517,195,459	12%	Mki67;Mki67	KI-67;KI-67 iso2	§2545;§2304	Proliferation marker protein Ki-67	E9PVX6;E9PVX6-2	http://www.phosphosite.org/proteinAction.do?id=7685&showAllSites=true	350.7	MPDKS*PEPVDTTSETQAR	3	690.3013	15	56.78	167,853,970	184,440,925	195,419,169	167,644,022	474,967,878	559,423,040	219,793,122	241,752,859	176,147,447	181,531,595	517,195,459	230,772,990	7%	11%	12%	7%	1.03	2.94	1.31	0.04	1.55	0.39	0.00	1.63	0.38	1.03	2.94	1.31	-1.00	3.10	1.30
699	9407	1.2	4.6	1.6	282,671,034	17%	Mki67;Mki67	KI-67;KI-67 iso2	§2649;2408	Proliferation marker protein Ki-67	E9PVX6;E9PVX6-2	http://www.phosphosite.org/proteinAction.do?id=7685&showAllSites=true	350.7	ISSKS*PQPEEKETLAGLKR	3	726.7104	24	62.76	58,932,137	69,961,807	82,568,890	80,818,384	272,232,947	293,109,120	90,450,369	115,631,804	64,446,972	81,693,637	282,671,034	103,041,087	12%	2%	5%	17%	1.27	4.39	1.60	0.34	2.13	0.68	0.29	2.21	0.66	1.27	4.39	1.60	1.23	4.63	1.58
700	9413	4.6	12.1	6.7	7,107,268	35%	Mki67;Mki67	KI-67;KI-67 iso2	§276;§276	Proliferation marker protein Ki-67	E9PVX6;E9PVX6-2	http://www.phosphosite.org/proteinAction.do?id=7685&showAllSites=true	350.7	AKS*SGSTPVTAASSPK	2	778.3718	2	41.60		619,897	2,356,008	3,560,574	5,810,861	8,403,675	3,165,456	5,211,677	619,897	2,958,291	7,107,268	4,188,567		29%	26%	35%	4.77	11.47	6.76	2.25	3.52	2.76	2.21	3.60	2.74	4.77	11.47	6.76	4.62	12.09	6.69
701	9415	1.2	4.4	1.7	242,774,420	5%	Mki67;Mki67	KI-67;KI-67 iso2	§2779;2538	Proliferation marker protein Ki-67	E9PVX6;E9PVX6-2	http://www.phosphosite.org/proteinAction.do?id=7685&showAllSites=true	350.7	AQALELAGLKGPIQTLGHTDESASDKGPTQMPCNSLQPEQVDSFQS*SPR	4	1326.1262	2	123.13	56,687,145	60,531,633	75,087,743	70,767,439	245,123,880	240,424,960	104,423,031	100,995,407	58,609,389	72,927,591	242,774,420	102,709,219	5%	4%	1%	2%	1.24	4.14	1.75	0.32	2.05	0.81	0.27	2.13	0.80	1.24	4.14	1.75	1.20	4.37	1.74
702	9419	1.2	4.4	1.7	242,774,420	5%	Mki67;Mki67	KI-67;KI-67 iso2	§2780;2539	Proliferation marker protein Ki-67	E9PVX6;E9PVX6-2	http://www.phosphosite.org/proteinAction.do?id=7685&showAllSites=true	350.7	AQALELAGLKGPIQTLGHTDESASDKGPTQMPCNSLQPEQVDSFQSS*PR	4	1326.1262	51	123.12	56,687,145	60,531,633	75,087,743	70,767,439	245,123,880	240,424,960	104,423,031	100,995,407	58,609,389	72,927,591	242,774,420	102,709,219	5%	4%	1%	2%	1.24	4.14	1.75	0.32	2.05	0.81	0.27	2.13	0.80	1.24	4.14	1.75	1.20	4.37	1.74
703	9435	1.1	3.3	1.2	210,184,940	5%	Mki67;Mki67	KI-67;KI-67 iso2	§287;§287	Proliferation marker protein Ki-67	E9PVX6;E9PVX6-2	http://www.phosphosite.org/proteinAction.do?id=7685&showAllSites=true	350.7	SSGSTPVTAASS*PK	2	678.8058	7	46.05	64,658,707	69,209,317	77,555,630	76,133,736	207,428,057	212,941,824	83,682,113	82,384,046	66,934,012	76,844,683	210,184,940	83,033,080	5%	1%	2%	1%	1.15	3.14	1.24	0.20	1.65	0.31	0.15	1.73	0.30	1.15	3.14	1.24	1.11	3.31	1.23
704	9442	-1.1	4.3	1.8	37,693,376	35%	Mki67;Mki67	KI-67;KI-67 iso2	§2980;2739	Proliferation marker protein Ki-67	E9PVX6;E9PVX6-2	http://www.phosphosite.org/proteinAction.do?id=7685&showAllSites=true	350.7	HVS*PEPVKM#K	3	416.5333	56	33.81	8,037,688	10,439,069	8,401,068	8,614,378	43,434,185	31,952,568	21,414,769	12,875,490	9,238,379	8,507,723	37,693,376	17,145,130	18%	2%	22%	35%	0.92	4.08	1.86	-0.12	2.03	0.89	-0.17	2.11	0.88	-1.09	4.08	1.86	-1.12	4.30	1.84
705	9458	1.6	5.5	2.7	1,447,329,842	7%	Mki67;Mki67	KI-67;KI-67 iso2	§337;§337	Proliferation marker protein Ki-67	E9PVX6;E9PVX6-2	http://www.phosphosite.org/proteinAction.do?id=7685&showAllSites=true	350.7	RHS*VNLDEGESAQAVHK	4	489.9785	22	48.55	274,549,899	283,671,346	490,058,571	443,439,207	1,505,077,220	1,389,582,464	789,090,136	723,238,252	279,110,622	466,748,889	1,447,329,842	756,164,194	2%	7%	6%	6%	1.67	5.19	2.71	0.74	2.37	1.44	0.69	2.45	1.42	1.67	5.19	2.71	1.62	5.47	2.68
706	9463	-7.3	-1.1	-1.8	19,890,300	23%	Mki67;Mki67	KI-67;KI-67 iso2	§387;§387	Proliferation marker protein Ki-67	E9PVX6;E9PVX6-2	http://www.phosphosite.org/proteinAction.do?id=7685&showAllSites=true	350.7	S*IPAKVEAPSAETQK	3	545.9378	6	66.78	22,021,320	17,759,279		2,831,941	16,637,525	18,932,974	9,222,513	12,762,218	19,890,300	2,831,941	17,785,249	10,992,366	15%		9%	23%	0.14	0.89	0.55	-2.81	-0.16	-0.86	-2.86	-0.08	-0.87	-7.02	-1.12	-1.81	-7.26	-1.06	-1.83
707	9466	-3.5	1.0	1.1	58,517,047	38%	Mki67;Mki67	KI-67;KI-67 iso2	§467;§467	Proliferation marker protein Ki-67	E9PVX6;E9PVX6-2	http://www.phosphosite.org/proteinAction.do?id=7685&showAllSites=true	350.7	RVS*FGGHLRPELFDENLPPNTPLK	4	704.1088	19	120.61	50,738,761		11,026,356	19,205,396	53,644,579	47,062,660		58,517,047	50,738,761	15,115,876	50,353,619	58,517,047		38%	9%		0.30	0.99	1.15	-1.75	-0.01	0.21	-1.79	0.07	0.19	-3.36	-1.01	1.15	-3.47	1.05	1.14
708	9478	1.9	8.1	3.0	11,982,594	37%	Mki67;Mki67	KI-67;KI-67 iso2	§498;§498	Proliferation marker protein Ki-67	E9PVX6;E9PVX6-2	http://www.phosphosite.org/proteinAction.do?id=7685&showAllSites=true	350.7	S*LGTHSPAVLK	3	397.2041	4	70.11	1,771,687	1,343,789	3,886,395	2,265,687	14,564,903	9,400,285	5,155,202	4,381,374	1,557,738	3,076,041	11,982,594	4,768,288	19%	37%	30%	11%	1.97	7.69	3.06	0.98	2.94	1.61	0.93	3.02	1.60	1.97	7.69	3.06	1.91	8.11	3.03
709	9481	-1.3	2.6	1.1	47,639,406	32%	Mki67;Mki67	KI-67;KI-67 iso2	§503;§503	Proliferation marker protein Ki-67	E9PVX6;E9PVX6-2	http://www.phosphosite.org/proteinAction.do?id=7685&showAllSites=true	350.7	SLGTHS*PAVLK	3	397.2041	14	64.53	21,285,211	17,320,324	19,180,444	12,187,663	49,226,460	46,052,352	23,563,028	20,317,810	19,302,768	15,684,053	47,639,406	21,940,419	15%	32%	5%	10%	0.81	2.47	1.14	-0.30	1.30	0.18	-0.35	1.38	0.17	-1.23	2.47	1.14	-1.27	2.60	1.13
710	9482	-1.3	3.9	-1.5	39,214,420	33%	Mki67;Mki67	KI-67;KI-67 iso2	§517, §523, §527;§517, §523, §527	Proliferation marker protein Ki-67	E9PVX6;E9PVX6-2	http://www.phosphosite.org/proteinAction.do?id=7685&showAllSites=true	350.7	ERPQS*PGKQES*PGIT*PPRTNDQR	3	939.0702	3	56.75	8,212,112	13,276,344	9,817,908	6,876,399	33,442,152	44,986,688	6,928,018	7,659,038	10,744,228	8,347,153	39,214,420	7,293,528	33%	25%	21%	7%	0.78	3.65	0.68	-0.36	1.87	-0.56	-0.41	1.94	-0.57	-1.29	3.65	-1.47	-1.33	3.85	-1.49
711	9484	1.4	7.6	1.6	121,732,181	36%	Mki67;Mki67	KI-67;KI-67 iso2	§517, §523;§517, §523	Proliferation marker protein Ki-67	E9PVX6;E9PVX6-2	http://www.phosphosite.org/proteinAction.do?id=7685&showAllSites=true	350.7	ERPQS*PGKQES*PGITPPR	3	707.6557	6	58.38	15,180,917	18,487,729	25,473,809	24,302,605	115,158,017	128,306,344	33,714,170	20,072,305	16,834,323	24,888,207	121,732,181	26,893,237	14%	3%	8%	36%	1.48	7.23	1.60	0.56	2.85	0.68	0.52	2.93	0.66	1.48	7.23	1.60	1.43	7.63	1.58
712	9488	-1.2	4.7	-1.5	135,165,337	38%	Mki67;Mki67	KI-67;KI-67 iso2	§517, §527;§517, §527	Proliferation marker protein Ki-67	E9PVX6;E9PVX6-2	http://www.phosphosite.org/proteinAction.do?id=7685&showAllSites=true	350.7	ERPQS*PGKQESPGIT*PPRTNDQR	4	684.5629	16	55.45	26,668,582	34,625,594		25,803,495	127,526,610	142,804,064	26,003,738	15,053,355	30,647,088	25,803,495	135,165,337	20,528,547	18%		8%	38%	0.84	4.41	0.67	-0.25	2.14	-0.58	-0.30	2.22	-0.59	-1.19	4.41	-1.49	-1.23	4.65	-1.51
713	9494	1.2	4.2	1.6	1,787,979,799	12%	Mki67;Mki67	KI-67;KI-67 iso2	§517;§517	Proliferation marker protein Ki-67	E9PVX6;E9PVX6-2	http://www.phosphosite.org/proteinAction.do?id=7685&showAllSites=true	350.7	ERPQS*PGKQESPGITPPR	3	681.0003	31	55.43	415,799,977	489,789,057	583,032,863	571,264,044	1,680,507,695	1,895,451,904	716,480,848	750,236,128	452,794,517	577,148,453	1,787,979,799	733,358,488	12%	1%	9%	3%	1.27	3.95	1.62	0.35	1.98	0.70	0.30	2.06	0.68	1.27	3.95	1.62	1.23	4.17	1.60
714	9500	1.0	4.8	1.1	112,882,152	19%	Mki67;Mki67	KI-67;KI-67 iso2	§523, §527;§523, §527	Proliferation marker protein Ki-67	E9PVX6;E9PVX6-2	http://www.phosphosite.org/proteinAction.do?id=7685&showAllSites=true	350.7	ERPQSPGKQES*PGIT*PPRTNDQR	4	684.5629	2	52.79	23,151,138	26,292,148	29,185,404	22,115,297	118,722,384	107,041,920	24,166,949	28,520,853	24,721,643	25,650,350	112,882,152	26,343,901	9%	19%	7%	12%	1.04	4.57	1.07	0.05	2.19	0.09	0.01	2.27	0.08	1.04	4.57	1.07	1.00	4.82	1.06
715	9515	-1.2	2.5	1.1	292,743,740	3%	Mki67;Mki67	KI-67;KI-67 iso2	§767;§767	Proliferation marker protein Ki-67	E9PVX6;E9PVX6-2	http://www.phosphosite.org/proteinAction.do?id=7685&showAllSites=true	350.7	YSAS*PTLR	2	487.7208	9	61.02	123,008,957	123,002,226	104,452,123	109,625,086	296,160,472	289,327,008	133,970,005	130,005,661	123,005,592	107,038,605	292,743,740	131,987,833	0%	3%	2%	2%	0.87	2.38	1.07	-0.20	1.25	0.10	-0.25	1.33	0.09	-1.15	2.38	1.07	-1.19	2.51	1.06
716	9519	-1.0	6.4	1.1	14,237,381	20%	Mki67;Mki67	KI-67;KI-67 iso2	§774;§774	Proliferation marker protein Ki-67	E9PVX6;E9PVX6-2	http://www.phosphosite.org/proteinAction.do?id=7685&showAllSites=true	350.7	S*IKHENTVQTPK	2	731.3585	5	36.86		2,340,661	2,037,783	2,694,548	13,274,210	15,200,552		2,537,428	2,340,661	2,366,166	14,237,381	2,537,428		20%	10%		1.01	6.08	1.08	0.02	2.60	0.12	-0.03	2.68	0.10	1.01	6.08	1.08	-1.02	6.42	1.07
717	9521	-2.8	-3.7	-1.5	20,611,037	11%	Mki67;Mki67	KI-67;KI-67 iso2	§797, 807;§797, 807	Proliferation marker protein Ki-67	E9PVX6;E9PVX6-2	http://www.phosphosite.org/proteinAction.do?id=7685&showAllSites=true	350.7	NVHNITDLEKKT*PVSETEPLKT*ASSVSK	3	1071.5211	4	82.66	18,947,942	22,274,131	7,539,537		5,344,436		14,381,015	14,316,530	20,611,037	7,539,537	5,344,436	14,348,772	11%			0%	0.37	0.26	0.70	-1.45	-1.95	-0.52	-1.50	-1.87	-0.54	-2.73	-3.86	-1.44	-2.83	-3.66	-1.45
718	9526	-5.9	-1.2	-1.8	17,039,090	38%	Mki67;Mki67	KI-67;KI-67 iso2	§797;§797	Proliferation marker protein Ki-67	E9PVX6;E9PVX6-2	http://www.phosphosite.org/proteinAction.do?id=7685&showAllSites=true	350.7	NVHNITDLEKKT*PVSETEPLK	3	824.7509	6	78.95	17,048,607	17,029,573	3,383,778	2,606,173	14,011,560	11,907,658	7,147,600	12,406,709	17,039,090	2,994,975	12,959,609	9,777,155	0%	18%	11%	38%	0.18	0.76	0.57	-2.51	-0.39	-0.80	-2.56	-0.32	-0.82	-5.69	-1.31	-1.74	-5.88	-1.25	-1.76
719	9529	-3.8	-1.1	-1.7	118,575,390	30%	Mki67;Mki67	KI-67;KI-67 iso2	§981;§981	Proliferation marker protein Ki-67	E9PVX6;E9PVX6-2	http://www.phosphosite.org/proteinAction.do?id=7685&showAllSites=true	350.7	AQPLEGPAGLKEHFET*PNPK	4	560.7741	11	88.03	121,137,272	116,013,508	25,458,135	39,388,615	98,238,963	100,226,624	74,925,142	69,105,284	118,575,390	32,423,375	99,232,794	72,015,213	3%	30%	1%	6%	0.27	0.84	0.61	-1.87	-0.26	-0.72	-1.92	-0.18	-0.73	-3.66	-1.19	-1.65	-3.78	-1.13	-1.66
720	9536	-1.2	3.4	1.8	290,949,353	17%	Mki67;Mki67	KI-67;KI-67 iso2	1490;1249	Proliferation marker protein Ki-67	E9PVX6;E9PVX6-2	http://www.phosphosite.org/proteinAction.do?id=7685&showAllSites=true	350.7	ASIS*KIDVKEELLESEEHLQLGEGVDTFQVSTNK	4	963.9752	5	135.99	79,131,784	100,647,436	68,390,326	81,199,015	326,538,403	255,360,304	164,013,903	160,705,129	89,889,610	74,794,671	290,949,353	162,359,516	17%	12%	17%	1%	0.83	3.24	1.81	-0.27	1.69	0.85	-0.31	1.77	0.84	-1.20	3.24	1.81	-1.24	3.41	1.79
721	9549	4.0	21.1	6.7	68,064,667	59%	Mki67;Mki67	KI-67;KI-67 iso2	2908;2667	Proliferation marker protein Ki-67	E9PVX6;E9PVX6-2	http://www.phosphosite.org/proteinAction.do?id=7685&showAllSites=true	350.7	VLRAS*KEDPKEVLVDTR	4	509.5200	3	73.76	1,986,226	4,809,115	16,040,627	11,849,521	71,021,614	65,107,720	20,403,404	25,375,009	3,397,670	13,945,074	68,064,667	22,889,207	59%	21%	6%	15%	4.10	20.03	6.74	2.04	4.32	2.75	1.99	4.40	2.74	4.10	20.03	6.74	3.97	21.13	6.67
722	9560	2.1	-3.4	1.5	89,937,134	16%	Mlh1	MLH1	§469	DNA mismatch repair protein Mlh1	Q9JK91	http://www.phosphosite.org/proteinAction.do?id=14710&showAllSites=true	84.6	AAPTSS*PGSSR	2	549.2348	5	24.76		40,928,779	89,937,134			11,544,910	55,364,920	69,784,640	40,928,779	89,937,134	11,544,910	62,574,780				16%	2.20	0.28	1.53	1.14	-1.83	0.61	1.09	-1.75	0.60	2.20	-3.55	1.53	2.13	-3.36	1.51
723	9566	3.3	4.2	6.2	271,885,997	10%	Mlh1	MLH1	388	DNA mismatch repair protein Mlh1	Q9JK91	http://www.phosphosite.org/proteinAction.do?id=14710&showAllSites=true	84.6	TDS*REQKLDAFLQPVSSLGPSQPQDPAPVR	4	836.6634	6	126.13	43,025,543	43,274,791	159,071,006	137,958,342	174,706,612	168,014,624	271,840,944	271,931,050	43,150,167	148,514,674	171,360,618	271,885,997	0%	10%	3%	0%	3.44	3.97	6.30	1.78	1.99	2.66	1.74	2.07	2.64	3.44	3.97	6.30	3.33	4.19	6.24
724	9575	2.1	-3.4	1.5	89,937,134	16%	Mlh1	MLH1	468	DNA mismatch repair protein Mlh1	Q9JK91	http://www.phosphosite.org/proteinAction.do?id=14710&showAllSites=true	84.6	AAPTS*SPGSSR	2	549.2348	2	24.71		40,928,779	89,937,134			11,544,910	55,364,920	69,784,640	40,928,779	89,937,134	11,544,910	62,574,780				16%	2.20	0.28	1.53	1.14	-1.83	0.61	1.09	-1.75	0.60	2.20	-3.55	1.53	2.13	-3.36	1.51
725	9607	-4.2	-1.8	-2.0	645,398,451	3%	Mphosph6	MPHOSPH6	§111	M-phase phosphoprotein 6	Q9D1Q1	http://www.phosphosite.org/proteinAction.do?id=1169908&showAllSites=true	19.1	NRAEAAEEDETVEVDVS*DEEMAR	3	892.0323	31	88.21	645,398,451			158,122,977	342,592,851	330,090,624		317,917,561	645,398,451	158,122,977	336,341,738	317,917,561			3%		0.25	0.52	0.49	-2.03	-0.94	-1.02	-2.08	-0.86	-1.04	-4.08	-1.92	-2.03	-4.22	-1.82	-2.05
726	9633	-1.1	-1.2	-3.9	27,324,728	45%	Mplkip	TTDN1	§46	M-phase-specific PLK1-interacting protein	Q9D011	http://www.phosphosite.org/proteinAction.do?id=21418&showAllSites=true	19.0	DGYGS*PHHTPPCGPR	3	572.2312	8	44.59		27,324,728	30,724,816	22,714,268	28,641,726	15,853,278	4,866,319	9,374,039	27,324,728	26,719,542	22,247,502	7,120,179		21%	41%	45%	0.98	0.81	0.26	-0.03	-0.30	-1.94	-0.08	-0.22	-1.95	-1.02	-1.23	-3.84	-1.06	-1.16	-3.87
727	9636	1.0	-1.0	-4.3	247,968,127	16%	Mre11;Mre11	MRE11A;MRE11A iso2	§2;§2	Double-strand break repair protein MRE11	Q61216;Q61216-2	http://www.phosphosite.org/proteinAction.do?id=3513&showAllSites=true	80.2	MS*PTDPLDDEDTFK	2	845.8313	7	112.83	242,418,538	235,678,889	271,789,439	224,146,816	217,429,225	215,228,688	49,504,421	61,960,275	239,048,713	247,968,127	216,328,957	55,732,348	2%	14%	1%	16%	1.04	0.90	0.23	0.05	-0.14	-2.10	0.01	-0.07	-2.11	1.04	-1.11	-4.29	1.00	-1.05	-4.33
728	9637	5.6	6.8	4.7	7,651,991	48%	Mre11;Mre11	MRE11A;MRE11A iso2	§618;591	Double-strand break repair protein MRE11	Q61216;Q61216-2	http://www.phosphosite.org/proteinAction.do?id=3513&showAllSites=true	80.2	NMS*IIDAFR	2	573.7543	4	138.44	1,180,112		6,706,203	7,020,546	8,154,606	7,149,377	7,512,298	3,728,160	1,180,112	6,863,374	7,651,991	5,620,229		3%	9%	48%	5.82	6.48	4.76	2.54	2.70	2.25	2.49	2.77	2.24	5.82	6.48	4.76	5.63	6.84	4.72
729	9649	8.0	7.2	12.3	20,452,476	15%	Mre11;Mre11	MRE11A;MRE11A iso2	158;158	Double-strand break repair protein MRE11	Q61216;Q61216-2	http://www.phosphosite.org/proteinAction.do?id=3513&showAllSites=true	80.2	SMS*VEKVDISPVLLQK	3	618.3212	3	122.65	1,652,531		14,495,090	12,701,276	10,076,183	12,464,513	20,952,368	19,952,584	1,652,531	13,598,183	11,270,348	20,452,476		9%	15%	3%	8.23	6.82	12.38	3.04	2.77	3.63	2.99	2.85	3.62	8.23	6.82	12.38	7.96	7.19	12.26
730	9674	-1.6	-4.0	-3.0	29,561,379	68%	Nasp;Nasp	NASP iso2;NASP	340;692	Nuclear autoantigenic sperm protein	Q99MD9-2;Q99MD9	http://www.phosphosite.org/proteinAction.do?id=4844838&showAllSites=true	45.7	KPTDGASSS*NCVTDISHLVR	3	742.0070	2	96.74	34,876,197	24,246,560	22,532,532	15,258,051	7,030,672	6,984,622	14,860,490	5,227,701	29,561,379	18,895,292	7,007,647	10,044,095	25%	27%	0%	68%	0.64	0.24	0.34	-0.65	-2.08	-1.56	-0.69	-2.00	-1.57	-1.56	-4.22	-2.94	-1.62	-4.00	-2.97
731	9705	58.4	36.5	47.3	80,709,322	39%	Nasp;Nasp	NASP iso2;NASP	403;755	Nuclear autoantigenic sperm protein	Q99MD9-2;Q99MD9	http://www.phosphosite.org/proteinAction.do?id=4844838&showAllSites=true	45.7	AKQEPEVNGGSGDAVSSGKEVSENMEAEAENQAES*QTAEGTVESAATIK	5	1007.0492	5	100.37	1,701,049	972,477	83,124,448	78,294,197	54,084,400	38,336,900	49,755,861	77,910,937	1,336,763	80,709,322	46,210,650	63,833,399	39%	4%	24%	31%	60.38	34.57	47.75	5.92	5.11	5.58	5.87	5.19	5.56	60.38	34.57	47.75	58.42	36.47	47.30
732	9707	2.6	2.5	3.6	469,214,524	10%	Nbn	NBS1	§398	Nibrin	Q9R207	http://www.phosphosite.org/proteinAction.do?id=1803&showAllSites=true	83.7	KLS*QETFNIK	2	644.3209	13	82.54	132,423,672	123,787,432	354,244,092	345,553,312	300,633,387	317,753,280	436,461,877	501,967,170	128,105,552	349,898,702	309,193,334	469,214,524	5%	2%	4%	10%	2.73	2.41	3.66	1.45	1.27	1.87	1.40	1.35	1.86	2.73	2.41	3.66	2.64	2.55	3.63
733	9723	7.1	5.9	9.3	69,398,755	41%	Nbn	NBS1	488	Nibrin	Q9R207	http://www.phosphosite.org/proteinAction.do?id=1803&showAllSites=true	83.7	MELSCS*LLEQTQPAGPSLWK	3	785.6969	6	148.42	9,592,467	5,263,465	57,084,280	52,393,625	40,413,771	43,313,384	82,694,922	56,102,589	7,427,966	54,738,953	41,863,577	69,398,755	41%	6%	5%	27%	7.37	5.64	9.34	2.88	2.49	3.22	2.83	2.57	3.21	7.37	5.64	9.34	7.13	5.95	9.25
734	9727	5.3	3.6	6.5	15,724,701	32%	Ncapd2;Ncapd2	CNAP1;CNAP1 iso2	§1300;§1300	Condensin complex subunit 1	Q8K2Z4;Q8K2Z4-2	http://www.phosphosite.org/proteinAction.do?id=9045&showAllSites=true	155.6	GMDGIEEFETGQGGS*QR	3	626.5839	2	102.63	2,396,684		14,440,745	11,990,580	9,957,708	6,272,970	19,224,986	12,224,417	2,396,684	13,215,663	8,115,339	15,724,701		13%	32%	31%	5.51	3.39	6.56	2.46	1.76	2.71	2.42	1.84	2.70	5.51	3.39	6.56	5.34	3.57	6.50
735	9732	2.0	2.5	2.8	2,049,347,062	11%	Ncapd2;Ncapd2	CNAP1;CNAP1 iso2	§1320;§1320	Condensin complex subunit 1	Q8K2Z4;Q8K2Z4-2	http://www.phosphosite.org/proteinAction.do?id=9045&showAllSites=true	155.6	LQPLTS*VDSDNDFVTPKPR	3	737.0227	8	105.69	658,716,930	773,706,559	1,461,161,549	1,460,048,244	1,666,212,713	1,680,888,704	2,047,257,608	2,051,436,515	716,211,745	1,460,604,896	1,673,550,708	2,049,347,062	11%	0%	1%	0%	2.04	2.34	2.86	1.03	1.22	1.52	0.98	1.30	1.50	2.04	2.34	2.86	1.97	2.46	2.83
736	9757	1.6	1.7	2.7	19,411,086	26%	Ncaph	NCAPH	§24	Condensin complex subunit 2	Q8C156	http://www.phosphosite.org/proteinAction.do?id=9043&showAllSites=true	82.3	GQQDVLS*SPLER	3	470.2205	2	87.67	8,399,616	5,863,555	13,683,034	9,416,392	12,541,080	11,022,214	22,362,559	16,459,614	7,131,586	11,549,713	11,781,647	19,411,086	25%	26%	9%	22%	1.62	1.65	2.72	0.70	0.72	1.44	0.65	0.80	1.43	1.62	1.65	2.72	1.57	1.74	2.70
737	9762	1.2	-2.7	1.4	57,097,546	45%	Ncaph	NCAPH	§43, §46	Condensin complex subunit 2	Q8C156	http://www.phosphosite.org/proteinAction.do?id=9043&showAllSites=true	82.3	APLGT*PKT*PVLEDFPQNDDEKER	3	919.4121	18	103.26	53,581,807	27,571,821	53,057,477	50,937,217	14,536,721	13,668,312		57,097,546	40,576,814	51,997,347	14,102,517	57,097,546	45%	3%	4%		1.28	0.35	1.41	0.36	-1.52	0.49	0.31	-1.45	0.48	1.28	-2.88	1.41	1.24	-2.73	1.39
738	9811	2.4	2.8	3.6	71,435,811	49%	Nde1;Nde1	NUDE1;NUDE1 iso4	§330;198	Nuclear distribution protein nudE homolog 1	Q9CZA6;Q9CZA6-4	http://www.phosphosite.org/proteinAction.do?id=16584&showAllSites=true	38.5	RLEFGKPASEPAS*PALPSAQGVVK	3	839.4351	6	96.59	26,790,932	13,055,062	57,326,450	39,474,380	50,531,051	54,029,952		71,435,811	19,922,997	48,400,415	52,280,502	71,435,811	49%	26%	5%		2.43	2.62	3.59	1.28	1.39	1.84	1.23	1.47	1.83	2.43	2.62	3.59	2.35	2.77	3.55
739	9817	3.7	3.8	4.4	220,676,660	6%	Nedd1;Nedd1	NEDD1;NEDD1 iso2	§379;§379	Protein NEDD1	P33215;P33215-2	http://www.phosphosite.org/proteinAction.do?id=12209&showAllSites=true	71.2	SKS*TDIFSK	2	546.7523	8	62.68	50,869,692	48,945,736	187,554,848	189,949,355	172,554,511	186,560,880	211,361,651	229,991,669	49,907,714	188,752,102	179,557,695	220,676,660	3%	1%	6%	6%	3.78	3.60	4.42	1.92	1.85	2.14	1.87	1.92	2.13	3.78	3.60	4.42	3.66	3.80	4.38
740	9821	6.0	5.6	8.4	60,010,789	33%	Nedd1;Nedd1	NEDD1;NEDD1 iso2	§380;§380	Protein NEDD1	P33215;P33215-2	http://www.phosphosite.org/proteinAction.do?id=12209&showAllSites=true	71.2	SKST*DIFSK	3	364.8373	4	62.68	8,763,504	5,423,992	47,798,456	40,023,789	37,875,282	37,152,136	57,420,561	62,601,016	7,093,748	43,911,123	37,513,709	60,010,789	33%	13%	1%	6%	6.19	5.29	8.46	2.63	2.40	3.08	2.58	2.48	3.07	6.19	5.29	8.46	5.99	5.58	8.38
741	9830	2.7	4.2	4.2	674,754,118	6%	Nop2	NOP2	§59	Probable 28S rRNA (cytosine-C(5))-methyltransferase	Q922K7	http://www.phosphosite.org/proteinAction.do?id=11482&showAllSites=true	86.7	AGS*VDVPKPNKSPGIK	3	558.6256	41	60.99	159,044,192	161,085,696	465,455,920	425,724,053	632,657,145	630,709,760	655,082,500	694,425,736	160,064,944	445,589,987	631,683,452	674,754,118	1%	6%	0%	4%	2.78	3.95	4.22	1.48	1.98	2.08	1.43	2.06	2.06	2.78	3.95	4.22	2.69	4.16	4.18
742	9838	5.6	8.3	9.2	57,378,740	40%	Nop2	NOP2	§782	Probable 28S rRNA (cytosine-C(5))-methyltransferase	Q922K7	http://www.phosphosite.org/proteinAction.do?id=11482&showAllSites=true	86.7	S*MTKGNSQPLLS	2	671.8073	6	80.50	4,422,434	7,970,599	37,552,666	33,918,938	50,007,516	47,430,596	59,458,882	55,298,597	6,196,516	35,735,802	48,719,056	57,378,740	40%	7%	4%	5%	5.77	7.86	9.26	2.53	2.97	3.21	2.48	3.05	3.20	5.77	7.86	9.26	5.58	8.29	9.17
743	9843	-2.9	-2.1	-4.0	77,343,515	23%	Nop2	NOP2	97, 105	Probable 28S rRNA (cytosine-C(5))-methyltransferase	Q922K7	http://www.phosphosite.org/proteinAction.do?id=11482&showAllSites=true	86.7	KRPAPIQNS*DGDEEEDS*GEDDVVTQ	3	964.0482	7	71.27	84,126,645	70,560,386	22,959,042	31,780,043	32,553,397	36,546,776	20,937,865	17,928,550	77,343,515	27,369,542	34,550,087	19,433,207	12%	23%	8%	11%	0.35	0.45	0.25	-1.50	-1.16	-1.99	-1.55	-1.09	-2.01	-2.83	-2.24	-3.98	-2.92	-2.12	-4.02
744	9845	-1.3	1.3	-2.5	14,956,408	22%	Npat	NPAT	§1146	Protein NPAT	Q8BMA5	http://www.phosphosite.org/proteinAction.do?id=22554&showAllSites=true	152.1	KVS*PTEVALESLHK	3	539.9464	3	92.65	14,076,068	10,780,853	11,121,970	8,086,137	14,956,408			4,952,401	12,428,460	9,604,053	14,956,408	4,952,401	19%	22%			0.77	1.20	0.40	-0.37	0.27	-1.33	-0.42	0.34	-1.34	-1.29	1.20	-2.51	-1.34	1.27	-2.53
745	9916	-1.9	-1.1	-5.6	21,128,556	24%	Numa1	NuMA-1	§1739, §1742	Nuclear mitotic apparatus protein 1	E9Q7G0	http://www.phosphosite.org/proteinAction.do?id=3454&showAllSites=true	235.5	TQPDGTSVPGEPAS*PIS*QRLPPKVESLESLYFTPTPAR	4	1053.2591	2	143.49	17,544,713	24,712,399	10,976,372	11,676,554	14,845,896	20,848,844	3,696,974	3,928,613	21,128,556	11,326,463	17,847,370	3,812,794	24%	4%	24%	4%	0.54	0.84	0.18	-0.90	-0.24	-2.47	-0.95	-0.17	-2.48	-1.87	-1.18	-5.54	-1.93	-1.12	-5.59
746	9923	-2.6	1.7	1.1	9,814,020	44%	Numa1	NuMA-1	§1758	Nuclear mitotic apparatus protein 1	E9Q7G0	http://www.phosphosite.org/proteinAction.do?id=3454&showAllSites=true	235.5	LPPKVESLESLYFT*PTPAR	3	742.3800	4	127.74		5,960,672	2,403,964		7,364,623	12,263,416	4,360,809	8,359,538	5,960,672	2,403,964	9,814,020	6,360,174			35%	44%	0.40	1.65	1.07	-1.31	0.72	0.09	-1.36	0.80	0.08	-2.48	1.65	1.07	-2.56	1.74	1.06
747	9928	3.6	3.7	2.7	31,340,443	30%	Numa1	NuMA-1	§1835	Nuclear mitotic apparatus protein 1	E9Q7G0	http://www.phosphosite.org/proteinAction.do?id=3454&showAllSites=true	235.5	ATSS*TQSLAR	2	551.2504	2	39.32	8,967,659	8,064,739	26,450,487	36,230,400		29,749,840	18,088,463	27,730,295	8,516,199	31,340,443	29,749,840	22,909,379	7%	22%		30%	3.68	3.49	2.69	1.88	1.80	1.43	1.83	1.88	1.41	3.68	3.49	2.69	3.56	3.68	2.66
748	9936	1.6	2.6	2.4	540,217,370	5%	Numa1	NuMA-1	§1951	Nuclear mitotic apparatus protein 1	E9Q7G0	http://www.phosphosite.org/proteinAction.do?id=3454&showAllSites=true	235.5	RAS*MQPAQIAEGVGITTR	3	655.9907	25	103.19	209,355,389	226,027,911	355,753,611	359,617,573	544,402,996	536,031,744	546,047,130	509,256,009	217,691,650	357,685,592	540,217,370	527,651,570	5%	1%	1%	5%	1.64	2.48	2.42	0.72	1.31	1.28	0.67	1.39	1.26	1.64	2.48	2.42	1.59	2.62	2.40
749	9938	2.3	3.3	2.7	58,173,949	3%	Numa1	NuMA-1	§1973	Nuclear mitotic apparatus protein 1	E9Q7G0	http://www.phosphosite.org/proteinAction.do?id=3454&showAllSites=true	235.5	KRVS*SETHQGPGTPESK	3	635.6336	37	26.90	18,927,182	18,440,581	43,798,391	43,222,068	59,262,955	57,084,944	50,849,963	50,633,854	18,683,881	43,510,230	58,173,949	50,741,908	2%	1%	3%	0%	2.33	3.11	2.72	1.22	1.64	1.44	1.17	1.72	1.43	2.33	3.11	2.72	2.25	3.28	2.69
750	9952	1.4	4.8	2.5	74,332,996	32%	Numa1	NuMA-1	§1973, §1982	Nuclear mitotic apparatus protein 1	E9Q7G0	http://www.phosphosite.org/proteinAction.do?id=3454&showAllSites=true	235.5	RVS*SETHQGPGT*PESK	3	619.5907	23	30.72		16,496,411	26,146,374	21,901,378	90,948,932	57,717,060	39,373,957	44,216,926	16,496,411	24,023,876	74,332,996	41,795,441		12%	32%	8%	1.46	4.51	2.53	0.54	2.17	1.34	0.49	2.25	1.33	1.46	4.51	2.53	1.41	4.75	2.51
751	9958	2.1	5.3	3.3	86,030,362	30%	Numa1	NuMA-1	§1974	Nuclear mitotic apparatus protein 1	E9Q7G0	http://www.phosphosite.org/proteinAction.do?id=3454&showAllSites=true	235.5	VSS*ETHQGPGTPESK	2	810.8487	22	32.54	14,459,693	19,944,638	29,686,072	45,470,009	71,439,940	100,620,784	58,626,337	55,009,565	17,202,165	37,578,041	86,030,362	56,817,951	23%	30%	24%	5%	2.18	5.00	3.30	1.13	2.32	1.72	1.08	2.40	1.71	2.18	5.00	3.30	2.11	5.28	3.27
752	9964	1.8	2.9	2.2	28,009,699	10%	Numa1	NuMA-1	§1974, §1982	Nuclear mitotic apparatus protein 1	E9Q7G0	http://www.phosphosite.org/proteinAction.do?id=3454&showAllSites=true	235.5	VSS*ETHQGPGT*PESKK	3	610.2553	10	27.78	9,901,215	10,439,897	17,291,299	19,921,495	26,241,487	29,777,910	23,678,775	21,195,240	10,170,556	18,606,397	28,009,699	22,437,008	4%	10%	9%	8%	1.83	2.75	2.21	0.87	1.46	1.14	0.82	1.54	1.13	1.83	2.75	2.21	1.77	2.91	2.19
753	9966	3.2	4.1	3.6	12,223,872	19%	Numa1	NuMA-1	§1976	Nuclear mitotic apparatus protein 1	E9Q7G0	http://www.phosphosite.org/proteinAction.do?id=3454&showAllSites=true	235.5	KRVSSET*HQGPGTPESKK	4	509.0008	7	21.89	2,905,545	3,320,026	9,537,428	11,296,211	13,487,103	10,960,640	12,942,061	9,822,596	3,112,785	10,416,820	12,223,872	11,382,329	9%	12%	15%	19%	3.35	3.93	3.66	1.74	1.97	1.87	1.70	2.05	1.86	3.35	3.93	3.66	3.24	4.14	3.62
754	9971	1.9	3.1	1.7	121,703,336	2%	Numa1	NuMA-1	§1976, §1982	Nuclear mitotic apparatus protein 1	E9Q7G0	http://www.phosphosite.org/proteinAction.do?id=3454&showAllSites=true	235.5	RVSSET*HQGPGT*PESKK	3	662.2890	3	27.00	41,460,283	40,533,736		82,107,730		121,703,336		72,409,692	40,997,010	82,107,730	121,703,336	72,409,692	2%				2.00	2.97	1.77	1.00	1.57	0.82	0.95	1.65	0.81	2.00	2.97	1.77	1.94	3.13	1.75
755	9997	3.4	5.9	4.0	86,510,794	62%	Numa1	NuMA-1	§2029	Nuclear mitotic apparatus protein 1	E9Q7G0	http://www.phosphosite.org/proteinAction.do?id=3454&showAllSites=true	235.5	RQS*MAFSILNTPK	3	524.9250	6	112.75	8,707,929	22,490,135	51,868,493	56,568,288	89,139,980	83,881,608	67,683,245	59,603,134	15,599,032	54,218,390	86,510,794	63,643,190	62%	6%	4%	9%	3.48	5.55	4.08	1.80	2.47	2.03	1.75	2.55	2.01	3.48	5.55	4.08	3.36	5.85	4.04
756	9998	-3.9	-1.4	-1.7	213,030,746	9%	Numa1	NuMA-1	§2037	Nuclear mitotic apparatus protein 1	E9Q7G0	http://www.phosphosite.org/proteinAction.do?id=3454&showAllSites=true	235.5	QSMAFSILNT*PK	2	708.8333	10	125.43	224,621,918	201,439,574	56,958,616	55,926,990	154,921,072	135,866,512	135,177,538	121,891,645	213,030,746	56,442,803	145,393,792	128,534,592	8%	1%	9%	7%	0.26	0.68	0.60	-1.92	-0.55	-0.73	-1.96	-0.47	-0.74	-3.77	-1.47	-1.66	-3.90	-1.39	-1.67
757	10006	2.3	2.8	2.3	23,006,120	21%	Numa1	NuMA-1	§269	Nuclear mitotic apparatus protein 1	E9Q7G0	http://www.phosphosite.org/proteinAction.do?id=3454&showAllSites=true	235.5	IDHLALLNEKQAAS*SQEPSELEELR	4	725.8564	3	112.29		8,784,254	23,564,808	17,505,522	21,143,047	24,869,194		20,543,936	8,784,254	20,535,165	23,006,120	20,543,936		21%	11%		2.34	2.62	2.34	1.23	1.39	1.23	1.18	1.47	1.21	2.34	2.62	2.34	2.26	2.76	2.32
758	10009	4.0	5.5	8.9	41,660,088	6%	Numa1	NuMA-1	§270	Nuclear mitotic apparatus protein 1	E9Q7G0	http://www.phosphosite.org/proteinAction.do?id=3454&showAllSites=true	235.5	QAASS*QEPSELEELRGK	3	646.9650	13	83.95	4,528,008	4,727,479	19,226,196	19,360,237	23,001,194	24,994,900	43,268,204	40,051,973	4,627,743	19,293,217	23,998,047	41,660,088	3%	0%	6%	5%	4.17	5.19	9.00	2.06	2.37	3.17	2.01	2.45	3.16	4.17	5.19	9.00	4.03	5.47	8.92
759	10016	2.3	1.8	2.5	13,013,611	30%	Numa1	NuMA-1	§921	Nuclear mitotic apparatus protein 1	E9Q7G0	http://www.phosphosite.org/proteinAction.do?id=3454&showAllSites=true	235.5	AGEQQETAS*LELLKEPPR	3	692.6718	4	100.12	4,094,175	6,321,352	10,585,247	13,905,770	8,682,995			13,013,611	5,207,764	12,245,508	8,682,995	13,013,611	30%	19%			2.35	1.67	2.50	1.23	0.74	1.32	1.19	0.81	1.31	2.35	1.67	2.50	2.28	1.76	2.48
760	10049	-1.1	-1.7	-2.5	6,177,145	8%	Pafah1b1;Pde3a;Pafah1b1	PAFAH1B1;PDE3A;PAFAH1B1 iso2	§57;216;§57	Platelet-activating factor acetylhydrolase IB subunit alpha	P63005;Q9Z0X4;P63005-2	http://www.phosphosite.org/proteinAction.do?id=8065&showAllSites=true	46.6	WTS*VIR	2	421.2020	3	92.56	6,522,247	5,832,042	5,554,147	6,213,511	3,611,846	3,330,649	2,459,669		6,177,145	5,883,829	3,471,248	2,459,669	8%	8%	6%		0.95	0.56	0.40	-0.07	-0.83	-1.33	-0.12	-0.75	-1.34	-1.05	-1.78	-2.51	-1.09	-1.69	-2.54
761	10053	2.4	2.1	2.5	49,626,612	4%	Pcm1;Pcm1	PCM-1;PCM-1 iso2	§1280;§1319	Pericentriolar material 1 protein	Q9R0L6;Q9R0L6-2	http://www.phosphosite.org/proteinAction.do?id=3167&showAllSites=true	228.7	KAS*AQASLASK	2	571.2843	12	32.91	19,142,535	20,134,659	49,463,622	48,436,274	40,412,702	38,452,120	49,425,721	49,827,504	19,638,597	48,949,948	39,432,411	49,626,612	4%	1%	4%	1%	2.49	2.01	2.53	1.32	1.01	1.34	1.27	1.08	1.32	2.49	2.01	2.53	2.41	2.12	2.50
762	10086	4.3	2.4	4.0	67,389,868	20%	Pcm1;Pcm1	PCM-1;PCM-1 iso2	§380;419	Pericentriolar material 1 protein	Q9R0L6;Q9R0L6-2	http://www.phosphosite.org/proteinAction.do?id=3167&showAllSites=true	228.7	EISQS*RNPSVSEHLPDEKVQLFSK	4	709.3485	4	94.74	17,394,839	13,084,420		67,389,868	34,247,461		55,847,574	67,817,471	15,239,629	67,389,868	34,247,461	61,832,522	20%			14%	4.42	2.25	4.06	2.14	1.17	2.02	2.10	1.25	2.01	4.42	2.25	4.06	4.28	2.37	4.02
763	10109	-1.1	-2.8	-1.5	7,612,934	33%	Pcm1;Pcm1	PCM-1;PCM-1 iso2	§870;909	Pericentriolar material 1 protein	Q9R0L6;Q9R0L6-2	http://www.phosphosite.org/proteinAction.do?id=3167&showAllSites=true	228.7	SDGS*ENLCTPQQSR	2	829.8274	2	52.27	6,345,753	8,880,116	7,393,763	6,441,554	2,493,799	2,644,656	3,878,099	6,282,388	7,612,934	6,917,659	2,569,227	5,080,243	24%	10%	4%	33%	0.91	0.34	0.67	-0.14	-1.57	-0.58	-0.19	-1.49	-0.60	-1.10	-2.96	-1.50	-1.14	-2.81	-1.51
764	10138	2.1	2.5	2.9	70,066,303	13%	Pcm1;Pcm1	PCM-1;PCM-1 iso2	378;417	Pericentriolar material 1 protein	Q9R0L6;Q9R0L6-2	http://www.phosphosite.org/proteinAction.do?id=3167&showAllSites=true	228.7	EIS*QSRNPSVSEHLPDEK	3	711.3267	7	65.23	24,109,129	23,108,927	50,478,089	53,010,565	54,444,231	58,212,968	76,704,946	63,427,659	23,609,028	51,744,327	56,328,599	70,066,303	3%	3%	5%	13%	2.19	2.39	2.97	1.13	1.25	1.57	1.08	1.33	1.56	2.19	2.39	2.97	2.12	2.52	2.94
765	10142	-1.0	-2.8	-1.0	11,014,734	35%	Pcm1;Pcm1	PCM-1;PCM-1 iso2	82;82	Pericentriolar material 1 protein	Q9R0L6;Q9R0L6-2	http://www.phosphosite.org/proteinAction.do?id=3167&showAllSites=true	228.7	TKIPHT*FPHSR	4	350.9263	5	56.23	11,474,670	10,081,809		11,014,734	2,741,921	4,551,943	10,534,296	11,039,718	10,778,240	11,014,734	3,646,932	10,787,007	9%		35%	3%	1.02	0.34	1.00	0.03	-1.56	0.00	-0.02	-1.49	-0.01	1.02	-2.96	1.00	-1.01	-2.80	-1.01
766	10154	3.7	4.0	3.2	13,699,824	24%	Pcnt;Pcnt;Pcnt	PCNT;PCNT iso2;PCNT iso3	§2014;1098;§2014	Pericentrin	P48725;P48725-2;P48725-3	http://www.phosphosite.org/proteinAction.do?id=2424204&showAllSites=true	329.3	FVQS*PGAMKEK	2	651.3016	6	53.97		3,615,222	14,177,984	13,221,663	15,952,495	11,263,424	10,616,094	12,633,419	3,615,222	13,699,824	13,607,960	11,624,757		5%	24%	12%	3.79	3.76	3.22	1.92	1.91	1.69	1.87	1.99	1.67	3.79	3.76	3.22	3.67	3.97	3.19
767	10161	3.2	5.8	5.3	52,389,078	17%	Pds5a	SCC-112	§1186	Sister chromatid cohesion protein PDS5 homolog A	Q6A026	http://www.phosphosite.org/proteinAction.do?id=11655&showAllSites=true	150.2	SREQSS*EASETGVSENEENPVR	3	834.3523	7	58.41	9,490,663		31,538,718	32,169,841	46,231,248	58,546,908	53,185,042	47,423,936	9,490,663	31,854,279	52,389,078	50,304,489		1%	17%	8%	3.36	5.52	5.30	1.75	2.46	2.41	1.70	2.54	2.39	3.36	5.52	5.30	3.25	5.82	5.25
768	10171	3.2	3.8	2.8	62,100,639	6%	Pds5a	SCC-112	§1274	Sister chromatid cohesion protein PDS5 homolog A	Q6A026	http://www.phosphosite.org/proteinAction.do?id=11655&showAllSites=true	150.2	RPKS*ESQGNATKNDDLNKPVSK	4	624.0578	8	29.16		17,451,715		57,030,662	59,314,921	64,886,356		49,892,574	17,451,715	57,030,662	62,100,639	49,892,574			6%		3.27	3.56	2.86	1.71	1.83	1.52	1.66	1.91	1.50	3.27	3.56	2.86	3.16	3.75	2.83
769	10174	3.2	3.8	2.8	62,100,639	6%	Pds5a	SCC-112	§1276	Sister chromatid cohesion protein PDS5 homolog A	Q6A026	http://www.phosphosite.org/proteinAction.do?id=11655&showAllSites=true	150.2	RPKSES*QGNATKNDDLNKPVSK	4	624.0578	2	29.25		17,451,715		57,030,662	59,314,921	64,886,356		49,892,574	17,451,715	57,030,662	62,100,639	49,892,574			6%		3.27	3.56	2.86	1.71	1.83	1.52	1.66	1.91	1.50	3.27	3.56	2.86	3.16	3.75	2.83
770	10175	2.5	3.7	2.3	110,860,523	42%	Pds5a	SCC-112	§1300	Sister chromatid cohesion protein PDS5 homolog A	Q6A026	http://www.phosphosite.org/proteinAction.do?id=11655&showAllSites=true	150.2	AAGS*QESLEAGNAK	2	706.8063	9	46.86	40,897,410	22,039,225	78,017,763	82,656,556	107,725,031	113,996,016	87,905,199	59,757,195	31,468,317	80,337,159	110,860,523	73,831,197	42%	4%	4%	27%	2.55	3.52	2.35	1.35	1.82	1.23	1.30	1.89	1.22	2.55	3.52	2.35	2.47	3.72	2.32
771	10208	2.5	2.1	2.7	56,147,398	21%	Pms2	PMS2	471	Mismatch repair endonuclease PMS2	P54279	http://www.phosphosite.org/proteinAction.do?id=12063&showAllSites=true	95.2	GLRGS*QDKLVSPTDSPGDCMDREK	4	682.8071	10	68.63	19,688,331	21,785,399	60,380,068	44,776,974	45,943,632	36,143,208	55,229,974	57,064,823	20,736,865	52,578,521	41,043,420	56,147,398	7%	21%	17%	2%	2.54	1.98	2.71	1.34	0.98	1.44	1.29	1.06	1.42	2.54	1.98	2.71	2.45	2.09	2.68
772	10212	3.4	6.5	8.6	30,907,618	25%	Ppp4r3b	SMEK2	§698	Serine/threonine-protein phosphatase 4 regulatory subunit 3B	Q922R5	http://www.phosphosite.org/proteinAction.do?id=4846052&showAllSites=true	93.9	AVIT*PVEK	2	468.7437	3	66.19	3,446,519	3,714,850	14,753,089	10,256,352	24,232,948	19,603,056	32,227,603	29,587,633	3,580,685	12,504,720	21,918,002	30,907,618	5%	25%	15%	6%	3.49	6.12	8.63	1.80	2.61	3.11	1.76	2.69	3.10	3.49	6.12	8.63	3.38	6.46	8.55
773	10222	-3.2	-1.4	-1.6	84,028,363	15%	Prc1	PRC1	470	Protein regulator of cytokinesis 1	Q99K43	http://www.phosphosite.org/proteinAction.do?id=18043&showAllSites=true	70.2	QTEAEMLYGSTPRT*PSK	3	659.2992	28	79.48	89,140,459	78,916,268	29,471,757	23,988,691	55,663,704	55,127,888	57,642,017	51,808,947	84,028,363	26,730,224	55,395,796	54,725,482	9%	15%	1%	8%	0.32	0.66	0.65	-1.65	-0.60	-0.62	-1.70	-0.52	-0.63	-3.14	-1.52	-1.54	-3.25	-1.44	-1.55
774	10230	-2.3	-1.7	-4.9	22,428,091	31%	Prc1	PRC1	510	Protein regulator of cytokinesis 1	Q99K43	http://www.phosphosite.org/proteinAction.do?id=18043&showAllSites=true	70.2	PVFGGSVYRS*PMSR	3	540.5849	3	88.33		22,428,091	12,440,814	7,981,723	12,401,117	12,726,651	3,629,846	5,632,268	22,428,091	10,211,268	12,563,884	4,631,057		31%	2%	31%	0.46	0.56	0.21	-1.14	-0.84	-2.28	-1.18	-0.76	-2.29	-2.20	-1.79	-4.84	-2.27	-1.69	-4.89
775	10233	4.3	2.3	2.1	8,356,111	33%	Prc1	PRC1	533	Protein regulator of cytokinesis 1	Q99K43	http://www.phosphosite.org/proteinAction.do?id=18043&showAllSites=true	70.2	SVVTSLCSGKKT*PR	4	400.7036	2	56.78		1,896,122	10,316,770	6,395,452	4,175,169		3,538,492	4,554,558	1,896,122	8,356,111	4,175,169	4,046,525		33%		18%	4.41	2.20	2.13	2.14	1.14	1.09	2.09	1.22	1.08	4.41	2.20	2.13	4.26	2.32	2.11
776	10237	-2.5	-1.1	-1.5	77,740,382	39%	Prrc2c;Prrc2c	PRRC2C;PRRC2C iso5	§1215, §1217;§1215, §1217	Protein PRRC2C	Q3TLH4;Q3TLH4-5	http://www.phosphosite.org/proteinAction.do?id=7763&showAllSites=true	310.7	QREES*ET*RSESSDFEVVPK	3	800.3315	2	81.41	83,065,181	72,415,584	40,522,608	23,169,814	60,325,861	75,915,840	52,859,833	52,245,063	77,740,382	31,846,211	68,120,851	52,552,448	10%	39%	16%	1%	0.41	0.88	0.68	-1.29	-0.19	-0.56	-1.34	-0.11	-0.58	-2.44	-1.14	-1.48	-2.52	-1.08	-1.49
777	10238	-3.3	-1.2	-1.9	161,868,350	5%	Prrc2c;Prrc2c	PRRC2C;PRRC2C iso5	§1215, §1219, §1222;§1215, §1219, §1222	Protein PRRC2C	Q3TLH4;Q3TLH4-5	http://www.phosphosite.org/proteinAction.do?id=7763&showAllSites=true	310.7	QREES*ETRS*ESS*DFEVVPK	3	826.9870	2	87.05	167,310,022	156,426,677	51,589,177	48,338,072	129,080,878	136,511,664	90,068,210	84,884,566	161,868,350	49,963,625	132,796,271	87,476,388	5%	5%	4%	4%	0.31	0.82	0.54	-1.70	-0.29	-0.89	-1.74	-0.21	-0.90	-3.24	-1.22	-1.85	-3.35	-1.16	-1.87
778	10239	-2.5	-1.1	-1.5	77,740,382	39%	Prrc2c;Prrc2c	PRRC2C;PRRC2C iso5	§1215, §1219;§1215, §1219	Protein PRRC2C	Q3TLH4;Q3TLH4-5	http://www.phosphosite.org/proteinAction.do?id=7763&showAllSites=true	310.7	QREES*ETRS*ESSDFEVVPK	3	800.3315	7	81.40	83,065,181	72,415,584	40,522,608	23,169,814	60,325,861	75,915,840	52,859,833	52,245,063	77,740,382	31,846,211	68,120,851	52,552,448	10%	39%	16%	1%	0.41	0.88	0.68	-1.29	-0.19	-0.56	-1.34	-0.11	-0.58	-2.44	-1.14	-1.48	-2.52	-1.08	-1.49
779	10243	-3.3	-1.2	-1.9	161,868,350	5%	Prrc2c;Prrc2c	PRRC2C;PRRC2C iso5	§1217, §1219, §1222;§1217, §1219, §1222	Protein PRRC2C	Q3TLH4;Q3TLH4-5	http://www.phosphosite.org/proteinAction.do?id=7763&showAllSites=true	310.7	QREESET*RS*ESS*DFEVVPK	3	826.9870	2	87.05	167,310,022	156,426,677	51,589,177	48,338,072	129,080,878	136,511,664	90,068,210	84,884,566	161,868,350	49,963,625	132,796,271	87,476,388	5%	5%	4%	4%	0.31	0.82	0.54	-1.70	-0.29	-0.89	-1.74	-0.21	-0.90	-3.24	-1.22	-1.85	-3.35	-1.16	-1.87
780	10245	-4.0	-1.4	-2.2	93,011,857	16%	Prrc2c;Prrc2c	PRRC2C;PRRC2C iso5	§1219, §1222;§1219, §1222	Protein PRRC2C	Q3TLH4;Q3TLH4-5	http://www.phosphosite.org/proteinAction.do?id=7763&showAllSites=true	310.7	QREESETRS*ESS*DFEVVPK	3	800.3315	4	78.48	94,674,531	91,349,182	22,519,048	26,123,396	63,274,566	62,772,728	48,213,216	38,224,328	93,011,857	24,321,222	63,023,647	43,218,772	3%	10%	1%	16%	0.26	0.68	0.46	-1.94	-0.56	-1.11	-1.98	-0.48	-1.12	-3.82	-1.48	-2.15	-3.95	-1.40	-2.17
781	10246	-6.8	1.3	-5.9	15,188,167	44%	Prrc2c;Prrc2c	PRRC2C;PRRC2C iso5	§1236, §1238, §1240;§1236, §1238, §1240	Protein PRRC2C	Q3TLH4;Q3TLH4-5	http://www.phosphosite.org/proteinAction.do?id=7763&showAllSites=true	310.7	QRGS*ET*DT*DSEVHESASDKDSVSK	3	945.3528	8	39.39	9,122,093	16,198,103		1,917,838	14,991,542	15,384,793	2,867,123	1,495,981	12,660,098	1,917,838	15,188,167	2,181,552	40%		2%	44%	0.15	1.20	0.17	-2.72	0.26	-2.54	-2.77	0.34	-2.55	-6.60	1.20	-5.80	-6.82	1.27	-5.86
782	10250	-2.0	-1.3	-2.7	15,150,139	36%	Prrc2c;Prrc2c	PRRC2C;PRRC2C iso5	§1238, §1240;§1238, §1240	Protein PRRC2C	Q3TLH4;Q3TLH4-5	http://www.phosphosite.org/proteinAction.do?id=7763&showAllSites=true	310.7	GSET*DT*DSEVHESASDKDSVSK	3	823.9775	5	40.65	13,871,754	16,428,524	8,325,540	7,437,507	9,203,568	12,883,441	4,265,259	7,159,456	15,150,139	7,881,524	11,043,505	5,712,358	12%	8%	24%	36%	0.52	0.73	0.38	-0.94	-0.46	-1.41	-0.99	-0.38	-1.42	-1.92	-1.37	-2.65	-1.99	-1.30	-2.68
783	10252	-1.5	-2.2	-2.6	14,100,462	21%	Prrc2c;Prrc2c	PRRC2C;PRRC2C iso5	§1240;§1240	Protein PRRC2C	Q3TLH4;Q3TLH4-5	http://www.phosphosite.org/proteinAction.do?id=7763&showAllSites=true	310.7	GSETDT*DSEVHESASDKDSVSK	3	797.3220	7	38.08	14,101,891	14,099,033	9,369,600	9,968,237	5,239,311	7,092,379	5,049,670	6,112,856	14,100,462	9,668,918	6,165,845	5,581,263	0%	4%	21%	13%	0.69	0.44	0.40	-0.54	-1.19	-1.34	-0.59	-1.12	-1.35	-1.46	-2.29	-2.53	-1.51	-2.17	-2.55
784	10263	3.0	6.5	5.4	40,551,672	20%	Prrc2c;Prrc2c	PRRC2C;PRRC2C iso5	§2431;§2431	Protein PRRC2C	Q3TLH4;Q3TLH4-5	http://www.phosphosite.org/proteinAction.do?id=7763&showAllSites=true	310.7	SQPAFMQSSLS*QPSVVLSGTAIHNFPAVQHQELAK	4	954.4710	4	133.02	7,514,360	5,612,654	20,600,747	20,651,881	35,715,844	45,387,500	33,835,285	38,297,695	6,563,507	20,626,314	40,551,672	36,066,490	20%	0%	17%	9%	3.14	6.18	5.50	1.65	2.63	2.46	1.60	2.70	2.44	3.14	6.18	5.50	3.04	6.52	5.44
785	10315	5.3	6.4	4.4	44,042,201	8%	Prrc2c;Prrc2c	PRRC2C;PRRC2C iso5	1276;1276	Protein PRRC2C	Q3TLH4;Q3TLH4-5	http://www.phosphosite.org/proteinAction.do?id=7763&showAllSites=true	310.7	KPVKPQS*SFKPENHVR	4	490.2557	2	40.32	6,848,160	7,685,332	41,279,280	38,412,442	41,657,494	46,426,908	31,934,307	32,471,476	7,266,746	39,845,861	44,042,201	32,202,891	8%	5%	8%	1%	5.48	6.06	4.43	2.46	2.60	2.15	2.41	2.68	2.13	5.48	6.06	4.43	5.31	6.39	4.39
786	10316	5.3	6.4	4.4	44,042,201	8%	Prrc2c;Prrc2c	PRRC2C;PRRC2C iso5	1277;1277	Protein PRRC2C	Q3TLH4;Q3TLH4-5	http://www.phosphosite.org/proteinAction.do?id=7763&showAllSites=true	310.7	KPVKPQSS*FKPENHVR	4	490.2557	3	40.33	6,848,160	7,685,332	41,279,280	38,412,442	41,657,494	46,426,908	31,934,307	32,471,476	7,266,746	39,845,861	44,042,201	32,202,891	8%	5%	8%	1%	5.48	6.06	4.43	2.46	2.60	2.15	2.41	2.68	2.13	5.48	6.06	4.43	5.31	6.39	4.39
787	10320	2.6	3.5	3.0	76,292,446	2%	Prrc2c;Prrc2c	PRRC2C;PRRC2C iso5	2795;2716	Protein PRRC2C	Q3TLH4;Q3TLH4-5	http://www.phosphosite.org/proteinAction.do?id=7763&showAllSites=true	310.7	TQRVDS*DTSNPETLSDPPGTCPEKVEEKPPPAPTITTKPVR	5	911.2441	3	83.53	23,058,831	22,909,779	60,191,599	61,724,405	76,612,459	75,972,432		70,477,783	22,984,305	60,958,002	76,292,446	70,477,783	0%	2%	1%		2.65	3.32	3.07	1.41	1.73	1.62	1.36	1.81	1.60	2.65	3.32	3.07	2.57	3.50	3.04
788	10331	-2.6	-1.2	-1.2	102,441,461	33%	Prrc2c;Prrc2c	PRRC2C;PRRC2C iso5	617;617	Protein PRRC2C	Q3TLH4;Q3TLH4-5	http://www.phosphosite.org/proteinAction.do?id=7763&showAllSites=true	310.7	QDSNRSEKET*TQVVQEAEPESGAQPR	4	745.8375	8	67.70	102,441,461		41,150,834		64,988,946	101,587,592	66,143,366	105,914,878	102,441,461	41,150,834	83,288,269	86,029,122			31%	33%	0.40	0.81	0.84	-1.32	-0.30	-0.25	-1.36	-0.22	-0.27	-2.49	-1.23	-1.19	-2.57	-1.17	-1.20
789	10334	-2.6	-1.2	-1.2	102,441,461	33%	Prrc2c;Prrc2c	PRRC2C;PRRC2C iso5	618;618	Protein PRRC2C	Q3TLH4;Q3TLH4-5	http://www.phosphosite.org/proteinAction.do?id=7763&showAllSites=true	310.7	QDSNRSEKETT*QVVQEAEPESGAQPR	4	745.8375	4	67.66	102,441,461		41,150,834		64,988,946	101,587,592	66,143,366	105,914,878	102,441,461	41,150,834	83,288,269	86,029,122			31%	33%	0.40	0.81	0.84	-1.32	-0.30	-0.25	-1.36	-0.22	-0.27	-2.49	-1.23	-1.19	-2.57	-1.17	-1.20
790	10366	5.8	8.7	10.3	84,319,447	40%	Rad54l	RAD54L	39	DNA repair and recombination protein RAD54-like	P70270	http://www.phosphosite.org/proteinAction.do?id=8213&showAllSites=true	84.6	KSSS*ETQVQECFLSPFR	3	703.9819	3	121.60	8,790,337	7,425,769	36,685,246	60,422,365	47,843,361	85,798,360	85,813,712	82,825,181	8,108,053	48,553,805	66,820,860	84,319,447	12%	35%	40%	3%	5.99	8.24	10.40	2.58	3.04	3.38	2.53	3.12	3.36	5.99	8.24	10.40	5.79	8.69	10.30
791	10406	2.0	2.3	2.5	239,345,961	1%	Ranbp1	RANBP1	§60	Ran-specific GTPase-activating protein	P34022	http://www.phosphosite.org/proteinAction.do?id=7697&showAllSites=true	23.6	FAS*ENDLPEWKER	3	567.5821	14	97.58	93,851,353	93,274,555	194,763,379	195,425,748	205,512,487	202,632,384	240,643,055	238,048,868	93,562,954	195,094,563	204,072,436	239,345,961	0%	0%	1%	1%	2.09	2.18	2.56	1.06	1.13	1.36	1.01	1.20	1.34	2.09	2.18	2.56	2.02	2.30	2.53
792	10496	5.6	5.0	7.7	9,217,915	17%	Rbbp6;Rbbp6	RBBP6 iso2;RBBP6	1480;1514	E3 ubiquitin-protein ligase RBBP6	P97868-2;P97868	http://www.phosphosite.org/proteinAction.do?id=7614801&showAllSites=true	195.2	ESLSGQKS*KLREER	3	576.2876	6	39.42		1,178,631	7,649,093	6,079,018	6,188,304	4,880,594	8,918,307	9,517,522	1,178,631	6,864,056	5,534,449	9,217,915		16%	17%	5%	5.82	4.70	7.82	2.54	2.23	2.97	2.49	2.31	2.95	5.82	4.70	7.82	5.63	4.95	7.75
793	10503	5.5	3.8	5.0	107,636,981	27%	Rbbp6;Rbbp6	RBBP6 iso2;RBBP6	1587;1621	E3 ubiquitin-protein ligase RBBP6	P97868-2;P97868	http://www.phosphosite.org/proteinAction.do?id=7614801&showAllSites=true	195.2	SAVKPKPQLSHS*SRLSSDLTR	3	792.0795	7	55.91	21,773,608	15,810,717	113,921,789	101,352,174	63,434,869	73,344,048	113,702,302	77,438,258	18,792,163	107,636,981	68,389,459	95,570,280	22%	8%	10%	27%	5.73	3.64	5.09	2.52	1.86	2.35	2.47	1.94	2.33	5.73	3.64	5.09	5.54	3.84	5.04
794	10505	3.3	2.8	3.5	147,606,422	22%	Rbbp6;Rbbp6	RBBP6 iso2;RBBP6	1588;1622	E3 ubiquitin-protein ligase RBBP6	P97868-2;P97868	http://www.phosphosite.org/proteinAction.do?id=7614801&showAllSites=true	195.2	SAVKPKPQLSHSS*RLSSDLTR	5	475.6506	2	55.90	47,909,572	35,255,001	156,877,299	123,344,501	113,963,203	108,738,232	152,873,569	142,339,276	41,582,286	140,110,900	111,350,718	147,606,422	22%	17%	3%	5%	3.37	2.68	3.55	1.75	1.42	1.83	1.70	1.50	1.81	3.37	2.68	3.55	3.26	2.82	3.52
795	10507	3.3	2.7	3.6	651,819,139	11%	Rbbp6;Rbbp6	RBBP6 iso2;RBBP6	1591;§1625	E3 ubiquitin-protein ligase RBBP6	P97868-2;P97868	http://www.phosphosite.org/proteinAction.do?id=7614801&showAllSites=true	195.2	SAVKPKPQLSHSSRLS*SDLTR	4	594.3114	14	55.91	163,398,873	191,400,104	639,557,021	577,244,319	434,549,128	482,818,464	656,572,398	647,065,880	177,399,488	608,400,670	458,683,796	651,819,139	11%	7%	7%	1%	3.43	2.59	3.67	1.78	1.37	1.88	1.73	1.45	1.86	3.43	2.59	3.67	3.32	2.73	3.64
796	10512	-3.8	-1.6	-1.6	8,856,406	7%	Rbbp6;Rbbp6	RBBP6 iso2;RBBP6	1661, 1665;§1695, §1699	E3 ubiquitin-protein ligase RBBP6	P97868-2;P97868	http://www.phosphosite.org/proteinAction.do?id=7614801&showAllSites=true	195.2	SQSQSS*PSVS*PSR	2	747.2871	3	36.90		8,856,406	2,300,949	2,537,854		5,328,662		5,420,909	8,856,406	2,419,401	5,328,662	5,420,909		7%			0.27	0.60	0.61	-1.87	-0.73	-0.71	-1.92	-0.66	-0.72	-3.66	-1.66	-1.63	-3.78	-1.58	-1.65
797	10516	-2.5	-1.3	1.1	88,074,939	32%	Rbbp6;Rbbp6	RBBP6 iso2;RBBP6	361;§361	E3 ubiquitin-protein ligase RBBP6	P97868-2;P97868	http://www.phosphosite.org/proteinAction.do?id=7614801&showAllSites=true	195.2	NLQPLM#RS*PISR	3	503.2532	30	73.91	78,035,372	85,109,447	26,345,095	41,471,256		60,887,252		88,074,939	81,572,410	33,908,175	60,887,252	88,074,939	6%	32%			0.42	0.75	1.08	-1.27	-0.42	0.11	-1.31	-0.34	0.10	-2.41	-1.34	1.08	-2.49	-1.27	1.07
798	10722	2.2	2.6	2.8	33,994,599	12%	Specc1l	SPECC1L	§869	Cytospin-A	Q2KN98	http://www.phosphosite.org/proteinAction.do?id=11511&showAllSites=true	124.4	TPLS*PSPMK	2	519.2405	7	76.32	11,484,632	12,524,328	27,081,770	27,339,357	27,746,044	30,388,552	31,203,908	36,785,290	12,004,480	27,210,563	29,067,298	33,994,599	6%	1%	6%	12%	2.27	2.42	2.83	1.18	1.28	1.50	1.13	1.35	1.49	2.27	2.42	2.83	2.19	2.55	2.81
799	10752	3.4	4.0	4.5	48,323,710	26%	Tacc2;Tacc2;Tacc2;Tacc2	TACC2 iso1;TACC2 iso1;TACC2 iso1;TACC2 iso1	510, 514, 521;396, 400, 407;396, 400, 407;21, 25, 32	Transforming acidic coiled-coil-containing protein 2	Q9JJG0;Q9JJG0-2;Q9JJG0-3;Q9JJG0-4	http://www.phosphosite.org/proteinAction.do?id=15717902&showAllSites=true	124.1	KTPEKLDNTPAS*PPRS*PTEPSDT*PIAK	4	779.3513	3	69.91	12,481,737	8,638,410		37,583,416	40,322,402		56,162,347	40,485,072	10,560,074	37,583,416	40,322,402	48,323,710	26%			23%	3.56	3.82	4.58	1.83	1.93	2.19	1.78	2.01	2.18	3.56	3.82	4.58	3.44	4.03	4.53
800	10772	7.2	9.7	11.7	175,917,569	20%	Tacc2;Tacc2;Tacc2;Tacc2	TACC2 iso1;TACC2 iso1;TACC2 iso1;TACC2 iso1	933;819;730;381	Transforming acidic coiled-coil-containing protein 2	Q9JJG0;Q9JJG0-2;Q9JJG0-3;Q9JJG0-4	http://www.phosphosite.org/proteinAction.do?id=15717902&showAllSites=true	124.1	IGS*TEVEKPPGLLFQQPDLDSALQVAR	3	996.8408	5	148.86	13,150,040	16,727,508	95,337,947	126,099,493	132,216,016	141,735,872	164,943,774	186,891,364	14,938,774	110,718,720	136,975,944	175,917,569	17%	20%	5%	9%	7.41	9.17	11.78	2.89	3.20	3.56	2.84	3.27	3.54	7.41	9.17	11.78	7.17	9.67	11.66
801	10774	7.2	9.7	11.7	175,917,569	20%	Tacc2;Tacc2;Tacc2;Tacc2	TACC2 iso1;TACC2 iso1;TACC2 iso1;TACC2 iso1	934;820;731;382	Transforming acidic coiled-coil-containing protein 2	Q9JJG0;Q9JJG0-2;Q9JJG0-3;Q9JJG0-4	http://www.phosphosite.org/proteinAction.do?id=15717902&showAllSites=true	124.1	IGST*EVEKPPGLLFQQPDLDSALQVAR	3	996.8408	3	148.86	13,150,040	16,727,508	95,337,947	126,099,493	132,216,016	141,735,872	164,943,774	186,891,364	14,938,774	110,718,720	136,975,944	175,917,569	17%	20%	5%	9%	7.41	9.17	11.78	2.89	3.20	3.56	2.84	3.27	3.54	7.41	9.17	11.78	7.17	9.67	11.66
802	10789	-3.1	-1.2	-2.7	16,206,483	9%	Ticrr	TICRR	§1079	Treslin	Q8BQ33	http://www.phosphosite.org/proteinAction.do?id=3289110&showAllSites=true	208.2	TLLFGALSEIPSS*SKK	3	586.6410	2	132.70	15,601,101	16,811,865	5,394,509		13,194,314	11,689,715	5,929,066	6,388,371	16,206,483	5,394,509	12,442,015	6,158,719	5%		9%	5%	0.33	0.77	0.38	-1.59	-0.38	-1.40	-1.63	-0.30	-1.41	-3.00	-1.30	-2.63	-3.11	-1.23	-2.66
803	10829	1.0	-1.2	-2.5	9,880,778	27%	Tnks1bp1	TNKS1BP1	§1444	182 kDa tankyrase-1-binding protein	P58871	http://www.phosphosite.org/proteinAction.do?id=4374&showAllSites=true	181.7	SPPSGSQS*LLEGIMTASSSK	3	681.9817	3	145.26	9,290,304		8,744,509	11,017,046	8,531,352	5,838,611		3,768,177	9,290,304	9,880,778	7,184,982	3,768,177		16%	27%		1.06	0.77	0.41	0.09	-0.37	-1.30	0.04	-0.29	-1.32	1.06	-1.29	-2.47	1.03	-1.23	-2.49
804	10843	2.5	1.7	2.1	41,459,753	7%	Topors	TOPORS	§196	E3 ubiquitin-protein ligase Topors	Q80Z37	http://www.phosphosite.org/proteinAction.do?id=11485&showAllSites=true	117.0	SASLYS*PSSTVSR	2	711.3191	10	78.82		15,913,115		41,459,753	27,176,418	24,455,800	34,037,301		15,913,115	41,459,753	25,816,109	34,037,301			7%		2.61	1.62	2.14	1.38	0.70	1.10	1.33	0.78	1.08	2.61	1.62	2.14	2.52	1.71	2.12
805	10906	2.5	3.0	3.3	342,167,990	12%	Tsc2;Tsc2;Tsc2;Tsc2;Tsc2;Tsc2;Tsc2	TSC2;TSC2 iso2;TSC2 iso3;TSC2 iso4;TSC2 iso5;TSC2 iso6;TSC2 iso7	§1365;1328;1326;1321;1342;1343;1300	Tuberin	Q61037;Q61037-2;Q61037-3;Q61037-4;Q61037-5;Q61037-6;Q61037-7	http://www.phosphosite.org/proteinAction.do?id=1480&showAllSites=true	201.9	AIS*SEGARPAVDLSFQPSQPLSK	3	822.4073	7	112.46	104,221,355	103,954,576	257,769,352	280,155,989	304,865,015	293,848,672	312,611,051	371,724,929	104,087,966	268,962,671	299,356,843	342,167,990	0%	6%	3%	12%	2.58	2.88	3.29	1.37	1.52	1.72	1.32	1.60	1.70	2.58	2.88	3.29	2.50	3.03	3.26
806	10912	-3.0	1.2	-1.5	15,950,983	43%	Uhrf2	UHRF2	§668	E3 ubiquitin-protein ligase UHRF2	Q7TMI3	http://www.phosphosite.org/proteinAction.do?id=20949&showAllSites=true	90.0	QGSEATKRPAS*DDECPGDSK	3	738.9705	23	28.80	15,059,430	13,903,114	6,432,965	3,426,652	14,698,188	17,203,778	8,253,662	11,407,742	14,481,272	4,929,808	15,950,983	9,830,702	6%	43%	11%	23%	0.34	1.10	0.68	-1.55	0.14	-0.56	-1.60	0.22	-0.57	-2.94	1.10	-1.47	-3.04	1.16	-1.49
807	10918	-5.0	1.0	1.0	3,907,929	41%	Uhrf2	UHRF2	663	E3 ubiquitin-protein ligase UHRF2	Q7TMI3	http://www.phosphosite.org/proteinAction.do?id=20949&showAllSites=true	90.0	KQGSEAT*KRPASDDECPGDSK	3	781.6688	2	26.13		3,840,898		800,372	3,109,836	4,431,429	2,781,559	5,034,298	3,840,898	800,372	3,770,633	3,907,929			25%	41%	0.21	0.98	1.02	-2.26	-0.03	0.02	-2.31	0.05	0.01	-4.80	-1.02	1.02	-4.96	1.04	1.01
808	10921	-3.4	-1.0	3.2	145,796,411	26%	Vcpip1	VCIP135	§1196	Deubiquitinating protein VCIP135	Q8CDG3	http://www.phosphosite.org/proteinAction.do?id=11241&showAllSites=true	134.4	SKAQKENS*MEEPEEMDSQDAETTNTTEPMDHS	4	927.3642	3	70.85	44,941,056		16,015,139	11,047,444		41,108,340		145,796,411	44,941,056	13,531,292	41,108,340	145,796,411		26%			0.30	0.91	3.24	-1.73	-0.13	1.70	-1.78	-0.05	1.68	-3.32	-1.09	3.24	-3.43	-1.04	3.21
809	10926	-3.4	-1.0	3.2	145,796,411	26%	Vcpip1	VCIP135	1205	Deubiquitinating protein VCIP135	Q8CDG3	http://www.phosphosite.org/proteinAction.do?id=11241&showAllSites=true	134.4	SKAQKENSMEEPEEMDS*QDAETTNTTEPMDHS	4	927.3642	2	70.59	44,941,056		16,015,139	11,047,444		41,108,340		145,796,411	44,941,056	13,531,292	41,108,340	145,796,411		26%			0.30	0.91	3.24	-1.73	-0.13	1.70	-1.78	-0.05	1.68	-3.32	-1.09	3.24	-3.43	-1.04	3.21
810	10935	2.7	5.9	5.2	11,555,686	18%	Vcpip1;Vcpip1	VCIP135;VCIP135 iso2	45;45	Deubiquitinating protein VCIP135	Q8CDG3;Q8CDG3-2	http://www.phosphosite.org/proteinAction.do?id=11241&showAllSites=true	134.4	ILS*GSCPDPK	2	577.2516	3	72.93	2,098,677	2,022,701	5,084,837	6,599,059	10,567,522	12,543,850	9,779,375	11,661,375	2,060,689	5,841,948	11,555,686	10,720,375	3%	18%	12%	12%	2.83	5.61	5.20	1.50	2.49	2.38	1.46	2.56	2.37	2.83	5.61	5.20	2.74	5.92	5.15
811	10941	2.3	1.7	3.4	10,780,473	27%	Wrn	WRN	§1342	Werner syndrome ATP-dependent helicase homolog	O09053	http://www.phosphosite.org/proteinAction.do?id=13068&showAllSites=true	157.1	RFPS*SAESCESCKESK	3	656.9324	3	47.31	3,726,280	2,634,702	7,472,290			5,083,718	8,689,962	12,870,984	3,180,491	7,472,290	5,083,718	10,780,473	24%			27%	2.35	1.60	3.39	1.23	0.68	1.76	1.18	0.75	1.75	2.35	1.60	3.39	2.27	1.69	3.36
812	10942	2.3	1.7	3.4	10,780,473	27%	Wrn	WRN	§1343	Werner syndrome ATP-dependent helicase homolog	O09053	http://www.phosphosite.org/proteinAction.do?id=13068&showAllSites=true	157.1	RFPSS*AESCESCKESK	3	656.9324	2	47.88	3,726,280	2,634,702	7,472,290			5,083,718	8,689,962	12,870,984	3,180,491	7,472,290	5,083,718	10,780,473	24%			27%	2.35	1.60	3.39	1.23	0.68	1.76	1.18	0.75	1.75	2.35	1.60	3.39	2.27	1.69	3.36
813	10952	-2.1	-1.3	-6.6	21,097,619	34%	Zc3hc1;Zc3hc1	NIPA;NIPA iso2	§334, §337, §343;334, 337, 343	Nuclear-interacting partner of ALK	Q80YV2;Q80YV2-2	http://www.phosphosite.org/proteinAction.do?id=3472&showAllSites=true	55.2	SQDATVS*PGS*EQSEKS*PGPIVSR	3	861.6853	2	74.33	17,646,526	24,548,712	7,780,223	12,692,015		15,861,319	3,415,760	3,060,902	21,097,619	10,236,119	15,861,319	3,238,331	23%	34%		8%	0.49	0.75	0.15	-1.04	-0.41	-2.70	-1.09	-0.33	-2.72	-2.06	-1.33	-6.51	-2.13	-1.26	-6.58
814	10958	2.6	2.4	2.3	32,657,651	22%	Zc3hc1;Zc3hc1	NIPA;NIPA iso2	§340;340	Nuclear-interacting partner of ALK	Q80YV2;Q80YV2-2	http://www.phosphosite.org/proteinAction.do?id=3472&showAllSites=true	55.2	SQDATVSPGSEQS*EKSPGPIVSR	2	1212.0579	2	65.76	11,519,849	12,786,279	34,426,539	30,888,762	31,833,304	23,381,258	31,198,539	26,453,603	12,153,064	32,657,651	27,607,281	28,826,071	7%	8%	22%	12%	2.69	2.27	2.37	1.43	1.18	1.25	1.38	1.26	1.23	2.69	2.27	2.37	2.60	2.40	2.35
815	10959	2.6	2.4	2.3	32,657,651	22%	Zc3hc1;Zc3hc1	NIPA;NIPA iso2	§343;343	Nuclear-interacting partner of ALK	Q80YV2;Q80YV2-2	http://www.phosphosite.org/proteinAction.do?id=3472&showAllSites=true	55.2	SQDATVSPGSEQSEKS*PGPIVSR	2	1212.0579	16	65.76	11,519,849	12,786,279	34,426,539	30,888,762	31,833,304	23,381,258	31,198,539	26,453,603	12,153,064	32,657,651	27,607,281	28,826,071	7%	8%	22%	12%	2.69	2.27	2.37	1.43	1.18	1.25	1.38	1.26	1.23	2.69	2.27	2.37	2.60	2.40	2.35
816	10968	-2.0	-2.5	-7.4	188,393,501	19%	Zc3hc1;Zc3hc1	NIPA;NIPA iso2	§358, §369;358, 369	Nuclear-interacting partner of ALK	Q80YV2;Q80YV2-2	http://www.phosphosite.org/proteinAction.do?id=3472&showAllSites=true	55.2	SWESSS*PVDRPELEAAS*PTTR	3	821.3473	8	94.45	214,013,529	162,773,472	96,557,444	101,369,581		72,195,264	25,604,708	25,788,257	188,393,501	98,963,513	72,195,264	25,696,482	19%	3%		1%	0.53	0.38	0.14	-0.93	-1.38	-2.87	-0.98	-1.31	-2.89	-1.90	-2.61	-7.33	-1.97	-2.47	-7.40
817	11026	2.6	3.8	3.8	73,306,637	34%	Zzef1;Zzef1	ZZEF1;ZZEF1 iso2	§1464, §1488;§1464, §1488	Zinc finger ZZ-type and EF-hand domain-containing protein 1	Q5SSH7;Q5SSH7-2	http://www.phosphosite.org/proteinAction.do?id=15955&showAllSites=true	328.1	TSS*VVEEHFQGSASPTEAATPAAGDRS*PALEIQPK	4	932.1738	5	100.71	19,070,961	19,405,680	49,782,118	51,917,264	62,032,015	77,890,536	91,093,564	55,519,710	19,238,321	50,849,691	69,961,276	73,306,637	1%	3%	16%	34%	2.64	3.64	3.81	1.40	1.86	1.93	1.35	1.94	1.92	2.64	3.64	3.81	2.56	3.84	3.77
818	11031	1.7	-1.2	-2.6	250,743,962	15%	Zzef1;Zzef1	ZZEF1;ZZEF1 iso2	§1515, §1518;§1515, §1518	Zinc finger ZZ-type and EF-hand domain-containing protein 1	Q5SSH7;Q5SSH7-2	http://www.phosphosite.org/proteinAction.do?id=15955&showAllSites=true	328.1	LLPSSGPCVAEVSTAEEPS*PPS*TPTR	3	942.7483	4	108.72	147,634,535	134,461,408	250,743,962			115,164,432	61,383,345	49,274,143	141,047,972	250,743,962	115,164,432	55,328,744	7%			15%	1.78	0.82	0.39	0.83	-0.29	-1.35	0.78	-0.22	-1.36	1.78	-1.22	-2.55	1.72	-1.16	-2.57
819	11032	1.7	-1.2	-2.6	250,743,962	15%	Zzef1;Zzef1	ZZEF1;ZZEF1 iso2	§1515, §1519;§1515, §1519	Zinc finger ZZ-type and EF-hand domain-containing protein 1	Q5SSH7;Q5SSH7-2	http://www.phosphosite.org/proteinAction.do?id=15955&showAllSites=true	328.1	LLPSSGPCVAEVSTAEEPS*PPST*PTR	3	942.7483	7	108.79	147,634,535	134,461,408	250,743,962			115,164,432	61,383,345	49,274,143	141,047,972	250,743,962	115,164,432	55,328,744	7%			15%	1.78	0.82	0.39	0.83	-0.29	-1.35	0.78	-0.22	-1.36	1.78	-1.22	-2.55	1.72	-1.16	-2.57
820	Cell development/differentiation
821	11092	2.0	2.5	1.5	7,017,751	21%	Ankrd17;Ankrd17	ANKRD17;ANKRD17 iso3	799;799	Ankyrin repeat domain-containing protein 17	Q99NH0;Q99NH0-3	http://www.phosphosite.org/proteinAction.do?id=10939&showAllSites=true	274.0	SNSHLPANSQDVQGYITNQS*PESIVEEAQGK	3	1136.5178	1	119.06	3,260,207	2,548,211	6,020,541			7,017,751	3,624,447	4,893,130	2,904,209	6,020,541	7,017,751	4,258,789	17%			21%	2.07	2.42	1.47	1.05	1.27	0.55	1.00	1.35	0.54	2.07	2.42	1.47	2.01	2.55	1.45
822	11094	7.6	7.0	11.0	7,593,424	26%	Ankrd17;Ankrd17;Ankrd17	ANKRD17;ANKRD17 iso3;ANKRD17 iso2	§222;§222;81	Ankyrin repeat domain-containing protein 17	Q99NH0;Q99NH0-3;Q99NH0-2	http://www.phosphosite.org/proteinAction.do?id=10939&showAllSites=true	274.0	MRAES*TANAGQSDNR	2	844.3463	5	31.77	684,483		6,376,645	4,409,664	4,732,795	4,327,855	7,976,729	7,210,119	684,483	5,393,154	4,530,325	7,593,424		26%	6%	7%	7.88	6.62	11.09	2.98	2.73	3.47	2.93	2.80	3.46	7.88	6.62	11.09	7.62	6.98	10.99
823	11116	3.4	1.1	1.4	13,682,641	11%	Brd1;Brd1	BRD1;BRD1 iso2	§803, §814;934, 945	Bromodomain-containing protein 1	G5E8P1;G5E8P1-2	http://www.phosphosite.org/proteinAction.do?id=9388&showAllSites=true	119.6	SRS*TCGDSEVEEES*PGKR	3	723.9434	2	39.09	3,629,814	4,215,002	13,682,641		4,043,480		5,653,114		3,922,408	13,682,641	4,043,480	5,653,114	11%				3.49	1.03	1.44	1.80	0.04	0.53	1.75	0.12	0.51	3.49	1.03	1.44	3.38	1.09	1.43
824	11119	1.4	2.8	-1.4	9,514,651	49%	Brd1;Brd1	BRD1;BRD1 iso2	§804, §808, §814;935, 939, 945	Bromodomain-containing protein 1	G5E8P1;G5E8P1-2	http://www.phosphosite.org/proteinAction.do?id=9388&showAllSites=true	119.6	SRST*CGDS*EVEEES*PGKR	3	750.5988	2	44.12	3,579,274		6,814,937	3,685,813	9,213,713	9,815,589	1,723,027	3,529,580	3,579,274	5,250,375	9,514,651	2,626,303		42%	4%	49%	1.47	2.66	0.73	0.55	1.41	-0.45	0.51	1.49	-0.46	1.47	2.66	-1.36	1.42	2.80	-1.38
825	11127	3.0	2.8	4.3	136,231,498	21%	Brd1;Brd1	BRD1;BRD1 iso2	§890;1021	Bromodomain-containing protein 1	G5E8P1;G5E8P1-2	http://www.phosphosite.org/proteinAction.do?id=9388&showAllSites=true	119.6	RHTLEDRS*ELISCIENGNYAK	4	647.0508	5	97.46	36,012,259	26,648,386	88,344,840	105,676,267	82,199,295	81,313,496	130,882,509	141,580,488	31,330,322	97,010,554	81,756,395	136,231,498	21%	13%	1%	6%	3.10	2.61	4.35	1.63	1.38	2.12	1.58	1.46	2.11	3.10	2.61	4.35	3.00	2.75	4.31
826	11132	1.1	-1.4	-2.7	5,207,583	12%	Bzw2	BZW2	§10	Basic leucine zipper and W2 domain-containing protein 2	Q91VK1	http://www.phosphosite.org/proteinAction.do?id=6798&showAllSites=true	48.0	HQKPVLT*GQR	3	415.2151	3	30.83	4,554,013	4,312,526	5,139,498	5,275,668	2,765,475	3,265,994	1,674,609	1,614,065	4,433,269	5,207,583	3,015,735	1,644,337	4%	2%	12%	3%	1.17	0.68	0.37	0.23	-0.56	-1.43	0.18	-0.48	-1.44	1.17	-1.47	-2.70	1.14	-1.39	-2.72
827	11137	-1.6	-1.1	-3.0	407,283,269	59%	Bzw2	BZW2	§412, §414	Basic leucine zipper and W2 domain-containing protein 2	Q91VK1	http://www.phosphosite.org/proteinAction.do?id=6798&showAllSites=true	48.0	FVEWLQNAEEES*ES*EGEES	3	796.6207	62	144.76	423,945,193	390,621,346	278,586,090	239,269,366	405,401,992	310,794,048	191,943,887	79,420,255	407,283,269	258,927,728	358,098,020	135,682,071	6%	11%	19%	59%	0.64	0.88	0.33	-0.65	-0.19	-1.59	-0.70	-0.11	-1.60	-1.57	-1.14	-3.00	-1.63	-1.08	-3.03
828	11156	3.2	5.0	5.1	36,450,814	28%	Dnmt1;Dnmt1	DNMT1;DNMT1 iso2	§138;20	DNA (cytosine-5)-methyltransferase 1	P13864;P13864-2	http://www.phosphosite.org/proteinAction.do?id=10966&showAllSites=true	183.1	RS*KSDSDTLSVETSPSSVATRR	4	612.2947	2	63.11	5,661,518	8,455,337	23,671,283	23,712,823	34,176,945	33,385,448	38,342,464	34,559,165	7,058,427	23,692,053	33,781,196	36,450,814	28%	0%	2%	7%	3.36	4.79	5.16	1.75	2.26	2.37	1.70	2.34	2.35	3.36	4.79	5.16	3.25	5.05	5.12
829	11166	1.3	3.1	1.8	599,115,304	6%	Dnmt1;Dnmt1	DNMT1;DNMT1 iso2	§140;22	DNA (cytosine-5)-methyltransferase 1	P13864;P13864-2	http://www.phosphosite.org/proteinAction.do?id=10966&showAllSites=true	183.1	SKS*DSDTLSVETSPSSVATR	3	711.9898	28	77.41	214,387,960	196,233,259	286,116,732	273,536,760	586,156,433	612,074,176	387,509,713	361,972,629	205,310,610	279,826,746	599,115,304	374,741,171	6%	3%	3%	5%	1.36	2.92	1.83	0.45	1.55	0.87	0.40	1.62	0.85	1.36	2.92	1.83	1.32	3.08	1.81
830	11172	1.4	3.3	1.9	526,684,534	8%	Dnmt1;Dnmt1	DNMT1;DNMT1 iso2	§142;24	DNA (cytosine-5)-methyltransferase 1	P13864;P13864-2	http://www.phosphosite.org/proteinAction.do?id=10966&showAllSites=true	183.1	RSKSDS*DTLSVETSPSSVATR	3	764.0235	14	69.05	177,051,615	158,477,215	247,122,504	229,992,902	519,599,532	533,769,536	321,797,100	329,237,061	167,764,415	238,557,703	526,684,534	325,517,080	8%	5%	2%	2%	1.42	3.14	1.94	0.51	1.65	0.96	0.46	1.73	0.94	1.42	3.14	1.94	1.38	3.31	1.92
831	11183	1.2	3.6	1.8	11,372,628	14%	Dnmt1;Dnmt1	DNMT1;DNMT1 iso2	§187;69	DNA (cytosine-5)-methyltransferase 1	P13864;P13864-2	http://www.phosphosite.org/proteinAction.do?id=10966&showAllSites=true	183.1	KPKEESEEGNS*AESAAEER	3	719.6375	8	34.69		3,290,782	3,807,554	4,664,615	11,372,628		5,999,163		3,290,782	4,236,084	11,372,628	5,999,163		14%			1.29	3.46	1.82	0.36	1.79	0.87	0.32	1.87	0.85	1.29	3.46	1.82	1.25	3.65	1.81
832	11194	4.0	6.6	7.2	49,205,217	27%	Dnmt1;Dnmt1	DNMT1;DNMT1 iso2	§285;167	DNA (cytosine-5)-methyltransferase 1	P13864;P13864-2	http://www.phosphosite.org/proteinAction.do?id=10966&showAllSites=true	183.1	S*QPRDPAAK	2	525.2424	4	23.58	5,477,981	8,092,130	26,776,706	29,369,126	37,332,629	48,061,080	52,124,250	46,286,184	6,785,055	28,072,916	42,696,855	49,205,217	27%	7%	18%	8%	4.14	6.29	7.25	2.05	2.65	2.86	2.00	2.73	2.84	4.14	6.29	7.25	4.00	6.64	7.18
833	11277	3.0	2.0	4.1	30,562,322	23%	Gas7;Gas7	GAS7;GAS7 iso2	307;226	Growth arrest-specific protein 7	Q60780;Q60780-2	http://www.phosphosite.org/proteinAction.do?id=14666&showAllSites=true	48.1	TQQLEIKLS*NKTEEDIKK	4	557.0411	2	76.66		7,362,682	25,355,556	19,974,701	16,534,351	12,043,274	25,618,849	35,505,795	7,362,682	22,665,128	14,288,812	30,562,322		17%	22%	23%	3.08	1.94	4.15	1.62	0.96	2.05	1.57	1.03	2.04	3.08	1.94	4.15	2.98	2.05	4.11
834	11284	15.9	20.7	24.6	61,792,898	25%	Gigyf2	TNRC15	§19, §25	GRB10-interacting GYF protein 2	Q6Y7W8	http://www.phosphosite.org/proteinAction.do?id=11337&showAllSites=true	149.1	ALS*SGGSIT*SPPLSPALPK	3	647.3108	2	128.52	2,052,002	2,918,790	41,875,284	39,867,879	55,309,722	42,287,260	69,350,754	54,235,042	2,485,396	40,871,582	48,798,491	61,792,898	25%	3%	19%	17%	16.44	19.63	24.86	4.04	4.30	4.64	3.99	4.37	4.62	16.44	19.63	24.86	15.91	20.71	24.63
835	11285	7.1	7.4	8.9	155,763,625	5%	Gigyf2	TNRC15	§19, §26	GRB10-interacting GYF protein 2	Q6Y7W8	http://www.phosphosite.org/proteinAction.do?id=11337&showAllSites=true	149.1	ALS*SGGSITS*PPLSPALPK	2	970.4625	10	128.59	17,350,258	17,445,438	124,370,627	131,989,965	120,202,900	122,575,928	161,040,567	150,486,684	17,397,848	128,180,296	121,389,414	155,763,625	0%	4%	1%	5%	7.37	6.98	8.95	2.88	2.80	3.16	2.83	2.88	3.15	7.37	6.98	8.95	7.13	7.36	8.87
836	11288	7.1	9.5	9.5	101,461,309	27%	Gigyf2	TNRC15	§19, §26, §30	GRB10-interacting GYF protein 2	Q6Y7W8	http://www.phosphosite.org/proteinAction.do?id=11337&showAllSites=true	149.1	ALS*SGGSITS*PPLS*PALPK	2	1010.4457	4	129.65	9,736,748	11,500,566	92,056,738	62,979,736	107,817,166	83,714,128	113,466,784	89,455,835	10,618,657	77,518,237	95,765,647	101,461,309	12%	27%	18%	17%	7.30	9.02	9.56	2.87	3.17	3.26	2.82	3.25	3.24	7.30	9.02	9.56	7.06	9.51	9.46
837	11293	26.6	43.6	66.2	13,356,467	62%	Gigyf2	TNRC15	§23	GRB10-interacting GYF protein 2	Q6Y7W8	http://www.phosphosite.org/proteinAction.do?id=11337&showAllSites=true	149.1	ALSSGGS*ITSPPLSPALPK	3	620.6553	3	120.78			7,897,212	3,094,594	9,108,084	7,440,616	16,727,512	9,985,422	200,000	5,495,903	8,274,350	13,356,467		62%	14%	36%	27.48	41.37	66.78	4.78	5.37	6.06	4.73	5.45	6.05	27.48	41.37	66.78	26.59	43.64	66.15
838	11298	4.4	4.4	4.9	68,241,712	29%	Gigyf2	TNRC15	§243	GRB10-interacting GYF protein 2	Q6Y7W8	http://www.phosphosite.org/proteinAction.do?id=11337&showAllSites=true	149.1	S*TGWREHMER	3	456.8553	4	52.85	10,977,788	16,437,535	64,100,937	59,335,979	45,510,724	68,526,664	59,050,858	77,432,565	13,707,661	61,718,458	57,018,694	68,241,712	28%	5%	29%	19%	4.50	4.16	4.98	2.17	2.06	2.32	2.12	2.13	2.30	4.50	4.16	4.98	4.36	4.39	4.93
839	11299	-2.6	-1.8	-1.7	30,426,272	31%	Gigyf2	TNRC15	§25	GRB10-interacting GYF protein 2	Q6Y7W8	http://www.phosphosite.org/proteinAction.do?id=11337&showAllSites=true	149.1	ALSSGGSIT*SPPLSPALPK	3	620.6553	3	102.89	37,067,404	23,785,140	11,067,452	12,856,551		16,432,344		18,245,278	30,426,272	11,962,002	16,432,344	18,245,278	31%	11%			0.39	0.54	0.60	-1.35	-0.89	-0.74	-1.39	-0.81	-0.75	-2.54	-1.85	-1.67	-2.63	-1.76	-1.68
840	11352	2.4	2.3	4.3	37,879,279	47%	Mllt3	MLLT3	302	Protein AF-9	A2AM29	http://www.phosphosite.org/proteinAction.do?id=16140&showAllSites=true	63.3	KKS*SSEALFK	3	402.2040	8	50.60		8,729,673	28,361,777	14,109,415		18,766,848	29,692,630	46,065,929	8,729,673	21,235,596	18,766,848	37,879,279		47%		31%	2.43	2.15	4.34	1.28	1.10	2.12	1.23	1.18	2.10	2.43	2.15	4.34	2.35	2.27	4.30
841	11353	2.9	1.7	2.7	33,236,589	1%	Ndrg1	NDRG1	§328	Protein NDRG1	Q62433	http://www.phosphosite.org/proteinAction.do?id=6545&showAllSites=true	43.0	SRT*ASGSSVTSLEGTR	3	559.2598	2	47.33		11,015,134	33,541,351	32,931,826	18,131,029	18,026,342	29,960,005		11,015,134	33,236,589	18,078,686	29,960,005		1%	0%		3.02	1.64	2.72	1.59	0.71	1.44	1.55	0.79	1.43	3.02	1.64	2.72	2.92	1.73	2.69
842	11354	3.0	4.1	3.8	22,701,331	25%	Ndrg1	NDRG1	§328, §330	Protein NDRG1	Q62433	http://www.phosphosite.org/proteinAction.do?id=6545&showAllSites=true	43.0	SRT*AS*GSSVTSLEGTR	2	878.3691	4	69.21	6,868,919	4,832,566	17,536,306	18,413,669	20,569,084	24,773,892	21,081,746	24,320,917	5,850,742	17,974,988	22,671,488	22,701,331	25%	3%	13%	10%	3.07	3.87	3.88	1.62	1.95	1.96	1.57	2.03	1.94	3.07	3.87	3.88	2.97	4.09	3.84
843	11361	5.7	4.2	4.0	146,434,272	21%	Ndrg1	NDRG1	§330, §332, §336	Protein NDRG1	Q62433	http://www.phosphosite.org/proteinAction.do?id=6545&showAllSites=true	43.0	SRTAS*GS*SVTS*LEGTR	3	612.5706	2	63.54	21,777,209	27,523,141	147,756,986	145,111,559	112,775,680	83,854,528	100,229,520	98,698,838	24,650,175	146,434,272	98,315,104	99,464,179	16%	1%	21%	1%	5.94	3.99	4.04	2.57	2.00	2.01	2.52	2.07	2.00	5.94	3.99	4.04	5.75	4.21	4.00
844	11362	3.7	3.1	3.4	55,142,766	12%	Ndrg1	NDRG1	§330, §333	Protein NDRG1	Q62433	http://www.phosphosite.org/proteinAction.do?id=6545&showAllSites=true	43.0	SRTAS*GSS*VTSLEGTR	2	878.3691	5	63.71	14,242,982	14,977,687	50,608,517	59,677,014	43,927,286	42,090,428	49,626,155	51,033,814	14,610,335	55,142,766	43,008,857	50,329,985	4%	12%	3%	2%	3.77	2.94	3.44	1.92	1.56	1.78	1.87	1.63	1.77	3.77	2.94	3.44	3.65	3.11	3.41
845	11364	9.1	6.9	5.7	73,273,022	17%	Ndrg1	NDRG1	§330, §333, §336	Protein NDRG1	Q62433	http://www.phosphosite.org/proteinAction.do?id=6545&showAllSites=true	43.0	SRTAS*GSS*VTS*LEGTR	2	918.3523	7	63.40	7,662,992	7,998,183	69,143,757	77,402,287	45,422,537	57,479,840	41,556,752	48,175,486	7,830,587	73,273,022	51,451,188	44,866,119	3%	8%	17%	10%	9.36	6.57	5.73	3.23	2.72	2.52	3.18	2.79	2.50	9.36	6.57	5.73	9.05	6.93	5.68
846	11368	2.6	2.0	2.4	71,445,090	17%	Ndrg1	NDRG1	§330, §336	Protein NDRG1	Q62433	http://www.phosphosite.org/proteinAction.do?id=6545&showAllSites=true	43.0	TAS*GSSVTS*LEGTR	2	756.8026	6	73.17	27,515,335	26,150,639	79,817,215	63,072,964	54,414,641	46,595,264	71,656,005	55,978,740	26,832,987	71,445,090	50,504,953	63,817,373	4%	17%	11%	17%	2.66	1.88	2.38	1.41	0.91	1.25	1.37	0.99	1.24	2.66	1.88	2.38	2.58	1.99	2.36
847	11372	1.4	1.5	3.0	35,831,839	49%	Ndrg1	NDRG1	§332	Protein NDRG1	Q62433	http://www.phosphosite.org/proteinAction.do?id=6545&showAllSites=true	43.0	TASGS*SVTSLEGTR	3	478.2154	13	70.31	13,898,645	9,714,030	19,419,409	14,199,782	23,086,577	11,233,670	44,649,804	27,013,874	11,806,337	16,809,596	17,160,124	35,831,839	25%	22%	49%	35%	1.42	1.45	3.03	0.51	0.54	1.60	0.46	0.62	1.59	1.42	1.45	3.03	1.38	1.53	3.01
848	11374	2.2	1.8	2.5	118,805,708	18%	Ndrg1	NDRG1	§332, §333	Protein NDRG1	Q62433	http://www.phosphosite.org/proteinAction.do?id=6545&showAllSites=true	43.0	SRTASGS*S*VTSLEGTR	3	585.9152	4	63.78		46,288,696	116,633,984	95,413,012	86,462,438	67,145,232	124,425,118	113,186,298	46,288,696	106,023,498	76,803,835	118,805,708		14%	18%	7%	2.29	1.66	2.57	1.20	0.73	1.36	1.15	0.81	1.35	2.29	1.66	2.57	2.22	1.75	2.54
849	11375	5.7	4.2	4.0	146,434,272	21%	Ndrg1	NDRG1	§332, §333, §336	Protein NDRG1	Q62433	http://www.phosphosite.org/proteinAction.do?id=6545&showAllSites=true	43.0	SRTASGS*S*VTS*LEGTR	3	612.5706	6	63.43	21,777,209	27,523,141	147,756,986	145,111,559	112,775,680	83,854,528	100,229,520	98,698,838	24,650,175	146,434,272	98,315,104	99,464,179	16%	1%	21%	1%	5.94	3.99	4.04	2.57	2.00	2.01	2.52	2.07	2.00	5.94	3.99	4.04	5.75	4.21	4.00
850	11376	4.2	2.5	5.2	39,519,290	22%	Ndrg1	NDRG1	§333	Protein NDRG1	Q62433	http://www.phosphosite.org/proteinAction.do?id=6545&showAllSites=true	43.0	TASGSS*VTSLEGTR	3	478.2154	2	58.11	7,385,003	7,737,276	27,907,541	37,970,495	17,347,904	18,324,458	44,894,912	34,143,668	7,561,139	32,939,018	17,836,181	39,519,290	3%	22%	4%	19%	4.36	2.36	5.23	2.12	1.24	2.39	2.08	1.32	2.37	4.36	2.36	5.23	4.21	2.49	5.18
851	11393	3.8	5.0	6.0	100,580,852	22%	Ndrg1	NDRG1	§389	Protein NDRG1	Q62433	http://www.phosphosite.org/proteinAction.do?id=6545&showAllSites=true	43.0	LNITPNSGATGNNAGPKS*MEVSC	3	800.3504	7	90.98	17,800,552	15,274,951	75,759,109	55,573,086	80,300,975	75,535,608	96,516,923	104,644,781	16,537,752	65,666,097	77,918,291	100,580,852	11%	22%	4%	6%	3.97	4.71	6.08	1.99	2.24	2.60	1.94	2.31	2.59	3.97	4.71	6.08	3.84	4.97	6.02
852	11495	1.4	3.1	-2.2	20,141,610	32%	Numb;Numb;Numb;Numb	NUMB;NUMB iso2;NUMB iso3;NUMB iso4	§238, §241, 244;238, 241, 244;227, 230, 233;227, 230, 233	Protein numb homolog	Q9QZS3;Q9QZS3-2;Q9QZS3-3;Q9QZS3-4	http://www.phosphosite.org/proteinAction.do?id=8248&showAllSites=true	70.8	KAETDKTVVGPSVAPGNTAPS*PSS*PTS*PTPDGTASSEMNNPHAIPR	5	959.8257	2	92.16	7,387,602	6,121,372	11,933,063	7,737,210	24,634,362	15,648,858	3,151,792	2,929,696	6,754,487	9,835,136	20,141,610	3,040,744	13%	30%	32%	5%	1.46	2.98	0.45	0.54	1.58	-1.15	0.49	1.65	-1.17	1.46	2.98	-2.22	1.41	3.15	-2.24
853	11533	3.1	4.5	4.6	15,986,260	40%	Numb;Numb;Numb;Numb	NUMB;NUMB iso2;NUMB iso3;NUMB iso4	§243, §246;243, 246;232, 235;232, 235	Protein numb homolog	Q9QZS3;Q9QZS3-2;Q9QZS3-3;Q9QZS3-4	http://www.phosphosite.org/proteinAction.do?id=8248&showAllSites=true	70.8	KAETDKTVVGPSVAPGNTAPSPSSPT*SPT*PDGTASSEMNNPHAIPR	5	943.8325	3	78.32	3,874,555	3,058,582		11,062,674	16,139,859	13,184,604	20,498,467	11,474,053	3,466,568	11,062,674	14,662,231	15,986,260	17%		14%	40%	3.19	4.23	4.61	1.67	2.08	2.21	1.63	2.16	2.19	3.19	4.23	4.61	3.09	4.46	4.57
854	11567	-2.6	1.1	-2.5	7,173,982	50%	Pds5b;Pds5b	APRIN;APRIN iso3	§1255, §1257;§1257, 1259	Sister chromatid cohesion protein PDS5 homolog B	Q4VA53;Q4VA53-3	http://www.phosphosite.org/proteinAction.do?id=6719&showAllSites=true	164.3	TAS*DS*DEQQWPEEKR	3	655.9136	3	65.61	4,959,156	8,433,455	2,253,708	3,038,277	6,220,352	8,127,612	3,671,802	1,753,596	6,696,305	2,645,992	7,173,982	2,712,699	37%	21%	19%	50%	0.40	1.07	0.41	-1.34	0.10	-1.30	-1.39	0.18	-1.32	-2.53	1.07	-2.47	-2.62	1.13	-2.49
855	11586	1.1	4.2	-1.3	29,200,723	49%	Pds5b;Pds5b	APRIN;APRIN iso3	§1356, §1367;1358, 1369	Sister chromatid cohesion protein PDS5 homolog B	Q4VA53;Q4VA53-3	http://www.phosphosite.org/proteinAction.do?id=6719&showAllSites=true	164.3	AES*PETSAVESTQS*TPQKGR	2	1125.4698	4	53.27	5,141,556	9,385,221	8,395,303	7,422,686	31,465,847	26,935,598	7,684,383	3,724,110	7,263,388	7,908,994	29,200,723	5,704,247	41%	9%	11%	49%	1.09	4.02	0.79	0.12	2.01	-0.35	0.08	2.08	-0.36	1.09	4.02	-1.27	1.05	4.24	-1.29
856	11599	-2.2	1.5	-2.6	26,995,003	41%	Pds5b;Pds5b	APRIN;APRIN iso3	§1368;1370	Sister chromatid cohesion protein PDS5 homolog B	Q4VA53;Q4VA53-3	http://www.phosphosite.org/proteinAction.do?id=6719&showAllSites=true	164.3	AESPETSAVESTQST*PQKGR	3	723.9935	5	49.46	18,153,341	19,786,319	6,442,501	11,624,439	27,061,284	26,928,722	7,297,269		18,969,830	9,033,470	26,995,003	7,297,269	6%	41%	0%		0.48	1.42	0.38	-1.07	0.51	-1.38	-1.12	0.59	-1.39	-2.10	1.42	-2.60	-2.17	1.50	-2.62
857	11612	-2.5	1.4	-2.1	10,973,015	28%	Pds5b;Pds5b;Pds5b	APRIN;APRIN iso3;APRIN iso2	§1166;§1166;637	Sister chromatid cohesion protein PDS5 homolog B	Q4VA53;Q4VA53-3;Q4VA53-2	http://www.phosphosite.org/proteinAction.do?id=6719&showAllSites=true	164.3	M#ETVSNASSSSNPSS*PGR	2	945.8804	52	40.81	7,441,981	9,397,676	2,793,025	4,180,274	10,237,245	11,708,785	4,170,094	3,822,213	8,419,828	3,486,650	10,973,015	3,996,153	16%	28%	9%	6%	0.41	1.30	0.47	-1.27	0.38	-1.08	-1.32	0.46	-1.09	-2.41	1.30	-2.11	-2.50	1.37	-2.13
858	11627	1.2	2.5	1.1	97,894,028	24%	Pds5b;Pds5b;Pds5b	APRIN;APRIN iso3;APRIN iso2	§1176, §1182;§1176, §1182;647, 653	Sister chromatid cohesion protein PDS5 homolog B	Q4VA53;Q4VA53-3;Q4VA53-2	http://www.phosphosite.org/proteinAction.do?id=6719&showAllSites=true	164.3	GRLDS*SEMDHS*ENEDYTMSSPLPGKK	3	1024.0784	20	83.14	47,552,442	33,893,078	50,906,111	53,052,834	98,190,903	97,597,152	41,880,060	46,376,339	40,722,760	51,979,473	97,894,028	44,128,199	24%	3%	0%	7%	1.28	2.40	1.08	0.35	1.27	0.12	0.30	1.34	0.10	1.28	2.40	1.08	1.23	2.54	1.07
859	11633	-2.5	1.6	1.1	34,276,161	47%	Pds5b;Pds5b;Pds5b	APRIN;APRIN iso3;APRIN iso2	§1177, §1182;§1177, §1182;648, 653	Sister chromatid cohesion protein PDS5 homolog B	Q4VA53;Q4VA53-3;Q4VA53-2	http://www.phosphosite.org/proteinAction.do?id=6719&showAllSites=true	164.3	GRLDSS*EMDHS*ENEDYTM#SSPLPGKK	4	772.3094	7	73.01	21,090,074	23,100,255	12,221,067	6,170,011	33,189,529	35,362,792	25,360,837	22,075,853	22,095,165	9,195,539	34,276,161	23,718,345	6%	47%	4%	10%	0.42	1.55	1.07	-1.26	0.63	0.10	-1.31	0.71	0.09	-2.40	1.55	1.07	-2.48	1.64	1.06
860	11636	-8.3	-2.1	-5.6	37,621,244	33%	Pds5b;Pds5b;Pds5b	APRIN;APRIN iso3;APRIN iso2	§1177;§1177;648	Sister chromatid cohesion protein PDS5 homolog B	Q4VA53;Q4VA53-3;Q4VA53-2	http://www.phosphosite.org/proteinAction.do?id=6719&showAllSites=true	164.3	GRLDSS*EM#DHSENEDYTMSSPLPGKK	4	752.3178	3	71.72	39,568,361	35,674,127	3,558,654	5,756,842	18,200,287	16,587,042	7,431,973	6,069,582	37,621,244	4,657,748	17,393,664	6,750,778	7%	33%	7%	14%	0.12	0.46	0.18	-3.01	-1.11	-2.48	-3.06	-1.04	-2.49	-8.08	-2.16	-5.57	-8.35	-2.05	-5.63
861	11641	-6.6	-2.6	-3.5	52,836,156	13%	Pds5b;Pds5b;Pds5b	APRIN;APRIN iso3;APRIN iso2	§1182;§1182;653	Sister chromatid cohesion protein PDS5 homolog B	Q4VA53;Q4VA53-3;Q4VA53-2	http://www.phosphosite.org/proteinAction.do?id=6719&showAllSites=true	164.3	GRLDSSEMDHS*ENEDYTM#SSPLPGKK	4	752.3178	14	68.45	49,919,943	55,752,369	9,082,966	7,548,665	19,086,186	20,020,172	13,933,373	16,657,094	52,836,156	8,315,815	19,553,179	15,295,234	8%	13%	3%	13%	0.16	0.37	0.29	-2.67	-1.43	-1.79	-2.72	-1.36	-1.80	-6.35	-2.70	-3.45	-6.57	-2.56	-3.49
862	11650	-2.1	-3.5	-4.8	153,514,234	8%	Rbpj;Rbpj	RBPJ;RBPJ iso2	256;217	Recombining binding protein suppressor of hairless	P31266;P31266-2	http://www.phosphosite.org/proteinAction.do?id=3722759&showAllSites=true	58.5	YIHLLDDDES*EGEEFTVR	3	749.6545	6	122.86	152,362,085	154,666,384	72,647,088	81,887,691		41,369,340	32,155,463		153,514,234	77,267,390	41,369,340	32,155,463	1%	8%			0.50	0.27	0.21	-0.99	-1.89	-2.26	-1.04	-1.81	-2.27	-1.99	-3.71	-4.77	-2.05	-3.52	-4.82
863	11702	1.8	2.9	2.9	100,048,435	1%	Rtn4;Rtn4	Nogo;Nogo iso3	913;797	Reticulon-4	Q99P72;Q99P72-3	http://www.phosphosite.org/proteinAction.do?id=6765&showAllSites=true	126.5	SRS*SVSKVPLLLPNVSALESQIEMGNIVKPK	4	850.9623	6	150.98	34,753,311		65,210,352	66,381,688		95,771,552	100,268,451	99,828,420	34,753,311	65,796,020	95,771,552	100,048,435		1%		0%	1.89	2.76	2.88	0.92	1.46	1.53	0.87	1.54	1.51	1.89	2.76	2.88	1.83	2.91	2.85
864	11703	1.8	2.9	2.9	100,048,435	1%	Rtn4;Rtn4	Nogo;Nogo iso3	914;798	Reticulon-4	Q99P72;Q99P72-3	http://www.phosphosite.org/proteinAction.do?id=6765&showAllSites=true	126.5	SRSS*VSKVPLLLPNVSALESQIEMGNIVKPK	4	850.9623	6	151.09	34,753,311		65,210,352	66,381,688		95,771,552	100,268,451	99,828,420	34,753,311	65,796,020	95,771,552	100,048,435		1%		0%	1.89	2.76	2.88	0.92	1.46	1.53	0.87	1.54	1.51	1.89	2.76	2.88	1.83	2.91	2.85
865	11708	2.3	3.5	3.4	2,484,227,325	16%	Rtn4;Rtn4;Rtn4	Nogo;Nogo iso4;Nogo iso5	§105;§105;§105	Reticulon-4	Q99P72;Q99P72-4;Q99P72-5	http://www.phosphosite.org/proteinAction.do?id=6765&showAllSites=true	126.5	GPLPAAPPTAPERQPS*WER	2	1069.0150	48	93.76	802,788,390	641,002,936	1,709,176,211	1,727,252,990	2,447,985,449	2,351,176,704	2,197,903,092	2,770,551,559	721,895,663	1,718,214,601	2,399,581,077	2,484,227,325	16%	1%	3%	16%	2.38	3.32	3.44	1.25	1.73	1.78	1.20	1.81	1.77	2.38	3.32	3.44	2.30	3.51	3.41
866	11721	2.0	3.1	2.4	514,437,539	13%	Rtn4;Rtn4;Rtn4	Nogo;Nogo iso4;Nogo iso5	§156;§156;§156	Reticulon-4	Q99P72;Q99P72-4;Q99P72-5	http://www.phosphosite.org/proteinAction.do?id=6765&showAllSites=true	126.5	SPAASAPSLPPAAAVLPSKLPEDDEPPARPPAPAGASPLAEPAAPPST*PAAPK	4	1269.6496	33	126.16	160,709,143	192,541,046	344,397,338	370,094,316	498,289,351	530,585,728	402,105,495	454,878,891	176,625,094	357,245,827	514,437,539	428,492,193	13%	5%	4%	9%	2.02	2.91	2.43	1.02	1.54	1.28	0.97	1.62	1.26	2.02	2.91	2.43	1.96	3.07	2.40
867	11734	2.6	3.6	2.4	15,897,631,516	32%	Rtn4;Rtn4;Rtn4	Nogo;Nogo iso4;Nogo iso5	§98;§98;§98	Reticulon-4	Q99P72;Q99P72-4;Q99P72-5	http://www.phosphosite.org/proteinAction.do?id=6765&showAllSites=true	126.5	GPLPAAPPT*APERQPSWER	3	713.0124	4	93.86		4,662,993,919	12,734,827,230	12,239,283,212	18,180,523,577	13,614,739,456	13,823,590,759	8,727,352,668	4,662,993,919	12,487,055,221	15,897,631,516	11,275,471,714		3%	20%	32%	2.68	3.41	2.42	1.42	1.77	1.27	1.37	1.85	1.26	2.68	3.41	2.42	2.59	3.60	2.40
868	11736	2.0	3.1	2.4	514,437,539	13%	Rtn4;Rtn4;Rtn4	Nogo;Nogo iso4;Nogo iso5	155;155;155	Reticulon-4	Q99P72;Q99P72-4;Q99P72-5	http://www.phosphosite.org/proteinAction.do?id=6765&showAllSites=true	126.5	SPAASAPSLPPAAAVLPSKLPEDDEPPARPPAPAGASPLAEPAAPPS*TPAAPK	4	1269.6496	10	126.17	160,709,143	192,541,046	344,397,338	370,094,316	498,289,351	530,585,728	402,105,495	454,878,891	176,625,094	357,245,827	514,437,539	428,492,193	13%	5%	4%	9%	2.02	2.91	2.43	1.02	1.54	1.28	0.97	1.62	1.26	2.02	2.91	2.43	1.96	3.07	2.40
869	11744	-1.9	3.8	2.7	153,220,925	10%	Rtn4;Rtn4;Rtn4	Nogo;Nogo iso4;Nogo iso5	8, §16;8, §16;8, §16	Reticulon-4	Q99P72;Q99P72-4;Q99P72-5	http://www.phosphosite.org/proteinAction.do?id=6765&showAllSites=true	126.5	MEDIDQSS*LVSSSADS*PPRPPPAFK	3	940.0729	4	129.93		42,313,865		23,621,747	153,220,925		125,297,305	109,486,786	42,313,865	23,621,747	153,220,925	117,392,045				10%	0.56	3.62	2.77	-0.84	1.86	1.47	-0.89	1.93	1.46	-1.79	3.62	2.77	-1.85	3.82	2.75
870	11668	-2.5	-1.3	-1.8	63,346,458	20%	Rtn4	Nogo iso5	§165	Reticulon-4	Q99P72-5	http://www.phosphosite.org/proteinAction.do?id=6765&showAllSites=true	38.4	RGS*GSVVVDLLYWR	3	562.9503	18	152.08	69,173,977	57,518,938	22,874,699	29,143,567	54,554,137	41,138,120	35,256,037		63,346,458	26,009,133	47,846,129	35,256,037	13%	17%	20%		0.41	0.76	0.56	-1.28	-0.40	-0.85	-1.33	-0.33	-0.86	-2.44	-1.32	-1.80	-2.52	-1.26	-1.81
871	11755	1.5	2.5	2.5	29,988,530	36%	Rufy3;Rufy3	RUFY3 iso2;RUFY3 iso4	§53;§53	Protein RUFY3	Q9D394-2;Q9D394-4	http://www.phosphosite.org/proteinAction.do?id=17406&showAllSites=true	74.4	GADREDEAGPSEPDS*PVAAPFFLLYPGDGGAGFTARPPPQR	6	716.1681	12	151.22	15,069,675	8,997,724	21,937,261	16,509,472	28,573,568		35,266,340	24,710,720	12,033,699	19,223,367	28,573,568	29,988,530	36%	20%		25%	1.60	2.37	2.49	0.68	1.25	1.32	0.63	1.32	1.30	1.60	2.37	2.49	1.55	2.50	2.47
872	11760	1.9	2.2	2.8	29,432,703	12%	Skil;Skil	SKIL;SKIL iso2	§487;441	Ski-like protein	Q60665;Q60665-2	http://www.phosphosite.org/proteinAction.do?id=3145601&showAllSites=true	76.3	KKS*ESAVCSLVR	3	481.9057	6	62.38	9,635,092	11,354,863	21,145,321	20,462,210	21,367,897	22,093,186	28,444,929	30,420,477	10,494,978	20,803,766	21,730,542	29,432,703	12%	2%	2%	5%	1.98	2.07	2.80	0.99	1.05	1.49	0.94	1.13	1.47	1.98	2.07	2.80	1.92	2.18	2.78
873	11761	1.9	2.2	2.8	29,432,703	12%	Skil;Skil	SKIL;SKIL iso2	489;443	Ski-like protein	Q60665;Q60665-2	http://www.phosphosite.org/proteinAction.do?id=3145601&showAllSites=true	76.3	KKSES*AVCSLVR	3	481.9057	2	62.40	9,635,092	11,354,863	21,145,321	20,462,210	21,367,897	22,093,186	28,444,929	30,420,477	10,494,978	20,803,766	21,730,542	29,432,703	12%	2%	2%	5%	1.98	2.07	2.80	0.99	1.05	1.49	0.94	1.13	1.47	1.98	2.07	2.80	1.92	2.18	2.78
874	11780	3.1	2.1	2.5	103,253,072	21%	Tacc1	TACC1	237	Transforming acidic coiled-coil-containing protein 1	Q6Y685	http://www.phosphosite.org/proteinAction.do?id=11062&showAllSites=true	83.9	KPKPVS*LR	3	335.5266	8	37.36	27,875,442	37,551,426	107,563,102	98,943,043	69,275,850	63,363,052	77,938,976	88,166,119	32,713,434	103,253,072	66,319,451	83,052,548	21%	6%	6%	9%	3.16	2.03	2.54	1.66	1.02	1.34	1.61	1.10	1.33	3.16	2.03	2.54	3.05	2.14	2.51
875	11781	3.0	1.8	3.1	32,665,314	71%	Tacc1	TACC1	253	Transforming acidic coiled-coil-containing protein 1	Q6Y685	http://www.phosphosite.org/proteinAction.do?id=11062&showAllSites=true	83.9	MAPEPEMLMEGS*PLPK	2	918.9027	7	129.27	15,776,438	5,193,483	38,360,862	26,969,766	15,198,191	21,122,408	31,471,087	33,549,486	10,484,961	32,665,314	18,160,300	32,510,286	71%	25%	23%	5%	3.12	1.73	3.10	1.64	0.79	1.63	1.59	0.87	1.62	3.12	1.73	3.10	3.01	1.83	3.07
[truncated: 3,264 more rows]
[truncated: 1 more columns]
